# Supplementary material for: Neuromodulation to the Rescue: Compensation of Temperature-Induced Breakdown of Rhythmic Motor Patterns via Extrinsic Neuromodulatory Input
Source: PLoS Biol. 2015 Sep 29;13(9):e1002265. doi: 10.1371/journal.pbio.1002265 (PMC4587842; doi:10.1371/journal.pbio.1002265)
Supplement: S1 Data — (ZIP) [file pbio.1002265.s001.zip]

Archive with 77 entries (74 files):
- madSim 6.11/
- madSim 6.11/2. achse.ico
- madSim 6.11/cursor2.cur
- madSim 6.11/cursorMagnitude.cur
- madSim 6.11/cursorTime.cur
- madSim 6.11/cursorTimeMagnitude.cur
- madSim 6.11/default.cfg
- madSim 6.11/default.cfg.bak
- madSim 6.11/disk.bmp
- madSim 6.11/diskMark.bmp
- madSim 6.11/iconbild.bmp
- madSim 6.11/iconmark.bmp
- madSim 6.11/iconMaske.bmp
- madSim 6.11/keyHook.dll
- madSim 6.11/madSim.exe
- madSim 6.11/madsys.ico
- madSim 6.11/msvcr100.dll
- madSim 6.11/msvcr100d.dll
- madSim 6.11/muster reizdef.str
- madSim 6.11/parameter/
- madSim 6.11/parameter/! bloss oinr.knl
- madSim 6.11/parameter/1 kanal.knl
- madSim 6.11/parameter/caK-Kanal.kca
- madSim 6.11/parameter/dialog texte de.txt
- madSim 6.11/parameter/dialog texte en.txt
- madSim 6.11/parameter/form parameter.txt
- madSim 6.11/parameter/form parameter.xls
- madSim 6.11/parameter/gb-parameter.txt
- madSim 6.11/parameter/gb-parameter.xls
- madSim 6.11/parameter/GB.channel
- madSim 6.11/parameter/GB.channel.description
- madSim 6.11/parameter/GB.channel.description.doc
- madSim 6.11/parameter/HH.channel
- madSim 6.11/parameter/HH.channel.description
- madSim 6.11/parameter/HH.channel.description.doc
- madSim 6.11/parameter/ioTabelle langsam.txt
- madSim 6.11/parameter/ioTabelle normal.txt
- madSim 6.11/parameter/ioTabelle.txt
- madSim 6.11/parameter/izhikevich-typen.txt
- madSim 6.11/parameter/izhikevich-typen.txt.orig
- madSim 6.11/parameter/meldung texte de.txt
- madSim 6.11/parameter/meldung texte en.txt
- madSim 6.11/parameter/meldung texte en.txt.bak
- madSim 6.11/parameter/neuronParameter.xls
- madSim 6.11/parameter/ONOFF.channel
- madSim 6.11/parameter/ONOFF.channel.description
- madSim 6.11/parameter/ONOFF.channel.description.doc
- madSim 6.11/parameter/ONOFF.NEU
- madSim 6.11/parameter/reizFuerServerBetrieb kurz.txt
- madSim 6.11/parameter/reizFuerServerBetrieb original.txt
- madSim 6.11/parameter/reizFuerServerBetrieb.txt
- madSim 6.11/parameter/standard-kanaele/
- madSim 6.11/parameter/standard-kanaele/ca-kanal.jpg
- madSim 6.11/parameter/standard-kanaele/k-kanal.jpg
- madSim 6.11/parameter/standard-kanaele/na-kanal aktivierung.jpg
- madSim 6.11/parameter/standard-kanaele/na-kanal inaktivierung.jpg
- madSim 6.11/parameter/STANDARD.CA
- madSim 6.11/parameter/STANDARD.GEN
- madSim 6.11/parameter/STANDARD.K
- madSim 6.11/parameter/STANDARD.NA
- madSim 6.11/parameter/STANDARD.NEU
- madSim 6.11/parameter/STANDARD.ON
- madSim 6.11/parameter/standardap 2000ms.TXT
- madSim 6.11/parameter/standardap 200ms.txt
- madSim 6.11/parameter/standardap original.TXT
- madSim 6.11/parameter/standardap.txt
- madSim 6.11/parameter/swim example.txt
- madSim 6.11/parameter/SWIM.channel
- madSim 6.11/parameter/SWIM.channel.description
- madSim 6.11/parameter/SWIM.channel.description.doc
- madSim 6.11/parameter/tooltip texte de.txt
- madSim 6.11/parameter/tooltip texte en.txt
- madSim 6.11/parameter/tooltip texte en.txt.bak
- madSim 6.11/parameter/userDef SWIM kanal original.txt
- S1_Data_Instruction.pdf
- S1_Data_model.gui
- S1_Data_model_high_leak.gui
