# Supplementary material for: Neuromodulation to the Rescue: Compensation of Temperature-Induced Breakdown of Rhythmic Motor Patterns via Extrinsic Neuromodulatory Input
Source: PLoS Biol. 2015 Sep 29;13(9):e1002265. doi: 10.1371/journal.pbio.1002265 (PMC4587842; doi:10.1371/journal.pbio.1002265)
Supplement: S1 Data — (ZIP) [file pbio.1002265.s001.zip › madSim 6.11/default.cfg]

[programmdefinitionen]

[pfade und dateien]
zuletzt geladene eingabedatei=supplemental 2_model_high_leak
zuletzt benutztes verzeichnis=G:\Wolfgang\Dropbox\Dropbox\Temperature\for submission to PlosBiology\Resubmission 2\supplemental
zuletzt geladene skriptdatei=
extension fuer eingabedateien=gui
extension fuer ausgabedateien=TXT
extension fuer permutationsdateien=
extension fuer protokolldateien=LOG
extension fuer konfigurationsdateien=cfg
filter fuer eingabedateien=0
unterverzeichnis fuer definitionsdateien=Parameter
std neuron definitionsdatei=standard.gen
on-off kanal definitionsdatei=onoff.channel
swim kanal definitionsdatei=swim.channel
hh kanal definitionsdatei=hh.channel
gb kanal definitionsdatei=gb.channel
dateityp fuer eingabedateien=Eingabe-Dateien (*.SiM;*.GUI)0*.SIM;*.GUI0alle Dateien (*.*)0*.*00
dateityp fuer ausgabedateien=Ausgabe(Text)-Dateien (*.ASC;*.TXT)0*.ASC;*.TXT0alle Dateien (*.*)0*.*00
dateityp fuer permutationsdateien=Permutations-Dateien (*.PMT)0*.PMT0Text-Dateien (*.TXT)0*.TXT0alle Dateien (*.*)0*.*00
dateityp fuer konfigurationsdateien=Config-Dateien (*.cfg)0*.CFG0alle Dateien (*.*)0*.*00
dateityp fuer protokolldateien=Protokoll-Dateien (*.LOG)0*LOG0ASCII-Dateien (*.TXT)0*.TXT0alle Dateien (*.*)0*.*00

[parameter fuer den programmablauf]
zuletzt geladenene datei sofort bearbeiten=nein // (ja oder nein)
sprache=1033     // deutsch=1031   english=1033
backup vor simulation speichern=0
maximale undo anzahl=10
cursor mit kontext menue einfuegen=1
trennzeichen zwischen den datenspalten=9  (ASCII-code des zeichens; kein komma oder punkt)
max. zeilenlaenge zum import von ascii-dateien=512
art der netzwerk-definitionsdatei (1: *.sim; 2: *.gui)=1
anzahl von dezimalstellen=6  (beim export von ASCII-dateien)
anzahl von zeitangabe dezimalstellen=5
dezimalzeichen fuer ausgabedateien=44
strom-skalierungsfaktor fuer ausgabedateien=1000000.000000
bei export werte in intervallen ausgeben, intervall=9
somapotential aller neurone als ascii-datei ausgeben=nein
somapotential beim start aus binaer-datei einlesen=nein
somapotential aller neurone als binaer-datei ausgeben=nein
strom-dateien benutzen=nein
spikes zaehlen und anzeigen=nein
synaptische uebertragungszeit bei neuer synapse=0.003
leitfähigkeit bei neuer synapse=1e-06
max. leitfähigkeit bei neuer synapse=5e-06
schwelle für transmitterfreisetzung bei neuer synapse=-0.04
sättigung der transmitterfreisetzung bei neuer synapse=0.05
dauer der simulation in sekunden=100
dauer eines simulationsschrittes in sekunden=2e-05
schwelle zur psp detektion=-0.0689999982714653
simulation nach kanal-eigenschaften-dlg sofort starten=0
anzeigeintervall in schritten=10000
fenster mit restzeit anzeigen=0
fenster bei strg+m minimieren=0
kalibrierungsfaktor fuer wav-import=0
y-achse im diagramm optimieren nach wav-import=1
wav-auswertung textanzeige hoehe alternieren=0
wav-auswertung events durch linien anzeigen=1
wav-auswertung blockgroesse=9000
wav-auswertung totzeit=0.002
wav-auswertung schwelle=29
wav-auswertung glaettungsrate=50
wav-auswertung kurve glaetten=0
wav-auswertung ungeglaettete bereiche ausschliessen=0
dialoge komplett darstellen=0
strominjektion dialog einfach darstellen=5
diagramm dialog einfach darstellen=5
synapse dialog einfach darstellen=5
homeDir beim programmstart anzeigen=0
fenster aus liste beim start automatisch oeffnen=ja
hauptfenster nach simulation minimieren=nein
anzeigedauer von einblendungen in der statuszeile=2000
anzeigedauer der anzeige-box=1500
anzeigeintervall bei der prozesszeit (ms)=200
zeitfenster fuer doppelklick=200  (in ms)
zeitdauer einer kurvenmarkierung=1000  (in ms)
programm ohne speichern beenden (vorsicht)=1
synapsen nebeneinander darstellen=1
synapsen-ID anzeigen=ja
meldung: parameter wird erst nach der nexten simulation dargestellt=nein

[parameter fuer die graphische darstellung]
synapsen beim verschieben anzeigen=ja
zoom faktor=1.000000
alle diagramme bei OK formatieren=1
alle diagramme verlinken=1
minimaler zoom faktor=0.010000 (0 bis 1)
maximaler zoom faktor=10.000000 (1 bis 10)
horizontale scrollbar in diagrammfenster anzeigen=1
horizontale scrollbar in diagrammfenster automatisch anzeigen=0
neurone mit potentialbegrenzung graphisch kennzeichnen=1

font-definitionen
fontgroesse für neuronenbeschriftung=14
fontname für neuronenbeschriftung=Arial
font-wichtung für neuronenbeschriftung=700
font kursiv für neuronenbeschriftung=0
font unterstrichen für neuronenbeschriftung=0
neuronbeschriftung farbe rotanteil=0
neuronbeschriftung farbe gruenanteil=0
neuronbeschriftung farbe blauanteil=0
fontgroesse für protokollfenster=10
fontname für protokollfenster=Comic Sans MS
font-wichtung für protokollfenster=400
font kursiv für protokollfenster=0
font unterstrichen für protokollfenster=0
protokolltextfarbe rotanteil=255
protokolltextfarbe gruenanteil=0
protokolltextfarbe blauanteil=128
fontgroesse für tooltip-hilfefenster=12
fontname für tooltip-hilfefenster=Comic Sans MS
font-wichtung für tooltip-hilfefenster=400
font kursiv für tooltip-hilfefenster=0
textfarbe für tooltip-hilfefenster=8388608
hintergrundfarbe für tooltip-hilfefenster=12636911
texthintergrund transparent=nein
fontgroesse für restzeit-anzeigefenster=12
fontname für restzeit-anzeigefenster=Arial
font-wichtung für restzeit-anzeigefenster=400
font kursiv für restzeit-anzeigefenster=0
font unterstrichen für restzeit-anzeigefenster=0
restzeit-anzeigefenstertextfarbe rotanteil=0
restzeit-anzeigefenstertextfarbe gruenanteil=0
restzeit-anzeigefenstertextfarbe blauanteil=0
standard fontgroesse=18
fontname für standardtext=Arial
font-wichtung für standard=400
font kursiv für standard=0
font unterstrichen für standard=0
standardfarbe rotanteil=0
standardfarbe gruenanteil=0
standardfarbe blauanteil=255		// (schwarz = 0, 0, 0)
ende font definitionen

hauptfenster xl=513
hauptfenster yl=77
hauptfenster breite=685
hauptfenster hoehe=573
restzeit-anzeigefenster xl=200
restzeit-anzeigefenster yl=200
restzeit-anzeigefenster breite=544
restzeit-anzeigefenster hoehe=400
minimalbreite diagrammfenster=200
minimalhoehe diagrammfenster=100
protokollfenster xl=564
protokollfenster yl=138
protokollfenster breite=703
protokollfenster hoehe=580
protokollfenster einblenden=1
protokollfenster hoehe des einblendfensters=48
protokollfenster anzeigen=1
hintergrund rotanteil=0
hintergrund gruenanteil=0
hintergrund blauanteil=0		// (weiss = 255, 255, 255)
rahmenfarbe rotanteil=0
rahmenfarbe gruenanteil=0
rahmenfarbe blauanteil=0
strichfarbe rotanteil=0
strichfarbe gruenanteil=255
strichfarbe blauanteil=0
markierungsfarbe flaeche rotanteil=0
markierungsfarbe flaeche gruenanteil=255
markierungsfarbe flaeche blauanteil=255
markierungsfarbe rand rotanteil=0
markierungsfarbe rand gruenanteil=0
markierungsfarbe rand blauanteil=255

synapsentypen-parameter
anzahl std synapsentypen=4
std synapsentyp 0: ion=1
std synapsentyp 0: potential=0.05
std synapsentyp 0: bezeichnung=excitatorische Synapse (Natrium)
std synapsentyp 1: ion=2
std synapsentyp 1: potential=-0.09
std synapsentyp 1: bezeichnung=inhibitorische Synapse (Kalium)
std synapsentyp 2: ion=3
std synapsentyp 2: potential=-0.08
std synapsentyp 2: bezeichnung=chemische Synapse (?!?)
std synapsentyp 3: ion=4
std synapsentyp 3: potential=0
std synapsentyp 3: bezeichnung=elektrische Synapse (Potential: 0.0)

physiologische neuronen-parameter
std soma-parameter 0=3e-09
std soma-parameter 1=-0.07
std soma-parameter 2=3e-11
std soma-parameter 3=-0.07
std soma-parameter 4=4e-08
std dendrit-parameter 5=1
std dendrit-parameter 6=3
std dendrit-parameter 7=9.6e-09
std dendrit-parameter 8=-0.07
std dendrit-parameter 9=3e-10
std dendrit-parameter 10=4e-08
std dendrit-parameter 11=-0.07
std parameter für on-off-modell 12=0.05
std parameter für on-off-modell 13=8e-07
std parameter für on-off-modell 14=0.0003
std parameter für on-off-modell 15=-0.09
std parameter für on-off-modell 16=3.2e-07
std parameter für on-off-modell 17=0.0004
std parameter für on-off-modell 18=0.002
std parameter für on-off-modell 19=0.15
std parameter für on-off-modell 20=1e-08
std parameter für on-off-modell 21=0.0017
std parameter für on-off-modell 22=0.0007
std parameter für on-off-modell 23=-0.04
std parameter für hodgkin-huxley-modell 24=0.05
std parameter für hodgkin-huxley-modell 25=1.2e-06
std parameter für hodgkin-huxley-modell 26=-0.077
std parameter für hodgkin-huxley-modell 27=3.6e-07
std parameter für hodgkin-huxley-modell 28=11
std parameter für hodgkin-huxley-modell 29=100000
std parameter für hodgkin-huxley-modell 30=-0.04
std parameter für hodgkin-huxley-modell 31=-0.01
std parameter für hodgkin-huxley-modell 32=1
std parameter für hodgkin-huxley-modell 33=4000
std parameter für hodgkin-huxley-modell 34=-0.065
std parameter für hodgkin-huxley-modell 35=-0.018
std parameter für hodgkin-huxley-modell 36=3
std parameter für hodgkin-huxley-modell 37=0.052931
std parameter für hodgkin-huxley-modell 38=1
std parameter für hodgkin-huxley-modell 39=70
std parameter für hodgkin-huxley-modell 40=-0.065
std parameter für hodgkin-huxley-modell 41=-0.02
std parameter für hodgkin-huxley-modell 42=21
std parameter für hodgkin-huxley-modell 43=1000
std parameter für hodgkin-huxley-modell 44=-0.035
std parameter für hodgkin-huxley-modell 45=-0.01
std parameter für hodgkin-huxley-modell 46=1
std parameter für hodgkin-huxley-modell 47=0.596129
std parameter für hodgkin-huxley-modell 48=11
std parameter für hodgkin-huxley-modell 49=10000
std parameter für hodgkin-huxley-modell 50=-0.055
std parameter für hodgkin-huxley-modell 51=-0.01
std parameter für hodgkin-huxley-modell 52=1
std parameter für hodgkin-huxley-modell 53=125
std parameter für hodgkin-huxley-modell 54=-0.065
std parameter für hodgkin-huxley-modell 55=-0.08
std parameter für hodgkin-huxley-modell 56=4
std parameter für hodgkin-huxley-modell 57=0.317673
std parameter für hodgkin-huxley-modell 58=-0.05
std parameter für mod. hodgkin-huxley-modell 59=0.05
std parameter für mod. hodgkin-huxley-modell 60=1e-06
std parameter für mod. hodgkin-huxley-modell 61=12
std parameter für mod. hodgkin-huxley-modell 62=200000
std parameter für mod. hodgkin-huxley-modell 63=-0.04
std parameter für mod. hodgkin-huxley-modell 64=0.001
std parameter für mod. hodgkin-huxley-modell 65=13
std parameter für mod. hodgkin-huxley-modell 66=60000
std parameter für mod. hodgkin-huxley-modell 67=-0.049
std parameter für mod. hodgkin-huxley-modell 68=0.02
std parameter für mod. hodgkin-huxley-modell 69=3
std parameter für mod. hodgkin-huxley-modell 70=0
std parameter für mod. hodgkin-huxley-modell 71=13
std parameter für mod. hodgkin-huxley-modell 72=80000
std parameter für mod. hodgkin-huxley-modell 73=-0.04
std parameter für mod. hodgkin-huxley-modell 74=0.001
std parameter für mod. hodgkin-huxley-modell 75=23
std parameter für mod. hodgkin-huxley-modell 76=400
std parameter für mod. hodgkin-huxley-modell 77=-0.036
std parameter für mod. hodgkin-huxley-modell 78=0.002
std parameter für mod. hodgkin-huxley-modell 79=1
std parameter für mod. hodgkin-huxley-modell 80=1
std parameter für mod. hodgkin-huxley-modell 81=-0.09
std parameter für mod. hodgkin-huxley-modell 82=6e-07
std parameter für mod. hodgkin-huxley-modell 83=12
std parameter für mod. hodgkin-huxley-modell 84=20000
std parameter für mod. hodgkin-huxley-modell 85=-0.031
std parameter für mod. hodgkin-huxley-modell 86=0.0008
std parameter für mod. hodgkin-huxley-modell 87=13
std parameter für mod. hodgkin-huxley-modell 88=5000
std parameter für mod. hodgkin-huxley-modell 89=-0.028
std parameter für mod. hodgkin-huxley-modell 90=0.0004
std parameter für mod. hodgkin-huxley-modell 91=4
std parameter für mod. hodgkin-huxley-modell 92=0
std parameter für mod. hodgkin-huxley-modell 93=0.15
std parameter für mod. hodgkin-huxley-modell 94=1e-08
std parameter für mod. hodgkin-huxley-modell 95=12
std parameter für mod. hodgkin-huxley-modell 96=80000
std parameter für mod. hodgkin-huxley-modell 97=0.01
std parameter für mod. hodgkin-huxley-modell 98=0.011
std parameter für mod. hodgkin-huxley-modell 99=13
std parameter für mod. hodgkin-huxley-modell 100=1000
std parameter für mod. hodgkin-huxley-modell 101=0.01
std parameter für mod. hodgkin-huxley-modell 102=0.0005
std parameter für mod. hodgkin-huxley-modell 103=5
std parameter für mod. hodgkin-huxley-modell 104=0
std parameter für mod. hodgkin-huxley-modell 105=-0.04
std parameter für golowasch-buchholz-modell 106=5e-08
std parameter für golowasch-buchholz-modell 107=300000
std parameter für golowasch-buchholz-modell 108=20
std parameter für golowasch-buchholz-modell 109=5e-08
std parameter für golowasch-buchholz-modell 110=0.013
std parameter für golowasch-buchholz-modell 111=283
std parameter für golowasch-buchholz-modell 112=3
std parameter für golowasch-buchholz-modell 113=0.0174189
std parameter für golowasch-buchholz-modell 114=1
std parameter für golowasch-buchholz-modell 115=0.467212
std parameter für golowasch-buchholz-modell 116=0.0023
std parameter für golowasch-buchholz-modell 117=0.05
std parameter für golowasch-buchholz-modell 118=12
std parameter für golowasch-buchholz-modell 119=104000
std parameter für golowasch-buchholz-modell 120=-0.006
std parameter für golowasch-buchholz-modell 121=0.02
std parameter für golowasch-buchholz-modell 122=2
std parameter für golowasch-buchholz-modell 123=13150
std parameter für golowasch-buchholz-modell 124=-0.034
std parameter für golowasch-buchholz-modell 125=0.013
std parameter für golowasch-buchholz-modell 126=2
std parameter für golowasch-buchholz-modell 127=47
std parameter für golowasch-buchholz-modell 128=-0.039
std parameter für golowasch-buchholz-modell 129=0.008
std parameter für golowasch-buchholz-modell 130=23
std parameter für golowasch-buchholz-modell 131=700
std parameter für golowasch-buchholz-modell 132=-0.04
std parameter für golowasch-buchholz-modell 133=0.005
std parameter für golowasch-buchholz-modell 134=4
std parameter für golowasch-buchholz-modell 135=0.454785
std parameter für golowasch-buchholz-modell 136=3.5e-07
std parameter für golowasch-buchholz-modell 137=-0.08
std parameter für golowasch-buchholz-modell 138=23
std parameter für golowasch-buchholz-modell 139=1
std parameter für golowasch-buchholz-modell 140=-0.025
std parameter für golowasch-buchholz-modell 141=0.017
std parameter für golowasch-buchholz-modell 142=3
std parameter für golowasch-buchholz-modell 143=0.00356
std parameter für golowasch-buchholz-modell 144=0.01
std parameter für golowasch-buchholz-modell 145=0.022
std parameter für golowasch-buchholz-modell 146=3
std parameter für golowasch-buchholz-modell 147=0.210556
std parameter für golowasch-buchholz-modell 148=1
std parameter für golowasch-buchholz-modell 149=0.0575384
std parameter für golowasch-buchholz-modell 150=1
std parameter für golowasch-buchholz-modell 151=0.0628902
std parameter für golowasch-buchholz-modell 152=1
std parameter für golowasch-buchholz-modell 153=0.0218813
std parameter für golowasch-buchholz-modell 154=2.2e-06
std parameter für golowasch-buchholz-modell 155=-0.08
std parameter für golowasch-buchholz-modell 156=25
std parameter für golowasch-buchholz-modell 157=-0.012
std parameter für golowasch-buchholz-modell 158=0.026
std parameter für golowasch-buchholz-modell 159=31
std parameter für golowasch-buchholz-modell 160=0.00714
std parameter für golowasch-buchholz-modell 161=24
std parameter für golowasch-buchholz-modell 162=-0.062
std parameter für golowasch-buchholz-modell 163=0.006
std parameter für golowasch-buchholz-modell 164=31
std parameter für golowasch-buchholz-modell 165=0.02
std parameter für golowasch-buchholz-modell 166=24
std parameter für golowasch-buchholz-modell 167=-0.062
std parameter für golowasch-buchholz-modell 168=0.006
std parameter für golowasch-buchholz-modell 169=4
std parameter für golowasch-buchholz-modell 170=0.278
std parameter für golowasch-buchholz-modell 171=-0.04
std parameter für golowasch-buchholz-modell 172=0.012
std parameter für golowasch-buchholz-modell 173=0.007
std parameter für golowasch-buchholz-modell 174=0.015
std parameter für golowasch-buchholz-modell 175=1
std parameter für golowasch-buchholz-modell 176=0
std parameter für golowasch-buchholz-modell 177=1
std parameter für golowasch-buchholz-modell 178=0
std parameter für golowasch-buchholz-modell 179=2.1e-07
std parameter für golowasch-buchholz-modell 180=25
std parameter für golowasch-buchholz-modell 181=-0.011
std parameter für golowasch-buchholz-modell 182=0.007
std parameter für golowasch-buchholz-modell 183=31
std parameter für golowasch-buchholz-modell 184=0.01
std parameter für golowasch-buchholz-modell 185=24
std parameter für golowasch-buchholz-modell 186=-0.05
std parameter für golowasch-buchholz-modell 187=0.008
std parameter für golowasch-buchholz-modell 188=31
std parameter für golowasch-buchholz-modell 189=0.017
std parameter für golowasch-buchholz-modell 190=1
std parameter für golowasch-buchholz-modell 191=0
std parameter für golowasch-buchholz-modell 192=0
std parameter für golowasch-buchholz-modell 193=25
std parameter für golowasch-buchholz-modell 194=0.022
std parameter für golowasch-buchholz-modell 195=0.007
std parameter für golowasch-buchholz-modell 196=31
std parameter für golowasch-buchholz-modell 197=0.01
std parameter für golowasch-buchholz-modell 198=1
std parameter für golowasch-buchholz-modell 199=0
std parameter für golowasch-buchholz-modell 200=1
std parameter für golowasch-buchholz-modell 201=0
std parameter für golowasch-buchholz-modell 202=3.2e-06
std parameter für golowasch-buchholz-modell 203=-0.08
std parameter für golowasch-buchholz-modell 204=25
std parameter für golowasch-buchholz-modell 205=0
std parameter für golowasch-buchholz-modell 206=0.023
std parameter für golowasch-buchholz-modell 207=25
std parameter für golowasch-buchholz-modell 208=-0.016
std parameter für golowasch-buchholz-modell 209=0.005
std parameter für golowasch-buchholz-modell 210=0.00167
std parameter für golowasch-buchholz-modell 211=600
std parameter für golowasch-buchholz-modell 212=2.5e-06
std parameter für golowasch-buchholz-modell 213=27
std parameter für golowasch-buchholz-modell 214=7e-07
std parameter für golowasch-buchholz-modell 215=6e-07
std parameter für golowasch-buchholz-modell 216=31
std parameter für golowasch-buchholz-modell 217=0.006
std parameter für golowasch-buchholz-modell 218=1
std parameter für golowasch-buchholz-modell 219=0.0457132
std parameter für golowasch-buchholz-modell 220=3.7e-08
std parameter für golowasch-buchholz-modell 221=-0.01
std parameter für golowasch-buchholz-modell 222=24
std parameter für golowasch-buchholz-modell 223=-0.07
std parameter für golowasch-buchholz-modell 224=0.007
std parameter für golowasch-buchholz-modell 225=5
std parameter für golowasch-buchholz-modell 226=3.0303
std parameter für golowasch-buchholz-modell 227=-0.11
std parameter für golowasch-buchholz-modell 228=0.013
std parameter für golowasch-buchholz-modell 229=1
std parameter für golowasch-buchholz-modell 230=0
std parameter für golowasch-buchholz-modell 231=9e-08
std parameter für golowasch-buchholz-modell 232=-0.01
std parameter für golowasch-buchholz-modell 233=25
std parameter für golowasch-buchholz-modell 234=-0.01
std parameter für golowasch-buchholz-modell 235=0.005
std parameter für golowasch-buchholz-modell 236=31
std parameter für golowasch-buchholz-modell 237=0.006024
std parameter für golowasch-buchholz-modell 238=-0.04
neuron 0 name=0
neuron 0 x-position=0
neuron 0 y-position=0
neuron 0 burstanalyse status=4
neuron 0 burstanalyse mindest gesamt-ap-anzahl=4
neuron 0 burstanalyse faktor fuer inter-burst-intervall=2
neuron 0 burstanalyse mindest ap-anzahl=10
neuron 0 burstanalyse mindestlaenge=0.2
neuron 0 burstanalyse mindestfrequenz=1
neuron 0 burstanalyse relative mindest ap-anzahl=0.75
neuron 0 burstanalyse relative mindestlaenge=0.75
neuron 0 burstanalyse relative mindestfrequenz=0.75
neuron 0 burstanalyse luecke bei aktiver reaktion mindestens=0.05
neuron 0 burstanalyse luecke bei aktiver reaktion maximal=0.2
neuron 0 burstanalyse box-farbe=13684944
neuron 0 burstanalyse box-rand=30
neuron 0 rauschen abklingzeit=0
neuron 0 rauschen häufigkeit=0
neuron 0 rauschen intensität=0
neuron 0 morphologische Parameter
neuron 0 flaeche rotanteil=120
neuron 0 flaeche gruenanteil=200
neuron 0 flaeche blauanteil=40
neuron 0 rand rotanteil=0
neuron 0 rand gruenanteil=0
neuron 0 rand blauanteil=0
neuron 0 axon rotanteil=0
neuron 0 axon gruenanteil=0
neuron 0 axon blauanteil=0
neuron 0 stromreiz kennzeichnung rotanteil=230
neuron 0 stromreiz kennzeichnung gruenanteil=20
neuron 0 stromreiz kennzeichnung blauanteil=20
neuron 0 stromreiz kennzeichnung laenge=20
neuron 0 stromreiz kennzeichnung dicke=5
neuron 0 stromreiz kennzeichnung position=0
neuron 0 dendritenorientierung=0
neuron 0 groesse=100
neuron 0 somagroesse=50
neuron 0 dendritenlaenge=80
neuron 0 dendritdicke=12
neuron 0 dicke der segmenttrennlinie=2
neuron 0 axonlaenge=10
neuron 0 synapsengroesse=25
neuron 0 markiert=0   (ja=1)
neuron 0 x-position des ausgabefensters=33
neuron 0 y-position des ausgabefensters=33
neuron 0 breite des ausgabefensters=960
neuron 0 hoehe des ausgabefensters=654
neuron 0 voltage clamp an=0
neuron 0 voltage clamp startZeit=0
neuron 0 voltage clamp endeZeit=0
neuron 0 voltage clamp anfangsPotential=0
neuron 0 voltage clamp pulsPotential=0
neuron 0 voltage clamp endPotential=0
neuron 0 strominjektion-parameter
neuron 0 strominjektion bezeichnung=
neuron 0 strominjektion aus datei in segment 0=0
neuron 0 strominjektion aus datei in segment 0 bezeichnung=
neuron 0 strominjektion in segment 0 aus datei=
neuron 0 strominjektion segment 0 an=1
neuron 0 strominjektion segment 0 reizart=0
neuron 0 strominjektion segment 0 dauerreiz=0
neuron 0 strominjektion segment 0 anzahl=2
neuron 0 strominjektion segment 0 anzahl bursts=0
neuron 0 strominjektion segment 0 burstabstand=0
neuron 0 strominjektion segment 0 einzelreiz=0
neuron 0 strominjektion segment 0 beginn=0.1
neuron 0 strominjektion segment 0 anstieg=0
neuron 0 strominjektion segment 0 ende=0
neuron 0 strominjektion segment 0 dach=0.02
neuron 0 strominjektion segment 0 periode=0
neuron 0 strominjektion segment 0 abfall=0
neuron 0 strominjektion segment 0 amplitude=5e-09
neuron 0 strominjektion segment 0 pause=0.05
neuron 0 strominjektion aus datei in segment 1=0
neuron 0 strominjektion aus datei in segment 1 bezeichnung=
neuron 0 strominjektion in segment 1 aus datei=
neuron 0 strominjektion segment 1 an=0
neuron 0 strominjektion segment 1 reizart=0
neuron 0 strominjektion segment 1 dauerreiz=0
neuron 0 strominjektion segment 1 anzahl=0
neuron 0 strominjektion segment 1 alternieren=0
neuron 0 strominjektion segment 1 beginn=0
neuron 0 strominjektion segment 1 anstieg=0
neuron 0 strominjektion segment 1 ende=0
neuron 0 strominjektion segment 1 dach=0
neuron 0 strominjektion segment 1 periode=0
neuron 0 strominjektion segment 1 abfall=0
neuron 0 strominjektion segment 1 amplitude=0
neuron 0 strominjektion segment 1 pause=0
neuron 0 strominjektion aus datei in segment 2=0
neuron 0 strominjektion aus datei in segment 2 bezeichnung=
neuron 0 strominjektion in segment 2 aus datei=
neuron 0 strominjektion segment 2 an=0
neuron 0 strominjektion segment 2 reizart=0
neuron 0 strominjektion segment 2 dauerreiz=0
neuron 0 strominjektion segment 2 anzahl=0
neuron 0 strominjektion segment 2 alternieren=0
neuron 0 strominjektion segment 2 beginn=0
neuron 0 strominjektion segment 2 anstieg=0
neuron 0 strominjektion segment 2 ende=0
neuron 0 strominjektion segment 2 dach=0
neuron 0 strominjektion segment 2 periode=0
neuron 0 strominjektion segment 2 abfall=0
neuron 0 strominjektion segment 2 amplitude=0
neuron 0 strominjektion segment 2 pause=0
neuron 0 strominjektion aus datei in segment 3=0
neuron 0 strominjektion aus datei in segment 3 bezeichnung=
neuron 0 strominjektion in segment 3 aus datei=
neuron 0 strominjektion segment 3 an=0
neuron 0 strominjektion segment 3 reizart=0
neuron 0 strominjektion segment 3 dauerreiz=0
neuron 0 strominjektion segment 3 anzahl=0
neuron 0 strominjektion segment 3 alternieren=0
neuron 0 strominjektion segment 3 beginn=0
neuron 0 strominjektion segment 3 anstieg=0
neuron 0 strominjektion segment 3 ende=0
neuron 0 strominjektion segment 3 dach=0
neuron 0 strominjektion segment 3 periode=0
neuron 0 strominjektion segment 3 abfall=0
neuron 0 strominjektion segment 3 amplitude=0
neuron 0 strominjektion segment 3 pause=0
neuron 0 disk-symbol position x=15
neuron 0 disk-symbol position y=120
neuron 0 bild als icon darstellen=0
neuron 0 bild icon position x=-15
neuron 0 bild icon position y=120
neuron 0 bild icon datei=
neuron 0 bild icon mark datei=
neuron 0 bmp datei=
neuron 0 bmp x=0
neuron 0 bmp y=0
neuron 0 bmp datei anzeigen=0
neuron 0 spikezeiten speichern=0
neuron 0 psp-amplituden speichern=0
neuron 0 schwelle fuer psp-amplituden=0
neuron 0 parameter fuer ascii-export=0
neuron 0 sound bei spike-aufzeichnung=0
neuron 0 sound-frequenz bei spike-aufzeichnung=0
neuron 0 sound-dauer bei spike-aufzeichnung=0.000000
neuron 0 izhikevich modell aktiviert=0
neuron 0 izhikevich a=0
neuron 0 izhikevich b=0
neuron 0 izhikevich c=0
neuron 0 izhikevich d=0
neuron 0 izhikevich V=0
neuron 0 izhikevich U=0
neuron 0 izhikevich na potential=0
neuron 0 izhikevich korrigieren=0
neuron 0 izhikevich bezeichnung=
neuron 0 oeffnungsfaktor darstellen von synapse=0
neuron 0 bezeichnung zum darstellen von synapse=
neuron 0 queue zum darstellen von synapse=0
neuron 0 K(Ca)-kanal aktivieren=0
neuron 0 potclip aktivieren=0
neuron 0 potclip soma aktivieren=0
neuron 0 potclip soma art=0
neuron 0 potclip soma potential oben=0
neuron 0 potclip soma potential unten=0
neuron 0 potclip dendrit1 aktivieren=0
neuron 0 potclip dendrit1 art=0
neuron 0 potclip dendrit1 potential oben=0
neuron 0 potclip dendrit1 potential unten=0
neuron 0 potclip dendrit2 aktivieren=0
neuron 0 potclip dendrit2 art=0
neuron 0 potclip dendrit2 potential oben=0
neuron 0 potclip dendrit2 potential unten=0
neuron 0 potclip dendrit3 aktivieren=0
neuron 0 potclip dendrit3 art=0
neuron 0 potclip dendrit3 potential oben=0
neuron 0 potclip dendrit3 potential unten=0
neuron 0 potclip arc farbe=0
neuron 0 potclip arc abstand=0
neuron 0 potclip arc dicke=0
neuron 0 neuroneigenschaften ende
Diagramm 1 zu 0 hilfslinien=ja
Diagramm 1 zu 0 horizontale hilfslinien=ja
Diagramm 1 zu 0 vertikale hilfslinien=nein
Diagramm 1 zu 0 definierte horizontale hilfslinie=ja
Diagramm 1 zu 0 definierte vertikale hilfslinie=ja
Diagramm 1 zu 0 linienDicke=1
Diagramm 1 zu 0 linienArt (0: SOLID, 1: DASH, 2: DOT)=2
Diagramm 1 zu 0 linienWieTicks=0
Diagramm 1 zu 0 abstand horizontaler Linien=-40
Diagramm 1 zu 0 abstand vertikaler Linien=0
Diagramm 1 zu 0 X-Rand (in Pixel)=40
Diagramm 1 zu 0 X-Rand rechts (in Pixel)=0
Diagramm 1 zu 0 Y-Rand (in Pixel)=30
Diagramm 1 zu 0 achsenDicke=2
Diagramm 1 zu 0 tickDicke=1
Diagramm 1 zu 0 tickLaenge=5
Diagramm 1 zu 0 xTickPosition=-5
Diagramm 1 zu 0 yTickPosition=-5
Diagramm 1 zu 0 xTextAbstand=-15
Diagramm 1 zu 0 yTextAbstand=-20
Diagramm 1 zu 0 tickFontSize=12
Diagramm 1 zu 0 dimensionen anzeigen=1
Diagramm 1 zu 0 x-dimension=[s]
Diagramm 1 zu 0 y-dimension=[mV]
Diagramm 1 zu 0 dimension links an x-achse=0
Diagramm 1 zu 0 schriftgröße für dimensionen=10
Diagramm 1 zu 0 abstand x-dimension von x-achse=-30
Diagramm 1 zu 0 position x-dimension entlang x-achse=0
Diagramm 1 zu 0 abstand y-dimension von y-achse=10
Diagramm 1 zu 0 position y-dimension entlang y-achse=27
Diagramm 1 zu 0 ticks anpassen=0
Diagramm 1 zu 0 legendeFontSize=12
Diagramm 1 zu 0 legendePosition x=60
Diagramm 1 zu 0 legendePosition y=0
Diagramm 1 zu 0 legendeLinksbuendig=1
Diagramm 1 zu 0 xUrsprung (werte)=0.000000
Diagramm 1 zu 0 yUrsprung (werte)=0.000000
Diagramm 1 zu 0 anzahl dezimalstellen fuer x-achse automatisch=0
Diagramm 1 zu 0 anzahl dezimalstellen fuer x-achse=0
Diagramm 1 zu 0 anzahl dezimalstellen fuer werte=4
Diagramm 1 zu 0 anzahl dezimalstellen fuer hCursor=1
Diagramm 1 zu 0 anzahl dezimalstellen fuer vCursor=4
Diagramm 1 zu 0 x-tick im ursprung beschriften=nein
Diagramm 1 zu 0 y-tick im ursprung beschriften=nein
Diagramm 1 zu 0 xTickIntervall=0.006
Diagramm 1 zu 0 yTickIntervall=30
Diagramm 1 zu 0 minY=-100
Diagramm 1 zu 0 maxY=50
Diagramm 1 zu 0 minX=0
Diagramm 1 zu 0 maxX=0.03
Diagramm 1 zu 0 cursor dicke=1
Diagramm 1 zu 0 cursor art=0
Diagramm 1 zu 0 cursorFarbe rot=0
Diagramm 1 zu 0 cursorFarbe gruen=0
Diagramm 1 zu 0 cursorFarbe blau=255
Diagramm 1 zu 0 achsenFarbe rot=7
Diagramm 1 zu 0 achsenFarbe gruen=1
Diagramm 1 zu 0 achsenFarbe blau=237
Diagramm 1 zu 0 tickFarbe rot=0
Diagramm 1 zu 0 tickFarbe gruen=64
Diagramm 1 zu 0 tickFarbe blau=128
Diagramm 1 zu 0 linienFarbe rot=0
Diagramm 1 zu 0 linienFarbe gruen=128
Diagramm 1 zu 0 linienFarbe blau=128
Diagramm 1 zu 0 textFarbe rot=255
Diagramm 1 zu 0 textFarbe gruen=0
Diagramm 1 zu 0 textFarbe blau=0
Diagramm 1 zu 0 werte in legende anzeigen=1
Diagramm 1 zu 0 kurve zeichnen somapotential=ja
Diagramm 1 zu 0 kurve zeichnen natriumstrom=nein
Diagramm 1 zu 0 kurve zeichnen kaliumstrom=nein
Diagramm 1 zu 0 kurve zeichnen calziumstrom=nein
Diagramm 1 zu 0 kurve zeichnen gesamtstrom=nein
Diagramm 1 zu 0 kurve zeichnen dendritenpotential segment 1=nein
Diagramm 1 zu 0 kurve zeichnen dendritenpotential segment 2=nein
Diagramm 1 zu 0 kurve zeichnen dendritenpotential segment 3=nein
Diagramm 1 zu 0 farbe fuer Kurve 0=255
Diagramm 1 zu 0 linienart fuer Kurve 0=0
Diagramm 1 zu 0 liniendicke fuer Kurve 0=0
Diagramm 1 zu 0 yOffset fuer Kurve 0=0
Diagramm 1 zu 0 yZoom fuer Kurve 0=1
Diagramm 1 zu 0 referenz fuer Kurve 0=0
Diagramm 1 zu 0 stromreiz-segment fuer Kurve 0=0
Diagramm 1 zu 0 externe neuron id fuer Kurve 0=0
Diagramm 1 zu 0 externe kurve id fuer Kurve 0=0
Diagramm 1 zu 0 synapse id fuer Kurve 0=0
Diagramm 1 zu 0 Bezeichnung fuer Kurve 0=soma potential
Diagramm 1 zu 0 dimension fuer Kurve 0=mV
Diagramm 1 zu 0 eigene Y-achse fuer Kurve 0=0
Diagramm 1 zu 0 minY fuer Kurve 0=0
Diagramm 1 zu 0 maxY fuer Kurve 0=0
Diagramm 1 zu 0 X-pos fuer Kurve 0=0
Diagramm 1 zu 0 tick-pos fuer Kurve 0=0
Diagramm 1 zu 0 tick-laenge fuer Kurve 0=0
Diagramm 1 zu 0 anzahl ticks fuer Kurve 0=0
Diagramm 1 zu 0 fester tick abstand fuer Kurve 0=0
Diagramm 1 zu 0 tick abstand fuer Kurve 0=0
Diagramm 1 zu 0 dezimalstellen an fuer Kurve 0=0
Diagramm 1 zu 0 anzahl dezimalstellen fuer Kurve 0=0
Diagramm 1 zu 0 beschriftung abstand fuer Kurve 0=0
Diagramm 1 zu 0 0 von 2. y-achse auf x-achse 0=0
Diagramm 1 zu 0 dimension anzeigen fuer Kurve 0=0
Diagramm 1 zu 0 dimension abstand fuer Kurve 0=0
Diagramm 1 zu 0 dimension Y-pos fuer Kurve 0=0
Diagramm 1 zu 0 dicke 2. achse 0=0
[Standard soma-strominjektion] ****************************
Standard soma-strominjektion reizart=0
Standard soma-strominjektion beginn=0.1
Standard soma-strominjektion anstieg=0
Standard soma-strominjektion dach=0.02
Standard soma-strominjektion abfall=0
Standard soma-strominjektion ende=0
Standard soma-strominjektion periode=0
Standard soma-strominjektion amplitude=5e-09
Standard soma-strominjektion alternieren=0
Standard soma-strominjektion anzahl=2
Standard soma-strominjektion pause=0.05
Standard soma-strominjektion an=1
[ende Standard soma-strominjektion] ***********************

xlPSP runden auf vergleichstoleranz=1e-10
[xlPSP beispielwerte] ****************************
xlPSP beisp. 1 anfang polyn.=0.07
xlPSP beisp. 1 dauer polyn.=1.09
xlPSP beisp. 1 polyn. a0=0
xlPSP beisp. 1 polyn. a1=301.86334
xlPSP beisp. 1 polyn. a2=89737.52
xlPSP beisp. 1 polyn. a3=-3118496.5
xlPSP beisp. 1 polyn. a4=36572867
xlPSP beisp. 1 polyn. a5=-145013390
xlPSP beisp. 1 polyn. a6=0.03
xlPSP beisp. 1 polyn. abfall a0=33.97862
xlPSP beisp. 1 polyn. abfall a1=0.23566206
xlPSP beisp. 1 polyn. abfall a2=0
xlPSP beisp. 1 polyn. abfall a3=0.03
xlPSP beisp. 2 anfang polyn.=0
xlPSP beisp. 2 dauer polyn.=0
xlPSP beisp. 2 polyn. a0=0
xlPSP beisp. 2 polyn. a1=953.87279
xlPSP beisp. 2 polyn. a2=62513.335
xlPSP beisp. 2 polyn. a3=-2917288
xlPSP beisp. 2 polyn. a4=38899898
xlPSP beisp. 2 polyn. a5=167041170
xlPSP beisp. 2 polyn. a6=0.02
xlPSP beisp. 2 polyn. abfall a0=33.653048
xlPSP beisp. 2 polyn. abfall a1=0.22582442
xlPSP beisp. 2 polyn. abfall a2=0
xlPSP beisp. 2 polyn. abfall a3=0.02
xlPSP beisp. 3 anfang exp.=0
xlPSP beisp. 3 dauer exp.=0
xlPSP beisp. 3 exp. a anstieg=0
xlPSP beisp. 3 exp. a abfall=0
xlPSP beisp. 3 exp. tau anstieg=0
xlPSP beisp. 3 exp. tau abfall=0
[ende xlPSP beispielwerte] ***********************
