# Supplementary material for: Neuromodulation to the Rescue: Compensation of Temperature-Induced Breakdown of Rhythmic Motor Patterns via Extrinsic Neuromodulatory Input
Source: PLoS Biol. 2015 Sep 29;13(9):e1002265. doi: 10.1371/journal.pbio.1002265 (PMC4587842; doi:10.1371/journal.pbio.1002265)
Supplement: S1 Data — (ZIP) [file pbio.1002265.s001.zip › madSim 6.11/muster reizdef.str]

Reizdefinitionsdatei	// dateikennung, muss genau so geschrieben sein
Reizname=Musterreiz	// eine - in dieser datei - eindeutige bezeichnung fuer den reiz (reizdefinitionen)
0			// 0 = auto, hier werden alle folgenden strom-definitionen in diesem reiz beruecksichtigt
			// ist hier eine zahl angegeben, dann werden nur so viele strom-definitionen verwendet
			// 11 wuerde in diesem beispiel bedeuten, es werden nur die ersten 11 (also nur die positiven) verwendet 
0 0			// 1. Reizangabe, MUSS in der zweiten zeile unter "Reizname" stehen, KEINE leerzeilen dazwischen!!!
110 0.154		// jeweils zeit (in ms) und strom (in nA!!!),
111 0.293		// innerhalb einer reizdefinition sind kommentar-zeichen // erfordelich
112 0.404 
113 0.475 
114 0.500 
115 0.475 
116 0.404 
117 0.293 
118 0.154 
119 0.000
120 -0.154 
121 -0.293 
122 -0.404 
123 -0.475 
124 -0.500 
125 -0.475 
126 -0.404 
127 -0.293 
128 -0.154 
129 -0,000 
130 0 
140 0			// letzte reizangabe, endekennung: strom 2 mal 0

nach dem reiz wird alles bis "Reizname" mit folgendem = zeichen ignoriert (s.u.), braucht auch keine kommentarzeichen //
es koennen beliebig viele reizdefinitionen in einer datei stehen

Reizname=was kleines		
0
0	0
200	1
300	0.5
400	0
410	0


die zeitliche reihenfolge muss konsistent sein (sonst passieren seltsame sachen...). 
die zeit zwischen 2 strom-definitionen kann beliebig variieren, 
sie muss aber GROESSER sein als die schrittweite zum erstellen eines stromreizes 
(s. stromreiz-erstellen-dialog).  
als trennzeichen kann man BLANK oder TAB benutzen. 
alle strom-definitionen muessen fortlaufend entweder untereinander oder in einer zeile stehen, 
damit koennte der reiz "was kleines" auch so aussehen:
5
0 0 200 1 300 0.5 400 0 410 0
aber anders ist es besser lesbar

beim den BEIDEN letzten reiz-punkten muss der strom 0 sein ( = endekennung). 
deshalb darf der strom waehrend eines reizes NIE in zwei aufeinanderfolgenden angaben 0 sein!!!
als dezimalzeichen kann man punkt oder komma verwenden
die dauer des reizes kann hier laenger sein als die simulationsdauer, des machtnix, 
damit wird madsim fertig
