# Supplementary material for: Neuromodulation to the Rescue: Compensation of Temperature-Induced Breakdown of Rhythmic Motor Patterns via Extrinsic Neuromodulatory Input
Source: PLoS Biol. 2015 Sep 29;13(9):e1002265. doi: 10.1371/journal.pbio.1002265 (PMC4587842; doi:10.1371/journal.pbio.1002265)
Supplement: S1 Data — (ZIP) [file pbio.1002265.s001.zip › madSim 6.11/parameter/! bloss oinr.knl]

neuron 0 user-SWIM-kanal 0 gleichgewichtspotential=0.15
neuron 0 user-SWIM-kanal 0 leitfaehigkeit=3e-008
neuron 0 user-SWIM-kanal 0 power=1
neuron 0 user-SWIM-kanal 0 torvariable initialwert=0
neuron 0 user-SWIM-kanal 0 form alpha=25
neuron 0 user-SWIM-kanal 0 rate alpha=1
neuron 0 user-SWIM-kanal 0 V0 alpha=-0.026
neuron 0 user-SWIM-kanal 0 schrittweite alpha=0.0075
neuron 0 user-SWIM-kanal 0 form beta=27
neuron 0 user-SWIM-kanal 0 rate beta=0.0015
neuron 0 user-SWIM-kanal 0 V0 beta=0
neuron 0 user-SWIM-kanal 0 schrittweite beta=0
neuron 0 user-SWIM-kanal 0 berechnungsmodus fuer A und B=3
neuron 0 user-SWIM-kanal 0 aktivierungs definition, deaktivierung folgt=0
neuron 0 user-SWIM-kanal 0 bezeichnung=tesch T�schd
neuron 0 user-SWIM-kanal 0 hilfsparameter=0
neuron 0 user-SWIM-kanal 0 hilfsparameter bezeichnung=Hilfsparameter
