# Supplementary material for: Neuromodulation to the Rescue: Compensation of Temperature-Induced Breakdown of Rhythmic Motor Patterns via Extrinsic Neuromodulatory Input
Source: PLoS Biol. 2015 Sep 29;13(9):e1002265. doi: 10.1371/journal.pbio.1002265 (PMC4587842; doi:10.1371/journal.pbio.1002265)
Supplement: S1 Data — (ZIP) [file pbio.1002265.s001.zip › madSim 6.11/parameter/1 kanal.knl]

neuron 0 user-SWIM-kanal 0 gleichgewichtspotential=-0.01
neuron 0 user-SWIM-kanal 0 leitfaehigkeit=1e-008
neuron 0 user-SWIM-kanal 0 power=1
neuron 0 user-SWIM-kanal 0 torvariable initialwert=0
neuron 0 user-SWIM-kanal 0 form alpha=24
neuron 0 user-SWIM-kanal 0 rate alpha=1
neuron 0 user-SWIM-kanal 0 V0 alpha=-0.07
neuron 0 user-SWIM-kanal 0 schrittweite alpha=0.007
neuron 0 user-SWIM-kanal 0 form beta=23
neuron 0 user-SWIM-kanal 0 rate beta=3
neuron 0 user-SWIM-kanal 0 V0 beta=-0.11
neuron 0 user-SWIM-kanal 0 schrittweite beta=0.013
neuron 0 user-SWIM-kanal 0 berechnungsmodus fuer A und B=3
neuron 0 user-SWIM-kanal 0 aktivierungs definition, deaktivierung folgt=0
neuron 0 user-SWIM-kanal 0 bezeichnung=IH Golowasch
neuron 0 user-SWIM-kanal 0 hilfsparameter=0
neuron 0 user-SWIM-kanal 0 hilfsparameter bezeichnung=hilfsparameter
