# Supplementary material for: Neuromodulation to the Rescue: Compensation of Temperature-Induced Breakdown of Rhythmic Motor Patterns via Extrinsic Neuromodulatory Input
Source: PLoS Biol. 2015 Sep 29;13(9):e1002265. doi: 10.1371/journal.pbio.1002265 (PMC4587842; doi:10.1371/journal.pbio.1002265)
Supplement: S1 Data — (ZIP) [file pbio.1002265.s001.zip › madSim 6.11/parameter/dialog texte de.txt]

Dialogboxelemente mit Beschriftung, mehrere eintraege fuer ein element durch ||XX trennen		

ID_ABBRECHEN=Abbrechen
ID_UEBERNEHMEN=Übernehmen
IDCANCEL=Abbrechen

IDD_INFOBOX=MadSim - Info
IDINFO=mehr info
IDC_INFO_MADSIM_TXT=MadSim  - Simulation von Neuronennetzen
IDC_INFO_RIGHTS_TXT=all Rights reversed (c)

IDD_ZOOMFAKTOR_AENDERN_BOX=Zoomfaktor ändern
IDC_ZOOM_FAKTOR_TXT=Faktor für Größenänderung eingeben
IDC_DARSTELLUNG_ZF_AENDERN=Slider1

IDD_NEURON_PHYSIOLOGIE=Physiologische Eigenschaften
IDC_N_NA_E_TXT=Natrium-Gleichgewichtspotenzial (V)
IDC_N_NA_G_TXT=Natrium Leitfähigkeit (S)
IDC_N_K_E_TXT=Kalium Gleichgewichtspotenzial (V)
IDC_N_K_G_TXT=Kalium Leitfähigkeit (S)
IDC_N_CA_E_TXT=Calcium  Gleichgewichtspotenzial (V)
IDC_N_CA_G_TXT=Calcium  Leitfähigkeit (S)
IDC_N_SOMA_PARAMS_TXT=Soma Parameter
IDC_N_SPIKER=Spiker
IDC_N_NICHTSPIKER=Nichtspiker
IDC_N_PHYSIOLOGIE_STANDARDWERTE=Standardwerte
IDC_N_PHYSIOLOGIE_ALLE_AENDERN=gechekte bei ALLEN ändern
IDC_N_AKTIVE_TXT=Aktive Eigenschaften
IDC_N_SOMA_LEITFAEHIGKEIT_TXT=Leitfähigkeit (Membranleckstrom) (S)
IDC_N_SOMA_RUHEPOTENTIAL_TXT=Ruhepotential (V)
IDC_N_SOMA_KAPAZITAET_TXT=Kapazität (F)
IDC_N_SOMA_ZU_DENDRIT_TXT=Leitfähigkeit zum Dendriten (S)
IDC_N_DEND_PARAMS_TXT=Dendrit Parameter
IDC_N_DEND_LEITFAEHIGKEIT_TXT=Leitfähigkeit (Membranleckstrom) (S)
IDC_N_DEND_RUHEPOTENTIAL_TXT=Ruhepotential (V)
IDC_N_DEND_KAPAZITAET_TXT=Kapazität (F)
IDC_N_DEND_ZU_SOMA_TXT=Leitfähigkeit zum Soma (S)
IDC_N_DEND_ANFANGSPOTENTIAL_TXT=Anfangspotential (V)
IDC_N_SOMA_ANFANGSPOTENTIAL_TXT=Anfangspotential (V)
IDC_N_PHYSIOLOGIE_MARKIERTE_AENDERN=gechekte bei MARKIERTEN ändern
IDC_N_RUHEPOTENTIALE_SYNCHRONISIEREN=Ruhe-/Anfangspot. bei Soma/Dendrit gleich
IDC_N_PHYSIOLOGIE_BENUTZER_KANAELE=Benutzerdefinierte Kanäle
IDC_N_PHYSIOLOGIE_STANDARD_KANAELE=Standard Kanäle
IDC_IDC_N_PHYSIOLOGIE_K_CA_KANAL=Ca-abhängiger K-Kanal
IDD_NEURON_NAME=Neuron Namen ändern
IDC_N_NAME_EINGEBEN_TXT=Name des Neurons eingeben:

IDD_DIAGRAMM=Einstellungen zum Diagramm-Layout
IDC_D_VORLAGE_BUTTON=aus Vorlage
IDC_D_GECHECKTE_WERTE_AENDERN=gecheckte Werte überall ändern||XXauf alle Diagramme anwenden
IDC_D_X_BIS_TXT=bis
IDC_D_Y_RAND_TXT=Rand oben/unten
IDC_D_X_RAND_TXT=seitlich
IDC_D_ACHSENDICKE_TXT=Liniendicke der Achsen
IDC_D_TICKDICKE_TXT=Stärke der Teilstriche (0: keine)
IDC_D_TICKLAENGE_TXT=Länge der Teilstriche
IDC_D_TICK_ABSTAND_X=Position der Teilstriche (neg. = unten)
IDC_D_URSPRUNG_Y_TXT=Schnittpunkt mit Y-Achse (mV)
IDC_D_URSPRUNG_X_TXT=Schnittpunkt mit X-Achse (s)
IDC_D_TICK_INTERVALL_X_TXT=Teilstrich Intervall (s)
IDC_D_TICK_INTERVALL_Y_TXT=Teilstrich Intervall (mV)
IDC_D_MIN_X_TXT=X-Achse (s) von:
IDC_D_MIN_Y_TXT=Y-Achse (mV) von:
IDC_D_ALLGEMEIN_TXT=Allgemein
IDC_D_X_ACHSE_TXT=X-Achse
IDC_D_TICK_TEXT_ABSTAND_X_TXT=Abstand der Teilstrich-Beschriftung
IDC_D_FARBEN_TXT=Farben
IDC_D_ACHSEN_FARBE_TXT=Achsen
IDC_D_TICK_FARBE_TXT=Teilstriche
IDC_D_LINIEN_FARBE_TXT=Hilfslinien
IDC_D_TEXT_FARBE_TXT=Beschriftung
IDC_D_TICK_FONTSIZE_TXT=Größe der Beschriftung (0: keine)
IDC_D_HL_TXT=Hilfslinien
IDC_D_HILFSLINIEN=darstellen
IDC_D_HL_DICKE_TXT=Liniendicke
IDC_D_HL_ART_TXT=Linienart
IDC_D_HL_HORIZONTALE_LINIE_TXT=horiz. Linien (mV) 
IDC_D_HL_VERTIKALE_LINIE_TXT=vert. Linien (s)
IDC_D_HL_HORIZONTAL=horizontal
IDC_D_HL_VERTIKAL=vertikal
IDC_D_TICK_ABSTAND_Y_TXT=Position der Teilstriche (neg. = links)
IDC_D_TICKS_ANPASSEN=Teilstriche an Fenstergröße anpassen
IDC_D_TICK_TEXT_ABSTAND_Y_TXT=Abstand der Teilstrich-Beschriftung
IDC_D_LEGENDE_FORMATIEREN_TXT=Legende formatieren
IDC_D_UEBERSCHRIFT1=Durch ankreuzen der rechts stehenden Checkboxen wird NUR DIESER Parameter geändert
IDC_D_UEBERSCHRIFT2=ist nichts angekreuzt, werden alle Parameter mit den eingetragenen Werten gesetzt
IDC_D_HL_NUR_1_HORIZONTALE_LINIE=(nur eine
IDC_D_HL_NUR_1_VERTIKALE_LINIE=(nur eine
IDC_D_HL_WIE_TICKS=Y-Linienabstand wie Teilstriche                                
IDC_D_CURSOR_FARBE_TXT=Cursor
IDC_D_CURSOR_FARBE=...
IDC_D_CURSOR_DICKE_TXT=Cursor:  Särke
IDC_D_CURSOR_ART_TXT=Art
IDC_D_MAX_Y_TXT=bis
IDC_D_Y_ACHSE_TXT=Y-Achse
IDC_D_DIM_ANZEIGEN=Dimensionen an X- und Y-Achse anzeigen
IDC_D_DIM_FORMATIEREN=...
IDC_D_DIM_FORMATIEREN_TXT=Dimensionsangaben formatieren
IDC_D_IN_VORLAGE_BUTTON=in Vorlage
IDC_D_STANDARDVORLAGE_TXT=Standard Vorlage     
IDC_D_IN_VORLAGE_UND_AENDERN_BUTTON=...und alle ändern
IDC_D_LEGENDE_FORMATIEREN=...
IDC_D_ALLE_GEOEFFNETEN_FORMATIEREN=geöffnete Diagramme gleich formatieren
IDC_D_EINFACHE_DARSTELLUNG=einfache Darstellung
IDC_D_ALLE_GEOEFFNETEN_VERLINKEN=geöffnete Diagramme verlinken

IDD_NEURON_KURVEN=Im Diagramm darzustellende Parameter
IDC_KURVE_OK=fertig
IDC_KURVE_FARBE=Farbe
IDC_KURVE_DICKE_TXT=Liniendicke
IDC_KURVE_ART_TXT=Linienart
IDC_KURVE_BEZEICHNUNG_TXT=Bezeichnung
IDC_KURVE_YOFFSET_TXT=Y-Offset (mV)
IDC_KURVE_ALLE_KURVEN=für alle Kurven dieses Diagramms
IDC_KURVE_ALLE_IN_ALLEN_DIAGRAMMEN=für alle Kurven in allen Diagrammen
IDC_KURVE_KURVE_IN_ALLEN_DIAGRAMMEN=für diese Kurve in allen Diagrammen
IDC_KURVE_LOESCHEN=löschen
IDC_KURVE_UEBERNEHMEN=übernehmen
IDC_KURVE_REFERENZEN_LOESCHEN=Alle Referenzen löschen
IDC_KURVE_Y_ZOOM_TXT=Zoom-Faktor
IDC_KURVE_EXTERN=Kurve von anderem Neuron
IDC_KURVE_WERTE_ANZEIGEN=Werte in Legende anzeigen
IDC_KURVE_DIMENSIONSANGABE_TXT=Dimensionsangabe
IDC_YAX2_EINSTELLUNGEN=Einstellungen
IDC_YAX2_BOX=an
IDC_YAX2_TXT=zusätzliche Y-Achse

IDD_ZWEITE_Y_ACHSE=Zusätzliche Y-Achse für Kurve
IDC_YAX2_SKALIERUNG_TXT=Achse skalieren
IDC_YAX2_X_POSITION_TXT=Position auf der X-Achse in %
IDC_YAX2_MIN_TXT=min:  
IDC_YAX2_MAX_TXT=max:  
IDC_YAX2_SKALIEREN=skalieren
IDC_YAX2_ANZAHL_TICKS_RBUTTON=Anzahl von Teilstrichen (Ticks)
IDC_YAX2_TICK_ABSTAND_RBUTTON=Abstand zwischen Ticks
IDC_YAX2_TICK_POS_TXT=Tick-Position (0 = links)
IDC_YAX2_LABEL_ABSTAND_TXT=Abstand der Beschriftung
IDC_YAX2_DEZI_BOX=Anzahl von Dezimalstellen
IDC_YAX2_DIM_BOX=  Dimension anzeigen
IDC_YAX2_DIM_ABSTAND_TXT=Abstand
IDC_YAX2_DIM_XPOS_TXT=Position an 2. Y-Achse in %
IDC_YAX2_TICK_LAENGE_TXT=Tick-Länge

IDD_STROMREIZ=Strom-Reiz
IDC_SR_SOMA_START_TXT=Soma-Stromreiz (s)
IDC_SR_SOMA_ENDE_TXT=Ende
IDC_SR_SOMA_INTENSITAET_TXT=Intensitaet (A)
IDC_SR_DENDRIT_START_TXT=Dendriten-Stromreiz Start (s)
IDC_SR_DENDRIT_INTENSITAET_TXT=Intensitaet (A)
IDC_SR_DENDRIT_ENDE_TXT=Ende
IDC_SR_INS_SOMA_TXT=Stromreiz ins Soma
IDC_SR_IN_DENDRITEN_TXT=Stromreiz in den Dendriten
IDC_SR_DENDRIT_SEGMENT_TXT=Segment
IDC_SR_SOMA_INTENSITAET_BUTTON=beispiel
IDC_SR_DENDRIT_INTENSITAET_BUTTON=beispiel
IDC_SR_WOIST_BUTTON=woist Rampe ... Sinus?????

IDD_SIMULATION=Simulations-Parameter
IDC_SIM_DAUER_TXT=Simulationsdauer (sec)
IDC_SIM_SCHRITTLAENGE_TXT=Einzelschrittlänge (sec)
IDC_SIM_SCHRITTE_PRO_ANZEIGE_TXT=Anzeigeintervall in Schritten
IDC_SIM_RESTZEIT_ZEIGEN=Fenster mit Restzeit anzeigen
IDC_SIM_SPIKESCHWELLE_TXT=Spikeschwelle (nur zum APs zählen) (V)
IDC_SIM_OBJEKTE_AKTIVIEREN=Rueckkopplungs-Objekte aktivieren
IDC_SIM_KOLLISIONS_OBJEKTE_AKTIVIEREN=Kollisions-Objekte aktivieren
IDD_SYNAPSENTYPEN=Synapsentypen
IDC_SYNAPSENTYP_POTENTIAL_TXT=Potential (V)
IDC_SYNAPSENTYP_NA_COMBOBOX_TXT=excitatorische Synapse (Natrium)
IDC_SYNAPSENTYP_ANZAHL=Anzahl Typen
IDC_SYNAPSENTYP_NA_ANZAHL=1
IDC_SYNAPSENTYP_K_ANZAHL=1
IDC_SYNAPSENTYP_CHEM_ANZAHL=1
IDC_SYNAPSENTYP_EL_ANZAHL=1
IDC_SYNAPSENTYP_K_COMBOBOX_TXT=inhibitorische Synapse (Kalium)
IDC_SYNAPSENTYP_CHEM_COMBOBOX_TXT=chemische Synapse
IDC_SYNAPSENTYP_EL_COMBOBOX_TXT=elektrische Synapse
IDC_SYNAPSENTYP_ART_TXT=Synapsenart
IDC_SYNAPSENTYP_NA_LOESCHEN=löschen
IDC_SYNAPSENTYP_K_LOESCHEN=löschen
IDC_SYNAPSENTYP_CHEM_LOESCHEN=löschen
IDC_SYNAPSENTYP_EL_LOESCHEN=löschen
IDC_SYNAPSENTYP_NA_NEU=neu
IDC_SYNAPSENTYP_K_NEU=neu
IDC_SYNAPSENTYP_CHEM_NEU=neu
IDC_SYNAPSENTYP_EL_NEU=neu
IDC_SYNAPSENTYP_NA_EDIT=edit
IDC_SYNAPSENTYP_K_EDIT=edit
IDC_SYNAPSENTYP_CHEM_EDIT=edit
IDC_SYNAPSENTYP_EL_EDIT=edit
IDC_SYNAPSENTYP_EL_EINSCHRAENKEN=einschränken
IDC_SYNAPSENTYP_OK=Änderungen übernehmen
IDC_SYNAPSENTYP_CANCEL=Änderungen verwerfen

IDD_SYNAPSE_NEU1=Neue Synapse einfügen
IDD_SYNAPSE_NEU2=Synapse bearbeiten
IDD_SYNAPSE_NEU3=Synapse löschen
IDC_SYN_TYP_NATRIUM=Natrium
IDC_SYN_TYP_KALIUM=Kalium
IDC_SYN_TYP_CHEMISCH=Chlorid
IDC_SYN_TYP_ELEKTRISCH=elektrisch
IDC_SYN_TARGET_SOMA=Soma
IDC_SYN_TARGET_DENDRIT1=Dendrit 1
IDC_SYN_TARGET_DENDRIT2=Dendrit 2
IDC_SYN_TARGET_DENDRIT3=Dendrit 3
IDC_SYN_PARENT_COMBOBOX_TXT=Synapse von
IDC_SYN_TARGET_COMBOBOX_TXT=auf
IDC_SYN_DELAY_TXT=Übertragungsdauer (s)
IDC_SYN_LEITFAEHIGKEIT_TXT=Leitfähigkeit
IDC_SYN_TRT_TXT=Schwelle für Transmitterfreisetzung
IDC_SYN_TRS_TXT=Sättigung der Transmitterfreisetzung
IDC_SYNAPSE_PYS_EIGENSCHAFTEN_TXT=Physiologische Eigenschaften
IDC_SYN_POTENTIAL_TXT=Gleichgewichtspotential (V) (Tooltip beachten)
IDC_SYN_TYP_ZUWEISEN=Typ zuweisen
IDC_SYN_TYP_LOESCHEN=Typ löschen
IDC_SYN_KONTAKTORT=Kontaktort am Zielneuron
IDC_SYN_TYP_EDIT=Typ ändern
IDC_SYN_TYP_NEU=neuer Typ
IDC_SYN_SYNAPSE_LOESCHEN=löschen||wirklich?
IDC_SYNAPSE_SYNAPSENTYPEN_TXT=Verwaltung der Synapsentypen
IDC_SYN_TRD_VERZOEGERUNG=Transmitterfreisetzung dehnen (s)\ndanach fester, exp. Abfall (tau=0,025)\nGewichtungsfaktor:
IDC_SYN_TRD_BOX=dynamische Transmitterfreisetzung
IDC_SYN_BAHNUNG_BOX=praesynaptische fazilitation/depression
IDC_SYN_BAHNUNG=...
IDC_SYN_XLPSP_BOX=frei definierbare postsyn. Potentiale
IDC_SYN_XLPSP=...
IDC_SYN_ART_TXT=Art der Synapse

IDD_NEURON_MORPHOLOGIE=Graphische Einstellungen
IDC_NM_SOMA_GROESSE_TXT=Soma-Durchmesser
IDC_NM_IN_PIXEL_TXT=alle Angaben in Pixel
IDC_NM_DENDRIT_LAENGE_TXT=Dendrit-Länge
IDC_NM_DENDRIT_DICKE_TXT=Dendrit-Dicke
IDC_NM_AXON_LAENGE_TXT=Axon-Länge
IDC_NM_SYNAPSEN_GROESSE_TXT=SynapsenGröße
IDC_NM_REKURRENT_RADIUS_TXT=Radius für rekurrierende Synapsen
IDC_NM_ALLE=gecheckte bei allen ändern
IDC_NM_STANDARD_SETZEN=als Standard übernehmen
IDC_NM_STANDARD_EINTRAGEN=Standardwerte eintragen

IDD_EINGABE=Dialog
IDC_EINGABE_ERLAEUTERUNG1=Text1
IDC_EINGABE_ERLAEUTERUNG2=Text2
IDC_EINGABE_BEZEICHNUNG=Static
IDC_EINGABE_CHECKBOX=Static

IDD_KURVEN_DARSTELLEN=Darzustellende Kurven
IDC_KURVEN_DARSTELLEN0=Somapotential
IDC_KURVEN_DARSTELLEN1=Natriumstrom
IDC_KURVEN_DARSTELLEN2=Kaliumstrom
IDC_KURVEN_DARSTELLEN3=Calziumstrom
IDC_KURVEN_DARSTELLEN4=Gesamtstrom
IDC_KURVEN_DARSTELLEN5=Dendritenpotential Segment 1
IDC_KURVEN_DARSTELLEN6=Dendritenpotential Segment 2
IDC_KURVEN_DARSTELLEN7=Dendritenpotential Segment 3
IDC_KURVEN_DARSTELLEN8=Strom Kanal 1
IDC_KURVEN_DARSTELLEN9=Strom Kanal 2
IDC_KURVEN_DARSTELLEN10=Strom Kanal 3
IDC_KURVEN_DARSTELLEN11=Strom Kanal 4
IDC_KURVEN_DARSTELLEN12=Referenz 1
IDC_KURVEN_DARSTELLEN13=Referenz 2
IDC_KURVEN_DARSTELLEN14=Referenz 3
IDC_KURVEN_DARSTELLEN15=Referenz 4
IDC_KURVEN_DARSTELLEN16=Referenz 5
IDC_KURVEN_DARSTELLEN17=Referenz 6
IDC_KURVEN_DARSTELLEN18=Referenz 7
IDC_KURVEN_DARSTELLEN19=Referenz 8
IDC_KURVEN_DARSTELLEN_NUR_LOESCHEN_TXT=Referenzkurven können nur gelöscht werden. Zum erzeugen im Diagrammfenster auf "Referenzkurve speichern" klicken

IDD_RAUSCHEN=Rauschen
IDC_RAUSCHEN_STAERKE_TXT=&Intensität (A)
IDC_RAUSCHEN_ZUFALLSFAKTOR_TXT=&Häufigkeit (dimensionslos)
IDC_RAUSCHEN_ABKLINGZEIT_TXT=Ab&klingzeit (s)
IDC_RAUSCHEN_EINSCHALTEN=&Rauschen aktivieren
IDC_RAUSCHEN_NEURONENLISTE_TXT=Neurone mit aktiviertem Rauschen sind durch * markiert
IDC_RAUSCHEN_FUER_NEURON_SCHALTEN=(de)aktivieren
IDC_RAUSCHEN_WERTE_UEBERNEHMEN=&Standardwerte für dieses Neuron übernehmen
IDC_RAUSCHEN_WERTE_FUER_ALLE_UEBERNEHMEN=&Standardwerte für aktivierte  Neurone &übernehmen
IDC_RAUSCHEN_NEURON_TXT=Neuron
IDC_RAUSCHEN_STANDARD_TXT=Standard
IDC_RAUSCHEN_NUR_EXZITATORISCH=&nur exzitatorisches Rauschen
IDC_RAUSCHEN_ALLE_NEURONE_EIN=&alle an
IDC_RAUSCHEN_ALLE_NEURONE_AUS=alle a&us
IDC_RAUSCHEN_ALLGEMEIN_TXT="Rauschen wird durch diskrete ""Pulse"" erzeugt, die auf das Membranpotential addiert werden. Ihre Intensität (Stromstärke), die Häufigkeit ihres Auftretens (abstrakte Göße) und die Abklingzeit werden zufällig variiert."
IDC_RAUSCHEN_WERTE_FUER_NEURON_SPEICHERN=&Werte für dieses Neuron speichern
IDC_RAUSCHEN_WERTE_FUER_AKTIVIERTE_NEURONE_SPEICHERN=Werte für aktivierte Neurone speichern

IDD_STROMINJEKTION=Strominjektion erstellen
IDC_SI_ANSTIEG_ENDE_TXT=Rampe: Anstieg, Sinus: Ende (s)
IDC_SI_PARAMETERDEFINITION_TXT=Parameterdefinition für Stromreiz
IDC_SI_DACH_PERIODE_TXT=Rampe: Dach, Sinus: Periode (s)
IDC_SI_DACH_EINFACH_TXT=Reizdauer, Dach (s)
IDC_SI_ABFALL_TXT=Rampe: Abfall (s), Sinus: Offset (A)
IDC_SI_AMPLITUDE_TXT=Reizstärke, Amplitude (A)
IDC_SI_BEGINN_TXT=Beginn (s)
IDC_SI_ANZAHL_TXT=Anzahl Reize
IDC_SI_PAUSE_TXT=Reizabstand (s)
IDC_SI_ALTERNIEREN_TXT=(    bei jedem Reiz die Polaritaet wechseln    )
IDC_SI_ANZAHL_NEURONE=Neuronenliste (%d ausgewählt)
IDC_SI_SCHRITTWEITE_TXT=Schrittweite für alle Reize in allen Neuronen (s):
IDC_SI_BEZEICHNUNG_TXT=Bezeichnung:
IDC_SI_REIZ_FUER_ALLE_MARKIERTEN=Reizdefinitionen dieses Neurons für alle ausgewählten Neurone übernehmen. 
IDC_SI_NEURON_MARKIERUNG_AENDERN=mark
IDC_SI_NEURON_MARKIERUNG_ALLE=ALLE
IDC_SI_ALLGEMEIN_TXT=Die Reizparameter werden für markierte Neurone in Strominjektionen umgesetzt
IDC_SI_REIZE_SCHALTEN_TXT=Reize bei markierten Neuronen schalten
IDC_SI_AUSSCHALTEN=aus
IDC_SI_ANSCHALTEN=an
IDC_SI_SOMA_TXT=Soma
IDC_SI_ZELLKOMPARTIMENT_TXT=Zellkompartiment
IDC_SI_DENDRIT1_TXT=Dendrit   1
IDC_SI_DENDRIT2_TXT=Dendrit   2
IDC_SI_DENDRIT3_TXT=Dendrit   3
IDC_SI_SOMA_AN_DAUERREIZ_TXT=Reiz einschalten / Dauerreiz
IDC_SI_RAMPE_SINUS_TXT=Rechteck, Rampe / Sinus
IDC_SI_EXTERN_TXT=Strominjektionen aus Datei
IDC_SI_STANDARD_EINFUEGEN=einfügen
IDC_SI_STANDARD_TXT=Beispiel fuer Somareiz
IDC_SI_STANDARD_MERKEN=merken
IDC_SI_EINFACHE_ANSICHT=einfache Darstellung
IDC_SI_NEURONLISTE_TXT=Neuronenliste (%d ausgewählt)
IDC_SI_TITEL=Strominjektion fuer Neuron %s

IDD_NEURON_BLITZ=Stromreiz Kennzeichnung
IDC_BLITZ_LAENGE_TXT=Blitz Länge
IDC_BLITZ_DICKE_TXT=Blitz Dicke
IDC_BLITZ_POSITION_UNTEN=Soma
IDC_BLITZ_POSITION_OBEN=Dendrit
IDC_BLITZ_POSITION__TXT=Position
IDC_BLITZ_FARBE_TXT=Blitz Farbe
IDC_BLITZ_FARBE=Farbe

IDD_SEITE_EINRICHTEN=Seite einrichten
IDC_SEITE_RAND_TXT=Ränder (in mm)
IDC_SEITE_RAND_OBEN_TXT=oben:
IDC_SEITE_RAND_UNTEN_TXT=unten:
IDC_SEITE_RAND_LINKS_TXT=links:
IDC_SEITE_RAND_RECHTS_TXT=rechts:
IDC_SEITE_KOPF_TXT=Kopfzeile
IDC_SEITE_RAND_ZEICHNEN=Umrandung zeichnen
IDC_SEITE_RAND_DICKE_TXT=Strichdicke:
IDC_SEITE_RAND_ART_TXT=Linienart (0, 1 oder 2):
IDC_SEITE_RAHMEN_FARBE_TXT=Farbe:
IDC_SEITE_KOPF_ABSTAND_TXT=Abstand zum Rand (mm):
IDC_SEITE_KOPF_LINKS=links
IDC_SEITE_KOPF_ZENTRIERT=zentriert
IDC_SEITE_KOPF_RECHTS=rechts
IDC_SEITE_KOPF_TEXT_TXT=Text:
IDC_SEITE_KOPF_INFO=?
IDC_SEITE_KOPF_SCHRIFTART_TXT=Schriftart:
IDC_SEITE_KOPF_SCHRIFTART=...
IDC_SEITE_FUSS_TXT=Fußzeile
IDC_SEITE_FUSS_ABSTAND_TXT=Abstand zum Rand (mm):
IDC_SEITE_FUSS_LINKS=links
IDC_SEITE_FUSS_ZENTRIERT=zentriert
IDC_SEITE_FUSS_RECHTS=rechts
IDC_SEITE_FUSS_TEXT_TXT=Text:
IDC_SEITE_FUSS_INFO=?
IDC_SEITE_FUSS_SCHRIFTART_TXT=Schriftart:
IDC_SEITE_FUSS_SCHRIFTART=...
IDC_SEITE_PAPIERFORMAT_TXT=Papierformat
IDC_SEITE_HOCHFORMAT=Hochformat
IDC_SEITE_QUERFORMAT=Querformat
IDC_SEITE_DIAGRAMM_MAX_GRUPPE=Diagrammausdruck
IDC_SEITE_DIAGRAMM_MAXIMIEREN=Seite maximal ausnutzen

IDD_UNDO=Undo-Einstellungen
IDC_UNDO_MAXUNDO_TXT=maximale Anzahl von Ereignissen, die rückgängig gemacht werden können

IDD_SWIM_STD_KANAL=Spannungsgesteuerter Standard-Kanal
IDC_NUR_1_KANAL_AENDERN=nur den in der Listbox angezeigten Kanal bei markierten Neuronen ändern (ansonsten werden Änderungen bei allen 3 Standard-Kanälen uebernommen) 
IDC_STD_KANAL_TYP_TXT=Kanal wählen
IDC_E_TXT=Gleichgewichtspotential
IDC_G_TXT=Leitfähigkeit
IDC_TOR_FORM_A_TXT=Formparameter für Torvariable Alpha
IDC_RATE_A_TXT=rate constant Alpha
IDC_HALFMAX_A_TXT=half maximum potential Alpha
IDC_STEPWIDTH_A_TXT=Schrittweite Alpha
IDC_INITIAL_TXT=Anfangswert für Torvariable
IDC_POWER_TXT=Power für Torvariable
IDC_TOR_FORM_B_TXT=Formparameter für Torvariable Beta
IDC_RATE_B_TXT=rate constant Beta
IDC_HALFMAX_B_TXT=half maximum potential Beta
IDC_STEPWIDTH_B_TXT=Schrittweite Beta

IDD_ASCII_EXPORT=Einstellungen für ASCII-Export
IDC_X_DEZIMALZEICHEN_TXT=Dezimalzeichen
IDC_X_DEZIMALSTELLEN_TXT=Anzahl von Dezimalstellen
IDC_X_SPALTENTRENNZEICHEN_TXT=Spalten-Trennzeichen (t für TAB)
IDC_X_NEURON_MARKIEREN=mark.
IDC_X_ALLE_NEURONE_MARKIEREN=alle
IDC_X_ALLE_NEURONE_DEMARKIEREN=keine
IDC_X_NEURON_DEMARKIEREN=demark.
IDC_X_AUSGABE_EIN_FUER_NEURON=für angezeigtes Neuron ausgeben
IDC_X_AUSGABE_AUS_FUER_NEURON=für dieses Neuron nicht ausgeben
IDC_X_AUSGABE_EIN_FUER_ALLE=für markierte (*) ausgeben
IDC_X_AUSGABE_AUS_FUER_ALLE=für markierte nicht ausgeben
IDC_X_AUSGABE_PARAMS_TXT=auszugebende Parameter 
IDC_X_AUSGABE_NEURONE_TXT=Neurone für Export
IDC_X_ZEITDEZISTELLEN_TXT=Dezimalstellen für Zeitangabe
IDC_X_FORMAT_TXT=Formatangaben
IDC_X_STROMDIMENSION_TXT=Stromdimension in:
IDC_X_STROMDIMENSION1=nA
IDC_X_STROMDIMENSION2=uA
IDC_X_STROMDIMENSION3=mA
IDC_X_ALLE_WERTE_SPEICHERN=alle Werte exportieren
IDC_X_INTERVALL_SPEICHERN=Export-Intervall (Sim. Schritte)

IDD_EXTERNE_KURVE=Kurve eines anderen Neurons auswählen
IDC_EXTERNE_KURVE_NEURONENLISTE_TXT=Bitte aus der Liste zuerst ein Neuron wählen
IDC_EXTERNE_KURVE_KURVENLISTE_TXT=verfügbare Parameter

IDD_DIAGRAMM_LEGENDE=Lengende Formatieren
IDC_LEGENDE_X_TXT=X-Abstand von der linken oberen Ecke (Pixel)
IDC_LEGENDE_Y_TXT=Y-Abstand von der linken oberen Ecke (Pixel)
IDC_LEGENDE_FONTSIZE_TXT=Schriftgröße (0: keine Legende)
IDC_LEGENDE_LINKSBUENDIG=Legende linksbündig
IDC_LEGENDE_ZENTRIERT=Legende zentriert

IDD_DIAGRAMM_DIMENSIONEN=Dimensionen an den Achsen formatieren
IDC_DIMENSION_X_Y_TXT=Abstand von der X-Achse (Pixel)
IDC_DIMENSION_X_X_TXT=Position entlang der X-Achse (Pixel)
IDC_DIMENSION_Y_X_TXT=Abstand von der Y-Achse (Pixel)
IDC_DIMENSION_Y_Y_TXT=Position entlang der Y-Achse (Pixel)
IDC_DIMENSION_FONTSIZE_TXT=Schriftgröße
IDC_DIMENSION_X_TXT=Bezeichnung der X-Achse
IDC_DIMENSION_Y_TXT=Bezeichnung der Y-Achse

IDD_ANZEIGE_BOX=Dialog
IDD_ANZEIGE_BOX_TEXT=Static

IDD_PERMUTATION_DARSTELLUNG=Einstellungen für Permutationsfenster
IDC_P_BALKEN_DARSTELLEN=Level der Synapsenstärke bei Permutation darstellen
IDC_P_BALKENBREITE_TXT=Balkenbreite (in % des Abstandes)
IDC_P_BALKENHOEHE_TXT=maximale Balkenhöhe (Pixel)
IDC_P_BALKEN_ABSTAND_X_TXT=Abstand der Balkendarstellung von der Y-Achse (Pixel)
IDC_P_BALKEN_ABSTAND_Y_TXT=Abstand der Balkenunterkante vom oberen Fensterrand (Pixel)
IDC_P_BALKEN_FARBE_TXT=Balkenfarbe
IDC_P_BALKEN_FARBE=Farbe...
IDC_P_SPIKE_FARBE_TXT=Spike-Farbe
IDC_P_SPIKE_FARBE=Farbe...
IDC_P_SPIKE_DICKE_TXT=Linienstaerke der schematischen Spikes
IDC_P_TEXTPOSITION_TXT=Position der Zahlenangaben:
IDC_P_TEXT_OBEN=oberhalb der APs
IDC_P_TEXT_UNTEN=unterhalb
IDC_P_TEXTPOSITION_RELATIV_TXT=relative Position:
IDC_P_TEXT_MITTE=mitte
IDC_P_TEXT_GANZ_UNTEN=unten
IDC_P_TEXT_GANZ_OBEN=oben
IDC_P_SHOW_POSITION=Position
IDC_P_SHOW_TXT=Darzustellende Zahlenangaben
IDC_P_SHOW_NUMMER=Nummer
IDC_P_SHOW_GUETEFAKTOR=Gütefaktor
IDC_P_SHOW_AP_ANZAHL=AP-Anzahl
IDC_P_SHOW_FREQUENZ=Frequenzen
IDC_P_SHOW_X_ACHSE_SKALIEREN=X-Achse automatisch skalieren
IDC_P_SHOW_SRZ_QUELLNEURON_TXT=Stromreiz dieses Neurons im Auswertefenster darstellen
IDC_P_SHOW_SRZ_DARSTELLEN=Stromreiz darstellen
IDC_P_SRZ_FARBE_TXT=Farbe für Stromreizkurve
IDC_P_SRZ_FARBE=Farbe...
IDC_P_SRZ_GRUNDLINIE_TXT=Position Stromreiz-Grundlinie (Pixel)
IDC_P_SRZ_HOEHE_TXT=maximalhöhe der Stromreizkurve in %-Fensterhöhe
IDC_P_SRZ_KLASSENMARKEN_TXT=Länge der Klassenmarkierungen und Dicke (Pixel)
IDC_P_KLASSENMARKEN_FARBE_TXT=Farbe für Klassenmarken
IDC_P_KLASSENMARKEN_FARBE=Farbe...
IDC_P_SHOW_FREQUENZEN=Frequenzen auf Stromreizkurve darstellen
IDC_P_SRZ_DICKE_TXT=Stromreizkurve Dicke (Pixel)
IDFERTIG=OK
IDC_P_SRZ_KLASSENMARKEN_TEXT_ABSTAND_TXT=Abstand (Pixel)

IDD_PMT_ANALYSE=Definition der Analyse-Parameter für Permutationsdaten
IDC_PMT_ANL_START_TXT=Anfang (Zeit seit Simulationsbeginn [s])
IDC_PMT_ANL_FREQUENZ_TXT=Erwartete AP-Frequenz [Hz]
IDC_PMT_ANL_SOLL_AP_TXT=Erwartete Anzahl von Aps
IDC_PMT_ANL_ANZAHL_GEWICHTUNG_TXT=Faktor zur Gewichtung der AP-Zahl
IDC_PMT_ANL_KLASSENNR_1=Klasse 1
IDC_PMT_ANL_KLASSENNR_2=Klasse 2
IDC_PMT_ANL_KLASSENNR_3=Klasse 3
IDC_PMT_ANL_VOR=>>
IDC_PMT_ANL_ZURUECK=<<
IDC_PMT_ANL_SOLL_AP_BEWERTEN=Anzahl der APs pro Klasse Bewerten
IDC_PMT_ANL_ANZAHL_KLASSEN=Anzahl Klassen:       0
IDC_PMT_ANL_HELP=Hilfe
IDC_PMT_ANL_GEWICHTUNG_TXT=Faktor zur Gewichtung der Klasse
IDC_PMT_ANL_NEU=neu
IDC_PMT_ANL_LOESCHEN=löschen
IDC_PMT_ANL_DATEN_LADEN=Daten laden
IDC_PMT_ANL_DATEN_SPEICHERN=Daten speichern

IDD_KANAL_EIGENSCHAFTEN=Eigenschaften benutzerdefinierter SWIM-Kanäle
IDC_KPROPS_GECHECKTE=gecheckte Werte in markierten Neuronen setzen
IDC_KPROPS_A_B_BERECHNEN_1=   A = alpha + beta       B = alpha
IDC_KPROPS_A_B_BERECHNEN_2=   A = beta                     B = alpha * beta
IDC_KPROPS_A_B_BERECHNEN_3=   A = 1 / beta               B = alpha / beta
IDC_KPROPS_1_E_TXT=Gleichgewichts-Potential
IDC_KPROPS_ALLGEMEIN_TXT=allgemein
IDC_KPROPS_2_G_TXT=Leitfähigkeit
IDC_KPROPS_3_P_TXT=Power
IDC_KPROPS_4_I_TXT=Initialwert der Torvariablen
IDC_KPROPS_5_FORM_A_TXT=Formparameter
IDC_KPROPS_ALPHA_TXT=alpha
IDC_KPROPS_6_RATE_A_TXT=Rate-Constant
IDC_KPROPS_7_HMAX_A_TXT=Halb-Maximum Potential
IDC_KPROPS_8_SW_A_TXT=Schrittweite
IDC_KPROPS_9_FORM_B_TXT=Formparameter
IDC_KPROPS_BETA_TXT=beta
IDC_KPROPS_10_RATE_B_TXT=Rate-Constant
IDC_KPROPS_11_HMAX_B_TXT=Halb-Maximum Potential
IDC_KPROPS_12_SW_B_TXT=Schrittweite
IDC_KPROPS_KANAL_LISTE_TXT=Kanal
IDC_KPROPS_NEURON_LISTE_TXT=Neuron
IDC_KPROPS_NEU=neu
IDC_KPROPS_LOESCHEN=löschen
IDC_KPROPS_MARK_NEURON=mark
IDC_KPROPS_ANZAHL_KANAELE=Anzahl benutzerdefinierter Kanäle im SWIM-Modell:  %d
IDC_KPROPS_A_UND_B_BERECHNEN_TXT=Berechnung von A und B
IDC_KPROPS_HILFSPARAMETER_TXT=Hilfsvariable fuer Formparameter (zB bei 101)
IDC_KPROPS_STD_LADEN=Kanal laden
IDC_KPROPS_STD_LADEN_IN_MARKIERTE=in alle markierten Neurone laden
IDC_KPROPS_STD_SPEICHERN=Kanal speichern
IDC_KPROPS_MARKIERTE=diese Werte in markierten Neuronen setzen
IDC_KPROPS_MARK_ALLE=alle
IDC_KANAL_HILFSPARAMETER_BEZEICHNUNG=Bezeichnung Hilfsparam.
IDC_KANAL_AKTIVIERENDER_TEIL=aktivierender Kanal-Anteil, der inaktivierende muss in der liste folgen
IDC_KANAL_INAKTIVIERENDER_TEIL=inaktivierender Teil für  %s
IDC_KANAL_SIMULATION_STARTEN=sofort die Simulation starten
IDC_KPROPS_OK=alle Änderungen speichern
IDC_KANAL_SYNAPSE_TXT=Kanal durch Synapse aktivieren
IDC_KANAL_SYNAPSE_ID_TXT=Synapse ID

IDD_VOLTAGE_CLAMP_EINSTELLUNGEN=Voltage-Clamp Einstellungen
IDC_VOLTAGE_CLAMP_AKTIVIEREN=Voltage-Clamp für neuron %s
IDC_VOLTAGE_CLAMP_ANFANGSSPANNUNG_TXT=Anfangsspannung (V)
IDC_VOLTAGE_CLAMP_PULSSPANNUNG_TXT=Pulsspannung (V)
IDC_VOLTAGE_CLAMP_ENDSPANNUNG_TXT=Endspannung (V)
IDC_VOLTAGE_CLAMP_PULSSTARTZEIT_TXT=Beginn des Pulses (s)
IDC_VOLTAGE_CLAMP_PULSENDEZEIT_TXT=Ende des Pulses (s)
IDC_VOLTAGE_CLAMP_KLEMMSPANNUNG_TXT=Klemm-Spannungen
IDC_VOLTAGE_CLAMP_ZEITEN_TXT=Zeiten für Änderungen der Klemm-Spannung

IDD_BAHNUNG=Einstellungen fuer synaptische Bahnung
IDC_BNG_A_DEPR_TXT=A
IDC_BNG_A_FAZ_TXT=A
IDC_BNG_ABDEPR_TXT=Abnahme
IDC_BNG_ABFAZ_TXT=Abnahme
IDC_BNG_ANDEPR_TXT=Zunahme
IDC_BNG_ANFAZ_TXT=Zunahme
IDC_BNG_B_DEPR_TXT=B
IDC_BNG_B_FAZ_TXT=B
IDC_BNG_DLG_TXT1=Hier läßt sich die Wirkung lang andauernder oder mehrerer, aufeinanderfolgender Transmitter- Ausschüttungen definieren, die zeitlich so weit auseinanderliegen können, daß keine Summation eintritt. 
IDC_BNG_DLG_TXT2=Die Wirkung kann dabei verstärkend sein (Fazilitation) oder abschwächend (Depression).
IDC_BNG_DLG_TXT3=Der Zeitverlauf dieser Wirkungen (= Änderung des Öffnungsfaktors für die Transmitterausschüttung) ist exponentiell.
IDC_BNG_DLG_TXT4=Die Amplitude ist um so größer, je schneller die APs aufeinander folgen, bzw. je länger das Potential der Synapse über der Ausschüttungsschwelle liegt.
IDC_BNG_DLG_TXT5=Verwendet wird folgende Exponentialfunktion:        y = A / exp(x/tau) + B
IDC_BNG_OBER_DEPR_TXT=Ober- grenze
IDC_BNG_OBER_FAZ_TXT=Ober- grenze
IDC_BNG_TAU_DEPR_TXT=tau
IDC_BNG_TAU_FAZ_TXT=tau
IDC_BNG_UNTER_DEPR_TXT=Unter- grenze
IDC_BNG_UNTER_FAZ_TXT=Unter- grenze
IDC_BNG_AN=Bahnungseffekte aktivieren
IDC_BNG_FAZILITATION=Fazilitation
IDC_BNG_DEPRESSION=Depression
IDC_BNG_RECHNEN=Rechnen
IDC_BNG_WERTE_CHECKEN=Werte vor dem Rechnen checken
IDC_BNG_STANDARDWERTE=Standardwerte setzen

IDD_PMT_AUSGABE=Auszugebende Parameter bei "brute force"
IDC_PMT_AUSGABE_AP_ANZAHL=AP Anzahl
IDC_PMT_AUSGABE_AP_ZEITEN=AP Zeiten
IDC_PMT_AUSGABE_FREQUENZEN=AP Frequenzen
IDC_PMT_AUSGABE_GUETE=Güte
IDC_PMT_AUSGABE_GUETE_DEZIMALSTELLEN
IDC_PMT_AUSGABE_GUETE_DEZIMALSTELLEN_AUTO=Auto
IDC_PMT_AUSGABE_GUETE_DEZIMALSTELLEN_TXT=Anzahl Dezimalstellen
IDC_PMT_AUSGABE_GUETE_DEZIMALZEICHEN_TXT=Dezimalzeichen
IDC_PMT_AUSGABE_LEVEL=Übertragungsstärke
IDC_PMT_AUSGABE_LEVELINDEX=Übertragungsstärke als Index
IDC_PMT_AUSGABE_NUMMER=Nummer des Durchlaufs
IDC_PMT_AUSGABE_TXT=Parameter anchecken, die aus den dargestellten ergebnissen in eine ASCII-datei exportiert werden sollen. bei einigen parametern ist die anzahl variabel. bei "AP-zeiten" können es auch so viele werte sein, dass excel probleme bekommt.

IDD_TRANSMITTER_DYNAMIK=Dynamik der Transmitterfreisetzung
IDC_TRD_1_E_TXT=Freisetzungsschwelle (> früher)
IDC_TRD_ALLGEMEIN_TXT=allgemein
IDC_TRD_3_P_TXT=Kurvenkrümmung (> exponentieller)
IDC_TRD_5_FORM_A_TXT=Berechnungsart (sollte bleiben)
IDC_TRD_ALPHA_TXT=Anstieg
IDC_TRD_6_RATE_A_TXT=Anstiegs-Rate (> steiler)
IDC_TRD_7_HMAX_A_TXT=Halbmax. Potential (< früher)
IDC_TRD_8_SW_A_TXT=Schrittweite
IDC_TRD_9_FORM_B_TXT=Berechnungsart (sollte bleiben)
IDC_TRD_BETA_TXT=Abfall
IDC_TRD_10_RATE_B_TXT=Abfalls-Rate (> steiler)
IDC_TRD_11_HMAX_B_TXT=Halbmax. Potential (< Plateau)
IDC_TRD_12_SW_B_TXT=Schrittweite
IDC_TRD_ANZAHL_KANAELE=Der Zeitverlauf der Transmitterfreisetzung folgt ""normalerweise"" direkt dem Somapotential des zugehörigen Neurons. Um synaptische Summation zu modellieren, kann die Dynamik verändert werden. Leider ist das ein differentielles Problem ...
IDC_TRD_13_FAKTOR_TXT=Kalibrierungsfaktor
IDC_TRD_DYNAMIK_RECHNEN=Öffnungs Faktor berechnen
IDC_TRD_TESTFENSTER_TXT=
IDC_TRD_TESTFENSTER=
IDC_TRD_DYNAMIK_ZOOM_TXT=dehnen
IDC_TRD_ALLGEMEIN_TXT3=Transmittermenge kalibrieren
IDC_TRD_DYNAMIK_MENGE_HALTEN=Menge beibehalten
IDC_TRD_DYNAMIK_AMPLITUDE_HALTEN=Amplitude beibehalten
IDC_TRD_DARSTELLEN=Darstellen im Diagramm des praesyn. Neurons
IDC_TRD_NIX_PASSIERT=falls kein Signal auf der pinkfarbenen kurve zu sehen ist, Kalibrierungsfaktor erhöhen oder testfenster dehnen
IDD_CA_K_KANAL=Eigenschaften der Ca-Kanaele und des Ca-abhaengigen Kaliumkanals
IDC_CA_K_INITIAL_KONZ_TXT=Initiale Ca-Konzentration [Ca]
IDC_CA_K_VCA_ABBAU_TXT=Geschw. [Ca]-Abbau (tau)
IDC_CA_K_CA_HIGRU_KONZ_TXT=Konstante Hintergrund-[Ca]
IDC_CA_K_CA_EXTRA_KONZ_TXT=Extrazellulaere [Ca]
IDC_CA_K_ZELLVOLUMEN_TXT=1/(2 * faraday * zellVolumen)
IDC_CA_K_TEMPERATUR_TXT=Absolute Temperatur (°K)
IDC_CA_K_CA1_G_TXT=Leitf. Ca-Kanal 1 (S)
IDC_CA_K_CA2_G_TXT=Leitf. Ca-Kanal 2 (S)
IDC_CA_K_KCA_G_TXT=Leitf. K(Ca)-Kanal (S)
IDC_CA_K_KCA_E_TXT=Eq.-Pot. K(Ca)-Kanal (V)
IDC_CA_K_FORM_ALPHA_TXT=Formparameter Alpha
IDC_CA_K_V0_ALPHA_TXT=Halbmax. Potenzial Alpha
IDC_CA_K_SCHRITTWEITE_ALPHA_TXT=Schrittweite Alpha
IDC_CA_K_FORM_BETA_TXT=Formparameter Beta
IDC_CA_K_SCHRITTWEITE_BETA_TXT=Schrittweite Beta
IDC_CA_K_ZEITKONSTANTE_BETA_TXT=Rate Beta
IDC_CA_K_ZEITKONSTANTE_ALPHA_TXT=Rate Alpha
IDC_CA_K_V0_BETA_TXT=Halbmax. Potenzial Beta
IDC_CA_K_CA_KANAL_1_TXT=Ca-Kanal 1
IDC_CA_K_CA_KANAL_2_TXT=Ca-Kanal 2
IDC_CA_K_K_CA_KANAL_TXT=K(Ca)-Kanal 
IDC_CA_K_CA_KANAL_1_TXT2=Aktivierung
IDC_CA_K_CA_KANAL_1_TXT3=Inaktivierung
IDC_CA_K_CA_KANAL_1_TXT4=Aktivierung
IDC_CA_K_CA_KANAL_1_TXT6=Aktivierung
IDC_CA_K_FORM_ALPHA_TXT2=Power
IDC_CA_K_KANAL_LADEN=Kanaldaten laden
IDC_CA_K_KANAL_SPEICHERN=Kanaldaten speichern
IDC_CA_K_KANAL_LOESCHEN=Kanal entfernen
IDC_CA_K_KANAL_STANDARDWERTE=Standardwerte setzen
IDC_CA_K_KANAL_ALS_STANDARD=Werte als Standard merken
