# Supplementary material for: Neuromodulation to the Rescue: Compensation of Temperature-Induced Breakdown of Rhythmic Motor Patterns via Extrinsic Neuromodulatory Input
Source: PLoS Biol. 2015 Sep 29;13(9):e1002265. doi: 10.1371/journal.pbio.1002265 (PMC4587842; doi:10.1371/journal.pbio.1002265)
Supplement: S1 Data — (ZIP) [file pbio.1002265.s001.zip › madSim 6.11/parameter/dialog texte en.txt]

Dialogboxelemente mit Beschriftung, mehrere eintraege fuer ein element durch ||XX trennen		

ID_ABBRECHEN=cancel
ID_UEBERNEHMEN=apply
IDCANCEL=cancel
IDOK=OK
IDD_INFOBOX=MadSim - Info
IDINFO=more info
IDC_INFO_MADSIM_TXT=MadSim - simulator for small networks of neurons 
IDC_INFO_RIGHTS_TXT=all Rights reversed (c)

IDD_ZOOMFAKTOR_AENDERN_BOX=change zoom
IDC_ZOOM_FAKTOR_TXT=insert new zoomfactor
IDC_DARSTELLUNG_ZF_AENDERN=Slider1

IDD_NEURON_PHYSIOLOGIE=physiological neuron properties
IDC_N_NA_E_TXT=sodium equilibriumpotential (V)
IDC_N_NA_G_TXT=sodium conductance (S)
IDC_N_K_E_TXT=potassium equilibriumpotential (V)
IDC_N_K_G_TXT=potassium conductance (S)
IDC_N_CA_E_TXT=calcium  equilibriumpotential (V)
IDC_N_CA_G_TXT=calcium  conductance (S)
IDC_N_SOMA_PARAMS_TXT=soma parameters
IDC_N_SPIKER=spiker
IDC_N_NICHTSPIKER=non spiker
IDC_N_PHYSIOLOGIE_STANDARDWERTE=standard values
IDC_N_PHYSIOLOGIE_ALLE_AENDERN=change checked items in all neurons
IDC_N_AKTIVE_TXT=active properties
IDC_N_SOMA_LEITFAEHIGKEIT_TXT=conductance (membrane leakage current) (S)
IDC_N_SOMA_RUHEPOTENTIAL_TXT=resting potential (V)
IDC_N_SOMA_KAPAZITAET_TXT=capacitance (F)
IDC_N_SOMA_ZU_DENDRIT_TXT=conductance to dendrite (S)
IDC_N_DEND_PARAMS_TXT=dendritic parameters
IDC_N_DEND_LEITFAEHIGKEIT_TXT=conductance (membrane leakage current) (S)
IDC_N_DEND_RUHEPOTENTIAL_TXT=resting potential (V)
IDC_N_DEND_KAPAZITAET_TXT=capacitance (F)
IDC_N_DEND_ZU_SOMA_TXT=conductance to soma (S)
IDC_N_DEND_ANFANGSPOTENTIAL_TXT=starting potential (V)
IDC_N_SOMA_ANFANGSPOTENTIAL_TXT=starting potential (V)
IDC_N_PHYSIOLOGIE_MARKIERTE_AENDERN=change checked items in marked neurons
IDC_N_RUHEPOTENTIALE_SYNCHRONISIEREN=synchronize rest and startpot. of soma/dendrit
IDC_N_PHYSIOLOGIE_BENUTZER_KANAELE=userdefined channels
IDC_N_PHYSIOLOGIE_STANDARD_KANAELE=standard channels
IDC_IDC_N_PHYSIOLOGIE_K_CA_KANAL=Ca dependent K channel

IDD_DIAGRAMM=diagram layout
IDC_D_VORLAGE_BUTTON=from template
IDC_D_GECHECKTE_WERTE_AENDERN=change checked items overall||XXapply to all diagrams
IDC_D_X_BIS_TXT=until
IDC_D_Y_RAND_TXT=upper/lower border
IDC_D_X_RAND_TXT=lateral
IDC_D_ACHSENDICKE_TXT=axis line thickness 
IDC_D_TICKDICKE_TXT=scale line thickness (0: none)
IDC_D_TICKLAENGE_TXT=scale line length
IDC_D_TICK_ABSTAND_X=scale line position (neg. = below)
IDC_D_URSPRUNG_Y_TXT=intersept point Y-axis (mV)
IDC_D_URSPRUNG_X_TXT=intersept point X-axis (s)
IDC_D_TICK_INTERVALL_X_TXT=scale line interval (s)
IDC_D_TICK_INTERVALL_Y_TXT=scale line interval (mV)
IDC_D_MIN_X_TXT=x-axis (s) from:
IDC_D_MIN_Y_TXT=y-axis (mV) from:
IDC_D_ALLGEMEIN_TXT=general
IDC_D_X_ACHSE_TXT=x-axis
IDC_D_TICK_TEXT_ABSTAND_X_TXT=scale line label distance
IDC_D_FARBEN_TXT=colours
IDC_D_ACHSEN_FARBE_TXT=axis
IDC_D_TICK_FARBE_TXT=scale line 
IDC_D_LINIEN_FARBE_TXT=help lines
IDC_D_TEXT_FARBE_TXT=label
IDC_D_TICK_FONTSIZE_TXT=label font size (0: none)
IDC_D_HL_TXT=help lines
IDC_D_HILFSLINIEN=display
IDC_D_HL_DICKE_TXT=line thickness
IDC_D_HL_ART_TXT=line style
IDC_D_HL_HORIZONTALE_LINIE_TXT=horiz. lines (mV) 
IDC_D_HL_VERTIKALE_LINIE_TXT=vert. lines (s)
IDC_D_HL_HORIZONTAL=horizontal
IDC_D_HL_VERTIKAL=vertical
IDC_D_TICK_ABSTAND_Y_TXT=scale line position (neg. = left)
IDC_D_TICKS_ANPASSEN=adapt scale line to window size
IDC_D_TICK_TEXT_ABSTAND_Y_TXT=scale line label distance
IDC_D_LEGENDE_FORMATIEREN_TXT=format legend
IDC_D_UEBERSCHRIFT1=checking the right positioned box will cause changes only to this parameter
IDC_D_UEBERSCHRIFT2=if no box is checked, all parameters will be set to displayed values
IDC_D_HL_NUR_1_HORIZONTALE_LINIE=(only one
IDC_D_HL_NUR_1_VERTIKALE_LINIE=only one
IDC_D_HL_WIE_TICKS=Y-help lines like scale lines                                 
IDC_D_CURSOR_FARBE_TXT=cursor
IDC_D_CURSOR_FARBE=...
IDC_D_CURSOR_DICKE_TXT=Cursor:  thickness
IDC_D_CURSOR_ART_TXT=style
IDC_D_MAX_Y_TXT=until
IDC_D_Y_ACHSE_TXT=Y-axis
IDC_D_DIM_ANZEIGEN=display dimensions on X- und Y-axis
IDC_D_DIM_FORMATIEREN=...
IDC_D_DIM_FORMATIEREN_TXT=format dimensions
IDC_D_IN_VORLAGE_BUTTON=in template
IDC_D_STANDARDVORLAGE_TXT=standard template    
IDC_D_IN_VORLAGE_UND_AENDERN_BUTTON=...and change all
IDC_D_LEGENDE_FORMATIEREN=...
IDC_D_ALLE_GEOEFFNETEN_FORMATIEREN=format all open diagrams with "OK"
IDC_D_EINFACHE_DARSTELLUNG=simple view
IDC_D_ALLE_GEOEFFNETEN_VERLINKEN=link all open diagrams

IDD_NEURON_KURVEN=parameters to be displayed in diagram
IDC_KURVE_OK=ready
IDC_KURVE_FARBE=colour
IDC_KURVE_DICKE_TXT=line thickness
IDC_KURVE_ART_TXT=line style
IDC_KURVE_BEZEICHNUNG_TXT=name
IDC_KURVE_YOFFSET_TXT=Y-offset (mV)
IDC_KURVE_ALLE_KURVEN=apply to all curves of diagram
IDC_KURVE_ALLE_IN_ALLEN_DIAGRAMMEN=apply to all curves in all diagrams
IDC_KURVE_KURVE_IN_ALLEN_DIAGRAMMEN=apply to this curve in all diagrams
IDC_KURVE_LOESCHEN=delete
IDC_KURVE_UEBERNEHMEN=apply
IDC_KURVE_REFERENZEN_LOESCHEN=delete all references
IDC_KURVE_Y_ZOOM_TXT=zoom faktor
IDC_KURVE_EXTERN=curve from other neuron
IDC_KURVE_WERTE_ANZEIGEN=display values in legend
IDC_KURVE_DIMENSIONSANGABE_TXT=dimension declaration
IDC_YAX2_EINSTELLUNGEN=settings
IDC_YAX2_BOX=on
IDC_YAX2_TXT=additional y-axis

IDD_ZWEITE_Y_ACHSE=additional y-axis for curve
IDC_YAX2_SKALIERUNG_TXT=scale y-axis
IDC_YAX2_X_POSITION_TXT=position on x-axis in %
IDC_YAX2_MIN_TXT=min:  
IDC_YAX2_MAX_TXT=max:  
IDC_YAX2_SKALIEREN=scale
IDC_YAX2_ANZAHL_TICKS_RBUTTON=number of scale lines (ticks)
IDC_YAX2_TICK_ABSTAND_RBUTTON=distance between ticks
IDC_YAX2_TICK_POS_TXT=tick-position (0 = left)
IDC_YAX2_LABEL_ABSTAND_TXT=label distance
IDC_YAX2_DEZI_BOX=number of decimal places
IDC_YAX2_DIM_BOX= show dimensions
IDC_YAX2_DIM_ABSTAND_TXT=distance
IDC_YAX2_DIM_XPOS_TXT=position on y-axis in %
IDC_YAX2_TICK_LAENGE_TXT=ticklen

IDD_STROMREIZ=electrical stimulus
IDC_SR_SOMA_START_TXT=soma stimulus (s)
IDC_SR_SOMA_ENDE_TXT=end
IDC_SR_SOMA_INTENSITAET_TXT=magnitude (A)
IDC_SR_DENDRIT_START_TXT=dendrite stimulus start (s)
IDC_SR_DENDRIT_INTENSITAET_TXT=magnitude (A)
IDC_SR_DENDRIT_ENDE_TXT=end
IDC_SR_INS_SOMA_TXT=injection into soma
IDC_SR_IN_DENDRITEN_TXT=injection into dendrite
IDC_SR_DENDRIT_SEGMENT_TXT=Ssegment
IDC_SR_SOMA_INTENSITAET_BUTTON=example
IDC_SR_DENDRIT_INTENSITAET_BUTTON=example
IDC_SR_WOIST_BUTTON=where the hell is ramp or sine?????

IDD_SIMULATION=simulation parameters
IDC_SIM_DAUER_TXT=simulation time (sec)
IDC_SIM_SCHRITTLAENGE_TXT=step length (sec)
IDC_SIM_SCHRITTE_PRO_ANZEIGE_TXT=display intervall (in steps)
IDC_SIM_RESTZEIT_ZEIGEN=display remaining time
IDC_SIM_SPIKESCHWELLE_TXT=spike threshold (only for spike detection) (V)
IDC_SIM_OBJEKTE_AKTIVIEREN=activate feedback objects
IDC_SIM_KOLLISIONS_OBJEKTE_AKTIVIEREN=activate collision objects

IDD_SYNAPSENTYPEN=synaptic types
IDC_SYNAPSENTYP_POTENTIAL_TXT=potential (V)
IDC_SYNAPSENTYP_NA_COMBOBOX_TXT=excitatory synapse (sodium)
IDC_SYNAPSENTYP_ANZAHL=number of types
IDC_SYNAPSENTYP_NA_ANZAHL=1
IDC_SYNAPSENTYP_K_ANZAHL=1
IDC_SYNAPSENTYP_CHEM_ANZAHL=1
IDC_SYNAPSENTYP_EL_ANZAHL=1
IDC_SYNAPSENTYP_K_COMBOBOX_TXT=inhibitory synapse (potassium)
IDC_SYNAPSENTYP_CHEM_COMBOBOX_TXT=chemical synapse
IDC_SYNAPSENTYP_EL_COMBOBOX_TXT=elektrical synapse
IDC_SYNAPSENTYP_ART_TXT=type of synapse
IDC_SYNAPSENTYP_NA_LOESCHEN=delete
IDC_SYNAPSENTYP_K_LOESCHEN=delete
IDC_SYNAPSENTYP_CHEM_LOESCHEN=delete
IDC_SYNAPSENTYP_EL_LOESCHEN=delete
IDC_SYNAPSENTYP_NA_NEU=new
IDC_SYNAPSENTYP_K_NEU=new
IDC_SYNAPSENTYP_CHEM_NEU=new
IDC_SYNAPSENTYP_EL_NEU=new
IDC_SYNAPSENTYP_NA_EDIT=edit
IDC_SYNAPSENTYP_K_EDIT=edit
IDC_SYNAPSENTYP_CHEM_EDIT=edit
IDC_SYNAPSENTYP_EL_EDIT=edit
IDC_SYNAPSENTYP_EL_EINSCHRAENKEN=constrict
IDC_SYNAPSENTYP_OK=apply changes
IDC_SYNAPSENTYP_CANCEL=cancel changes

IDD_SYNAPSE_NEU1=create new synapse
IDD_SYNAPSE_NEU2=edit synapse
IDD_SYNAPSE_NEU3=delete synapse
IDC_SYN_TYP_NATRIUM=sodium
IDC_SYN_TYP_KALIUM=potassium
IDC_SYN_TYP_CHEMISCH=chloride
IDC_SYN_TYP_ELEKTRISCH=elektrical
IDC_SYN_TARGET_SOMA=soma
IDC_SYN_TARGET_DENDRIT1=dendrite 1
IDC_SYN_TARGET_DENDRIT2=dendrite 2
IDC_SYN_TARGET_DENDRIT3=dendrite 3
IDC_SYN_PARENT_COMBOBOX_TXT=synapse parent
IDC_SYN_TARGET_COMBOBOX_TXT=target
IDC_SYN_DELAY_TXT=synaptic delay (s)
IDC_SYN_LEITFAEHIGKEIT_TXT=conductance
IDC_SYN_TRT_TXT=transmitter release threshold
IDC_SYN_TRS_TXT=saturation of transmitter release
IDC_SYNAPSE_PYS_EIGENSCHAFTEN_TXT=physiological properties
IDC_SYN_POTENTIAL_TXT=equilibrium potential (V) (regard tooltip)
IDC_SYN_TYP_ZUWEISEN=assign type
IDC_SYN_TYP_LOESCHEN=delete type
IDC_SYN_KONTAKTORT=location onto target neuron
IDC_SYN_TYP_EDIT=change type
IDC_SYN_TYP_NEU=new type
IDC_SYN_SYNAPSE_LOESCHEN=delete||really?
IDC_SYNAPSE_SYNAPSENTYPEN_TXT=synaptic types
IDC_SYN_TRD_VERZOEGERUNG=duration of transmitter release\n\ntime of release prolongation (s):\n\ncalibration factor:
IDC_SYN_TRD_BOX=dynamics of transmitter release
IDC_SYN_BAHNUNG_BOX=praesynaptic fazilitation/depression
IDC_SYN_BAHNUNG=...
IDC_SYN_ART_TXT=synaptic ion type

IDD_TRANSMITTER_DYNAMIK=dynamics of transmitter release
IDC_TRD_1_E_TXT=release threshold (> earlier)
IDC_TRD_ALLGEMEIN_TXT=general
IDC_TRD_3_P_TXT=curve bending (> more)
IDC_TRD_5_FORM_A_TXT=type of calculation (do not change)
IDC_TRD_ALPHA_TXT=increase
IDC_TRD_6_RATE_A_TXT=rate of increase (> steepening)
IDC_TRD_7_HMAX_A_TXT=halfmax. potential (< earlier)
IDC_TRD_8_SW_A_TXT=stepwidth
IDC_TRD_9_FORM_B_TXT=type of calculation (do not change)
IDC_TRD_BETA_TXT=decrease
IDC_TRD_10_RATE_B_TXT=rate of decrease (> steepening)
IDC_TRD_11_HMAX_B_TXT=halfmax. potential (< plateau)
IDC_TRD_12_SW_B_TXT=stepwidth
IDC_TRD_ANZAHL_KANAELE=in "normal synapses" the time course of transmitter release is following directly the soma potential of the parent neuron. to simulate praesynaptic summation it is necessary to elongate the time of transmitter release. the increasing part is restricted to the time of praesynaptic depolarization. 
IDC_TRD_13_FAKTOR_TXT=calibration faktor
IDC_TRD_DYNAMIK_RECHNEN=calculate open factor
IDC_TRD_TESTFENSTER_TXT=
IDC_TRD_TESTFENSTER=
IDC_TRD_DYNAMIK_ZOOM_TXT=dilate
IDC_TRD_ALLGEMEIN_TXT3=calibrate transmitter amount
IDC_TRD_DYNAMIK_MENGE_HALTEN=constant transmitter amount
IDC_TRD_DYNAMIK_AMPLITUDE_HALTEN=constant magnitude
IDC_TRD_DARSTELLEN=display openfaktor in praesyn. neuron
IDC_TRD_NIX_PASSIERT=if there is no signal visible on pink curve, increase calibration factor or dilate time scale in test window

IDD_BAHNUNG=(prae)synaptic facilitation and depression
IDC_BNG_A_DEPR_TXT=A
IDC_BNG_A_FAZ_TXT=A
IDC_BNG_ABDEPR_TXT=decrease
IDC_BNG_ABFAZ_TXT=decrease
IDC_BNG_ANDEPR_TXT=increase
IDC_BNG_ANFAZ_TXT=increase
IDC_BNG_B_DEPR_TXT=B
IDC_BNG_B_FAZ_TXT=B
IDC_BNG_DLG_TXT1=in this dialog it is possible to define an effect of long lasting or highly repetitive transmitter release. this effect is quite different to synaptic summation and exceeds this time course by far.
IDC_BNG_DLG_TXT2=the effect can either facilitate or depress synaptic transmission strength
IDC_BNG_DLG_TXT3=it is realized by changing the opening factor for transmitter release and it's time course is exponetial
IDC_BNG_DLG_TXT4=the magnitude of facilitation or depression depends on the frequency of spikes or (in non spiking neurons) the time and extent of super-threshold praesynaptic depolarisation 
IDC_BNG_DLG_TXT5=the following exponential funktion is used for calculation: y = A / exp(x/tau) + B
IDC_BNG_OBER_DEPR_TXT=upper- limit
IDC_BNG_OBER_FAZ_TXT=upper- limit
IDC_BNG_TAU_DEPR_TXT=tau
IDC_BNG_TAU_FAZ_TXT=tau
IDC_BNG_UNTER_DEPR_TXT=lower- limit
IDC_BNG_UNTER_FAZ_TXT=lower- limit
IDC_BNG_AN=activiate facilitation/depression
IDC_BNG_FAZILITATION=facilitation
IDC_BNG_DEPRESSION=depression
IDC_BNG_RECHNEN=calculate
IDC_BNG_WERTE_CHECKEN=check values before calculation
IDC_BNG_STANDARDWERTE=set values to standard

IDD_NEURON_MORPHOLOGIE=graphical parameters
IDC_NM_SOMA_GROESSE_TXT=soma diameter
IDC_NM_IN_PIXEL_TXT=all specifications in pixel
IDC_NM_DENDRIT_LAENGE_TXT=dendrite length
IDC_NM_DENDRIT_DICKE_TXT=dendrite thickness
IDC_NM_AXON_LAENGE_TXT=axon length
IDC_NM_SYNAPSEN_GROESSE_TXT=synaptic diameter
IDC_NM_REKURRENT_RADIUS_TXT=radius of recurrent synapses
IDC_NM_ALLE=apply checked items to all
IDC_NM_STANDARD_SETZEN=store this as standard
IDC_NM_STANDARD_EINTRAGEN=insert standard values

IDD_KURVEN_DARSTELLEN=parameters to be displayed in diagram
IDC_KURVEN_DARSTELLEN0=soma potential
IDC_KURVEN_DARSTELLEN1=sodium current
IDC_KURVEN_DARSTELLEN2=potassium current
IDC_KURVEN_DARSTELLEN3=calcium current
IDC_KURVEN_DARSTELLEN4=total current
IDC_KURVEN_DARSTELLEN5=dendrite potential segment 1
IDC_KURVEN_DARSTELLEN6=dendrite potential segment 2
IDC_KURVEN_DARSTELLEN7=dendrite potential segment 3
IDC_KURVEN_DARSTELLEN8=current channel 1
IDC_KURVEN_DARSTELLEN9=current channel 2
IDC_KURVEN_DARSTELLEN10=current channel 3
IDC_KURVEN_DARSTELLEN11=current channel 4
IDC_KURVEN_DARSTELLEN12=reference 1
IDC_KURVEN_DARSTELLEN13=reference 2
IDC_KURVEN_DARSTELLEN14=reference 3
IDC_KURVEN_DARSTELLEN15=reference 4
IDC_KURVEN_DARSTELLEN_NUR_LOESCHEN_TXT=reference curves only can be deleted here. create reference curves in diagram window

IDD_ASCII_EXPORT=ASCII-Export settings
IDC_X_DEZIMALZEICHEN_TXT=dezimal sign
IDC_X_DEZIMALSTELLEN_TXT=number of decimal places
IDC_X_SPALTENTRENNZEICHEN_TXT=column separation sign (t for TAB)
IDC_X_NEURON_MARKIEREN=mark
IDC_X_ALLE_NEURONE_MARKIEREN=all
IDC_X_ALLE_NEURONE_DEMARKIEREN=none
IDC_X_NEURON_DEMARKIEREN=unmark
IDC_X_AUSGABE_EIN_FUER_NEURON=on for one neuron
IDC_X_AUSGABE_AUS_FUER_NEURON=off for one neuron
IDC_X_AUSGABE_EIN_FUER_ALLE=on for marked neurons
IDC_X_AUSGABE_AUS_FUER_ALLE=off for marked neurons
IDC_X_AUSGABE_PARAMS_TXT=parameter to be exported
IDC_X_AUSGABE_NEURONE_TXT=neurons to be exported
IDC_X_ZEITDEZISTELLEN_TXT=decimal places for time
IDC_X_FORMAT_TXT=format settings
IDC_X_STROMDIMENSION_TXT=dimension of current in:
IDC_X_STROMDIMENSION1=nA
IDC_X_STROMDIMENSION2=uA
IDC_X_STROMDIMENSION3=mA
IDC_X_ALLE_WERTE_SPEICHERN=export all values
IDC_X_INTERVALL_SPEICHERN=export intervall

IDD_EXTERNE_KURVE=choose curve of another neuron
IDC_EXTERNE_KURVE_NEURONENLISTE_TXT=first choose neuron from list
IDC_EXTERNE_KURVE_KURVENLISTE_TXT=curves available

IDD_DIAGRAMM_LEGENDE=format legende
IDC_LEGENDE_X_TXT=X-distance from upper left corner (Pixel)
IDC_LEGENDE_Y_TXT=Y-distance from upper left corner (Pixel)
IDC_LEGENDE_FONTSIZE_TXT=font size (0: no legende)
IDC_LEGENDE_LINKSBUENDIG=legende left adjusted
IDC_LEGENDE_ZENTRIERT=legende centered

IDD_DIAGRAMM_DIMENSIONEN=format axis dimensions
IDC_DIMENSION_X_Y_TXT=distance to X-axis (Pixel)
IDC_DIMENSION_X_X_TXT=position along X-axis (Pixel)
IDC_DIMENSION_Y_X_TXT=distance to Y-axis (Pixel)
IDC_DIMENSION_Y_Y_TXT=position along Y-axis (Pixel)
IDC_DIMENSION_FONTSIZE_TXT=font size
IDC_DIMENSION_X_TXT=name of X-axis
IDC_DIMENSION_Y_TXT=name of Y-axis

IDD_KANAL_EIGENSCHAFTEN=user defined channels (HH, SWIM and GB-model)
IDC_KPROPS_GECHECKTE=set checked values in all marked neurons
IDC_KPROPS_A_B_BERECHNEN_1=   A = alpha + beta        B = alpha (HH, SWIM)
IDC_KPROPS_A_B_BERECHNEN_2=   A = beta                    B = alpha * beta (GB)
IDC_KPROPS_A_B_BERECHNEN_3=   A = 1 / beta               B = alpha / beta (GB)
IDC_KPROPS_1_E_TXT=equilibrium potential
IDC_KPROPS_ALLGEMEIN_TXT=general
IDC_KPROPS_2_G_TXT=conductance
IDC_KPROPS_3_P_TXT=power
IDC_KPROPS_4_I_TXT=initial value of gate variable
IDC_KPROPS_5_FORM_A_TXT=form parameter
IDC_KPROPS_ALPHA_TXT=alpha
IDC_KPROPS_6_RATE_A_TXT=rate constant
IDC_KPROPS_7_HMAX_A_TXT=half maximum potential
IDC_KPROPS_8_SW_A_TXT=stepwidth
IDC_KPROPS_9_FORM_B_TXT=form parameter
IDC_KPROPS_BETA_TXT=beta
IDC_KPROPS_10_RATE_B_TXT=rate constant
IDC_KPROPS_11_HMAX_B_TXT=half maximum potential
IDC_KPROPS_12_SW_B_TXT=stepwidth
IDC_KPROPS_KANAL_LISTE_TXT=list of channels
IDC_KPROPS_NEURON_LISTE_TXT=list of neurons
IDC_KPROPS_NEU=new
IDC_KPROPS_LOESCHEN=delete
IDC_KPROPS_MARK_NEURON=mark
IDC_KPROPS_ANZAHL_KANAELE=number of user defined channels in SWIM model:  %d
IDC_KPROPS_A_UND_B_BERECHNEN_TXT=calculate A and B (model type)
IDC_KPROPS_HILFSPARAMETER_TXT=help variable for form parameter (at 101 for ex.)
IDC_KPROPS_STD_LADEN=load channel
IDC_KPROPS_STD_LADEN_IN_MARKIERTE=load into all marked neurons
IDC_KPROPS_STD_SPEICHERN=save channel
IDC_KPROPS_MARKIERTE=set this values in all marked neurons
IDC_KPROPS_MARK_ALLE=all
IDC_KPROPS_ION_NAME=ion that can pass through this channel
IDC_KPROPS_IONEN=others
IDC_KPROPS_KATIONEN=kations
IDC_KANAL_HILFSPARAMETER_BEZEICHNUNG=help variable
IDC_KANAL_AKTIVIERENDER_TEIL=activating channel part. if this channel needs to have an inactivating part, check this box and specify the inactivating part in the directly following channel definition.
IDC_KANAL_INAKTIVIERENDER_TEIL=inaktivating part for %s
IDC_KANAL_SIMULATION_STARTEN=start simulation after quitting
IDC_KPROPS_OK=save all changes
IDC_KANAL_SYNAPSE_TXT=activate channel by synapse
IDC_KANAL_SYNAPSE_ID_TXT=synapse ID

IDD_SWIM_STD_KANAL=standard SWIM channel
IDC_NUR_1_KANAL_AENDERN=change only displayed channel in marked neurons (otherwise changes for all 4 standard channels will be applyed)
IDC_STD_KANAL_TYP_TXT=choose channel
IDC_E_TXT=equilibrium potential
IDC_G_TXT=conductance
IDC_TOR_FORM_A_TXT=form parameter for gate variable Alpha
IDC_RATE_A_TXT=rate constant Alpha
IDC_HALFMAX_A_TXT=half maximum potential Alpha
IDC_STEPWIDTH_A_TXT=stepwidth Alpha
IDC_INITIAL_TXT=initial value for gate variable
IDC_POWER_TXT=power for gate variable
IDC_TOR_FORM_B_TXT=form parameter for gate variable Beta
IDC_RATE_B_TXT=rate constant Beta
IDC_HALFMAX_B_TXT=half maximum potential Beta
IDC_STEPWIDTH_B_TXT=stepwidth Beta

IDD_VOLTAGE_CLAMP_EINSTELLUNGEN=voltage clamp settings
IDC_VOLTAGE_CLAMP_AKTIVIEREN=voltage clamp for neuron %s
IDC_VOLTAGE_CLAMP_ANFANGSSPANNUNG_TXT=initial voltage (V)
IDC_VOLTAGE_CLAMP_PULSSPANNUNG_TXT=pulse voltage (V)
IDC_VOLTAGE_CLAMP_ENDSPANNUNG_TXT=end voltage (V)
IDC_VOLTAGE_CLAMP_PULSSTARTZEIT_TXT=pulse start (s)
IDC_VOLTAGE_CLAMP_PULSENDEZEIT_TXT=pulse end (s)
IDC_VOLTAGE_CLAMP_KLEMMSPANNUNG_TXT=clamp voltage
IDC_VOLTAGE_CLAMP_ZEITEN_TXT=times for changes in clamp voltage

IDD_NEURON_NAME=edit neuron name
IDC_N_NAME_EINGEBEN_TXT=insert new name of neuron:

IDD_NEURON_BLITZ=symbol for current injection
IDC_BLITZ_LAENGE_TXT=length
IDC_BLITZ_DICKE_TXT=thickness
IDC_BLITZ_POSITION_UNTEN=soma
IDC_BLITZ_POSITION_OBEN=dendrite
IDC_BLITZ_POSITION__TXT=position
IDC_BLITZ_FARBE_TXT=main colour
IDC_BLITZ_FARBE=colour

IDD_SEITE_EINRICHTEN=page layout
IDC_SEITE_RAND_TXT=margines (in mm)
IDC_SEITE_RAND_OBEN_TXT=top:
IDC_SEITE_RAND_UNTEN_TXT=bottom:
IDC_SEITE_RAND_LINKS_TXT=left:
IDC_SEITE_RAND_RECHTS_TXT=right:
IDC_SEITE_KOPF_TXT=headline
IDC_SEITE_RAND_ZEICHNEN=draw margine
IDC_SEITE_RAND_DICKE_TXT=line thickness:
IDC_SEITE_RAND_ART_TXT=line style (0, 1 or 2):
IDC_SEITE_RAHMEN_FARBE_TXT=colour:
IDC_SEITE_KOPF_ABSTAND_TXT=distance to margine (mm):
IDC_SEITE_KOPF_LINKS=left
IDC_SEITE_KOPF_ZENTRIERT=centered
IDC_SEITE_KOPF_RECHTS=right
IDC_SEITE_KOPF_TEXT_TXT=text:
IDC_SEITE_KOPF_INFO=?
IDC_SEITE_KOPF_SCHRIFTART_TXT=font:
IDC_SEITE_KOPF_SCHRIFTART=...
IDC_SEITE_FUSS_TXT=footline
IDC_SEITE_FUSS_ABSTAND_TXT=distance to margine (mm):
IDC_SEITE_FUSS_LINKS=left
IDC_SEITE_FUSS_ZENTRIERT=centered
IDC_SEITE_FUSS_RECHTS=right
IDC_SEITE_FUSS_TEXT_TXT=text:
IDC_SEITE_FUSS_INFO=?
IDC_SEITE_FUSS_SCHRIFTART_TXT=font:
IDC_SEITE_FUSS_SCHRIFTART=...
IDC_SEITE_PAPIERFORMAT_TXT=paper orientation
IDC_SEITE_HOCHFORMAT=portrait
IDC_SEITE_QUERFORMAT=landscape
IDC_SEITE_DIAGRAMM_MAX_GRUPPE=diagram
IDC_SEITE_DIAGRAMM_MAXIMIEREN=fit to page

IDD_STROMINJEKTION=current injection settings
IDC_SI_ANSTIEG_ENDE_TXT=rampe: Increase, sine: end (s)
IDC_SI_PARAMETERDEFINITION_TXT=parameter definition
IDC_SI_DACH_PERIODE_TXT=rampe: roof, sine: periode (s)
IDC_SI_DACH_EINFACH_TXT=stimulus duration (s)
IDC_SI_ABFALL_TXT=rampe: decrease (s), sine: offset (A)
IDC_SI_AMPLITUDE_TXT=magnitude (A)
IDC_SI_BEGINN_TXT=start (s)
IDC_SI_ANZAHL_TXT=number of stimuli
IDC_SI_PAUSE_TXT=stimulus intervall (s)
IDC_SI_ALTERNIEREN_TXT=alternate polarity
IDC_SI_ANZAHL_NEURONE=liste of neurons (%d marked)
IDC_SI_SCHRITTWEITE_TXT=common stepwidth in all neurons (s):
IDC_SI_BEZEICHNUNG_TXT=name:
IDC_SI_REIZ_FUER_ALLE_MARKIERTEN=apply these settings to all marked neurons. 
IDC_SI_NEURON_MARKIERUNG_AENDERN=mark
IDC_SI_NEURON_MARKIERUNG_ALLE=all
IDC_SI_ALLGEMEIN_TXT=current injections are created for all marked neurons
IDC_SI_REIZE_SCHALTEN_TXT=enable or disable stimuli in marked neurons
IDC_SI_AUSSCHALTEN=off
IDC_SI_ANSCHALTEN=on
IDC_SI_SOMA_TXT=soma
IDC_SI_ZELLKOMPARTIMENT_TXT=dendrite segment
IDC_SI_DENDRIT1_TXT=dendrite   1
IDC_SI_DENDRIT2_TXT=dendrite   2
IDC_SI_DENDRIT3_TXT=dendrite   3
IDC_SI_SOMA_AN_DAUERREIZ_TXT=enable stimulus / continuous
IDC_SI_RAMPE_SINUS_TXT=square, rampe / sine
IDC_SI_EXTERN_TXT=current injektions from file
IDC_SI_EXTERN_SOMA=0
IDC_SI_EXTERN_DENDRIT1=0
IDC_SI_EXTERN_DENDRIT2=0
IDC_SI_EXTERN_DENDRIT3=0
IDC_SI_STANDARD_EINFUEGEN=insert
IDC_SI_STANDARD_TXT=example soma stimulus
IDC_SI_STANDARD_MERKEN=store
IDC_SI_EINFACHE_ANSICHT=simple view
IDC_SI_NEURONLISTE_TXT=list of neurons (%d marked)
IDC_SI_TITEL=stimulus settings for neuron %s

IDD_RAUSCHEN=noise
IDC_RAUSCHEN_STAERKE_TXT=magnitude (A)
IDC_RAUSCHEN_ZUFALLSFAKTOR_TXT=frequency of occurence
IDC_RAUSCHEN_ABKLINGZEIT_TXT=time of fade away (s)
IDC_RAUSCHEN_EINSCHALTEN=aktivate noise generally
IDC_RAUSCHEN_NEURONENLISTE_TXT=neurons with noise enabled are marked by asterisk 
IDC_RAUSCHEN_FUER_NEURON_SCHALTEN=(de)activate
IDC_RAUSCHEN_WERTE_UEBERNEHMEN=apply standard values to this neuron
IDC_RAUSCHEN_WERTE_FUER_ALLE_UEBERNEHMEN=apply standard values to active neurons
IDC_RAUSCHEN_NEURON_TXT=neuron
IDC_RAUSCHEN_STANDARD_TXT=standard
IDC_RAUSCHEN_NUR_EXZITATORISCH=only depolarizing noise
IDC_RAUSCHEN_ALLE_NEURONE_EIN=enable all
IDC_RAUSCHEN_ALLE_NEURONE_AUS=disable all
IDC_RAUSCHEN_ALLGEMEIN_TXT=noise is realized by adding a voltage pulse to the membrane potential. the pulse fades away each simulation step. pulse intensity, frequency of occurence, polarity and time for fade away are varied by random
IDC_RAUSCHEN_WERTE_FUER_NEURON_SPEICHERN=save values for this neuron
IDC_RAUSCHEN_WERTE_FUER_AKTIVIERTE_NEURONE_SPEICHERN= save values for active neurons
