# Supplementary material for: Neuromodulation to the Rescue: Compensation of Temperature-Induced Breakdown of Rhythmic Motor Patterns via Extrinsic Neuromodulatory Input
Source: PLoS Biol. 2015 Sep 29;13(9):e1002265. doi: 10.1371/journal.pbio.1002265 (PMC4587842; doi:10.1371/journal.pbio.1002265)
Supplement: S1 Data — (ZIP) [file pbio.1002265.s001.zip › madSim 6.11/parameter/form parameter.txt]

k * (W + exp((E - V0) / s)) V0 positiv;1
k * (W + exp((E - V0) / s)) V0 negativ;2
k * (W + exp((E - V0) / -s)) V0 negativ;3
k * (W + exp((E - V0) / -s)) V0 positiv;4
(W + exp((E - V0) / s)) / k;5
(W + exp((E - V0) / -s)) / k;6
k * (E - V0) / (W - exp((E - V0) / s));12
k * (E - V0) / (W - exp((E - V0) / -s));13
k * (V0 - E) / (W - exp((E - V0) / s));14
k * (V0 - E) / (W - exp((E - V0) / -s));15
k + (k / V0 * E) / (W + exp((E + V0) / s));21
k / (W + exp((E - V0) / s));22
k / (W - exp((E - V0) / -s));23
k / (W + exp((E - V0) / -s));24
1 / (W + exp((E - V0) / s));25
1 / (W + exp((E - V0) / -s));26
k / (W - exp((E - V0) / s));27
k / W;28
k / (W + exp((E + V0) / s));31
1.0 / W;32
k;101
F - k / (W + exp((E - V0) / -s));102 - 105 (initialisiert fuer na-kanal h und m)
?m-unendlich fuer na-kanal das entspricht alpha (aktivierung m-tor)?:
k / (W + exp((-E_POT[0] - 0.0255) / 0.00529));102
?tau-m fuer na-kanal  das entspricht beta (deaktivierung m-tor)?
 (1.32 - (k / (W + exp((-0.12 - E_POT[0]) / 0.025))));103
?h-unendlich	fuer na-kanal entspricht alpha (aktivierung h-tor)?
k / (W + exp((E_POT[0] + 0.0489) / 0.00518));104
?tau-h fuer na-kanal das entspricht beta (deaktivierung h-tor)?
 (0.67 * (k / (W + exp((-0.0629 - E_POT[0]) / 0.01))) * (1.5 + A / (W + exp((E_POT[0] + 0.0349) / 0.0036))));105
