# Supplementary material for: Neuromodulation to the Rescue: Compensation of Temperature-Induced Breakdown of Rhythmic Motor Patterns via Extrinsic Neuromodulatory Input
Source: PLoS Biol. 2015 Sep 29;13(9):e1002265. doi: 10.1371/journal.pbio.1002265 (PMC4587842; doi:10.1371/journal.pbio.1002265)
Supplement: S1 Data — (ZIP) [file pbio.1002265.s001.zip › madSim 6.11/parameter/form parameter.xls]

## Sheet: form parameter
Form	Berechnung
1	k * (W + exp((E - V0) / s)) V0 positiv
2	k * (W + exp((E - V0) / s)) V0 negativ
3	k * (W + exp((E - V0) / -s)) V0 negativ
4	k * (W + exp((E - V0) / -s)) V0 positiv
5	(W + exp((E - V0) / s)) / k
6	(W + exp((E - V0) / -s)) / k
12	k * (E - V0) / (W - exp((E - V0) / s))
13	k * (E - V0) / (W - exp((E - V0) / -s))
14	k * (V0 - E) / (W - exp((E - V0) / s))
15	k * (V0 - E) / (W - exp((E - V0) / -s))
21	k + (k / V0 * E) / (W + exp((E + V0) / s))
22	k / (W + exp((E - V0) / s))
23	k / (W - exp((E - V0) / -s))
24	k / (W + exp((E - V0) / -s))
25	1 / (W + exp((E - V0) / s))
26	1 / (W + exp((E - V0) / -s))
27	k / (W - exp((E - V0) / s))
28	k / W
31	k / (W + exp((E + V0) / s))
32	1.0 / W
101	k
102 - 105	F - k / (W + exp((E - V0) / -s))
102	m-unendlich fuer na-kanal das entspricht alpha (aktivierung m-tor)
	k / (W + exp((-E_POT[0] - 0.0255) / 0.00529))
103	tau-m fuer na-kanal das entspricht beta (deaktivierung m-tor)
	(1.32 - (k / (W + exp((-0.12 - E_POT[0]) / 0.025))))
104	h-unendlich fuer na-kanal entspricht alpha (aktivierung h-tor)
	k / (W + exp((E_POT[0] + 0.0489) / 0.00518))
105	tau-h fuer na-kanal das entspricht beta (deaktivierung h-tor)
	(0.67 * (k / (W + exp((-0.0629 - E_POT[0]) / 0.01))) * (1.5 + A / (W + exp((E_POT[0] + 0.0349) / 0.0036))))
