# Supplementary material for: Neuromodulation to the Rescue: Compensation of Temperature-Induced Breakdown of Rhythmic Motor Patterns via Extrinsic Neuromodulatory Input
Source: PLoS Biol. 2015 Sep 29;13(9):e1002265. doi: 10.1371/journal.pbio.1002265 (PMC4587842; doi:10.1371/journal.pbio.1002265)
Supplement: S1 Data — (ZIP) [file pbio.1002265.s001.zip › madSim 6.11/parameter/gb-parameter.xls]

## Sheet: Tabelle1
parameter des ca- und spannungsabhängigen k-kanals
198	1	GB_P_POWER	power of gate variable p
199	2.75977e-05	GB_P_INITIAL	initial value of gate variable p
200	1	GB_Q_POWER	power of gate variable q
201	0.702134	GB_Q_INITIAL	initial value of gate variable q
202	3.2e-06	GB_KCA_G	conductance of calcium dependend potassium channel
203	-0.08	GB_KCA_E	equilibrium potential of calcium dependend potassium channel
204	25	GB_Form_Alpha_P	form parameter for gate variable p; alpha term
205	0	GB_V0p1	half maximum potential
206	0.023	GB_Bp1	step width
207	25	GB_Form_Beta_P	form parameter for gate variable p; beta term
208	-0.016	GB_V0p2	half maximum potential
209	0.005	GB_Bp2	step width
210	0.00167	GB_Tp	time constant (= 1 / rate constant)
211	600	GB_Cca	speed of calcium restitution for gate variable p
212	2.5e-06	GB_C1	calcium concentration constant for gate variable p
213	27	GB_Form_Alpha_Q	form parameter for gate variable q; alpha term
214	7e-07	GB_C2	calcium concentration constant for gate variable q
215	6e-07	GB_C3	calcium concentration constant for gate variable q
216	31	GB_Form_Beta_Q	form parameter for gate variable q; beta term
217	0.006	GB_Tq	time constant (= 1 / rate constant)

## Sheet: gb-parameter
106	1.8e-06	GB_CA_INITIAL	initial calcium concentration
107	300000	GB_K_ICA	cell volume dependend, formula: (1/(2*Faraday-constant*cell_volume))
108	360	GB_K_CA	speed of calcium restitution
109	5e-08	GB_C0_CA	constant background concentration of calcium
110	0.013	GB_CA_CA	extracellular calcium concentration
111	283	GB_TEMP	absolute temperature
112	3	GB_M_POWER	power of gate variable m
113	0.0174189	GB_M_INITIAL	initial value of gate variable m
114	1	GB_H_POWER	power of gate variable h
115	0.467212	GB_H_INITIAL	initial value of gate variable h
116	0.0023	GB_NA_G	conductance of sodium channel
117	0.05	GB_NA_E	equilibrium potential of sodium channel
118	12	GB_Form_Alpha_M	form parameter for gate variable m; alpha term
119	104000	GB_AalphaM	rate constant
120	-0.006	GB_V0alphaM	half maximum potential
121	0.02	GB_BalphaM	step width
122	2	GB_Form_Beta_M	form parameter for gate variable m; beta term
123	13150	GB_AbetaM	rate constant
124	-0.034	GB_V0betaM	half maximum potential
125	0.013	GB_BbetaM	step width
126	2	GB_Form_Alpha_H	form parameter for gate variable h; alpha term
127	47	GB_AalphaH	rate constant
128	-0.039	GB_V0alphaH	half maximum potential
129	0.008	GB_BalphaH	step width
130	23	GB_Form_Beta_H	form parameter for gate variable h; beta term
131	700	GB_AbetaH	rate constant
132	-0.04	GB_V0betaH	half maximum potential
133	0.005	GB_BbetaH	step width
134	4	GB_N_POWER	power of gate variable n
135	0.454785	GB_N_INITIAL	initial value of gate variable n
136	3.5e-07	GB_K_G	conductance of potassium channel
137	-0.08	GB_K_E	equilibrium potential of potassium channel
138	23	GB_Form_Alpha_N	form parameter for gate variable n; alpha term
139	1	GB_AinfinityN	rate constant
140	-0.025	GB_V0infinityN	half maximum potential
141	0.017	GB_BinfinityN	step width
142	3	GB_Form_Beta_N	form parameter for gate variable n; beta term
143	0.00356	GB_AtauN	rate constant
144	0.01	GB_V0tauN	half maximum potential
145	0.022	GB_BtauN	step width
146	3	GB_A_POWER	power of gate variable a
147	0.210556	GB_A_INITIAL	initial value of gate variable a
148	1	GB_B1_POWER	power of gate variable beta 1
149	0.0575384	GB_B1_INITIAL	initial value of gate variable beta 1
150	1	GB_B2_POWER	power of gate variable beta 2
151	0.0628902	GB_B2_INITIAL	initial value of gate variable beta 2
152	1	GB_G_POWER	power of gate variable gamma
153	0.0218813	GB_G_INITIAL	initial value of gate variable gamma
154	2.2e-06	GB_A_G	conductance of a-channel
155	-0.08	GB_A_E	equilibrium potential of a-channel
156	25	GB_Form_Alpha_A	form parameter for gate variable a; alpha term
157	-0.012	GB_V0a	half maximum potential
158	0.026	GB_Ba	step width
159	31	GB_Form_Beta_A	form parameter for gate variable a; beta term
160	0.00714	GB_Ta	time constant (= 1 / rate constant)
161	24	GB_Form_Alpha_B1	form parameter for gate variable b1; alpha term
162	-0.062	GB_V0b1	half maximum potential
163	0.006	GB_Bb1	step width
164	31	GB_Form_Beta_B1	form parameter for gate variable b1; beta term
165	0.02	GB_Tb1	time constant (= 1 / rate constant)
166	24	GB_Form_Alpha_B2	form parameter for gate variable b2; alpha term
167	-0.062	GB_V0alphab2	half maximum potential
168	0.006	GB_Balphab2	step width
169	4	GB_Form_Beta_B2	form parameter for gate variable b2; beta term
170	0.278	GB_Ab2	rate constant for gate variable b2
171	-0.04	GB_V0b2	half maximum potential
172	0.012	GB_Bb2	step width
173	0.007	GB_V0g	half maximum potential for gate variable gamma
174	0.015	GB_Bg	step width for gate variable gamma
175	1	GB_C_POWER	power of gate variable S
176	0.0150193	GB_C_INITIAL	initial value of gate variable S
177	1	GB_D_POWER	power of gate variable d
178	0.348828	GB_D_INITIAL	initial value of gate variable d
179	2.1e-07	GB_CA1_G	conductance of first calcium channel
180	25	GB_Form_Alpha_C	form parameter for gate variable S; alpha term
181	-0.011	GB_V0c	half maximum potential
182	0.007	GB_Bc	step width
183	31	GB_Form_Beta_C	form parameter for gate variable S; beta term
184	0.01	GB_Tc	time constant (= 1 / rate constant)
185	24	GB_Form_Alpha_D	form parameter for gate variable d; alpha term
186	-0.05	GB_V0d	half maximum potential
187	0.008	GB_Bd	step width
188	31	GB_Form_Beta_D	form parameter for gate variable d; beta term
189	0.017	GB_Td	time constant (= 1 / rate constant)
190	1	GB_E_POWER	power of gate variable e
191	0.00455827	GB_E_INITIAL	initial value of gate variable e
192	4.7e-08	GB_CA2_G	conductance of second calcium channel
193	25	GB_Form_Alpha_E	form parameter for gate variable e; alpha term
194	0.022	GB_V0e	half maximum potential
195	0.007	GB_Be	step width
196	31	GB_Form_Beta_E	form parameter for gate variable e; beta term
197	0.01	GB_Te	time constant (= 1 / rate constant)
198	1	GB_P_POWER	power of gate variable p
199	2.75977e-05	GB_P_INITIAL	initial value of gate variable p
200	1	GB_Q_POWER	power of gate variable q
201	0.702134	GB_Q_INITIAL	initial value of gate variable q
202	3.2e-06	GB_KCA_G	conductance of calcium dependend potassium channel
203	-0.08	GB_KCA_E	equilibrium potential of calcium dependend potassium channel
204	25	GB_Form_Alpha_P	form parameter for gate variable p; alpha term
205	0	GB_V0p1	half maximum potential
206	0.023	GB_Bp1	step width
207	25	GB_Form_Beta_P	form parameter for gate variable p; beta term
208	-0.016	GB_V0p2	half maximum potential
209	0.005	GB_Bp2	step width
210	0.00167	GB_Tp	time constant (= 1 / rate constant)
211	600	GB_Cca	speed of calcium restitution for gate variable p
212	2.5e-06	GB_C1	calcium concentration constant for gate variable p
213	27	GB_Form_Alpha_Q	form parameter for gate variable q; alpha term
214	7e-07	GB_C2	calcium concentration constant for gate variable q
215	6e-07	GB_C3	calcium concentration constant for gate variable q
216	31	GB_Form_Beta_Q	form parameter for gate variable q; beta term
217	0.006	GB_Tq	time constant (= 1 / rate constant)
218	1	GB_R_POWER	power of gate variable Z
219	0.0457132	GB_R_INITIAL	initial value of gate variable Z
220	3.7e-08	GB_IR_G	conductance of IR-channel
221	-0.01	GB_IR_E	equilibrium potential of IR-channel
222	24	GB_Form_Alpha_R	form parameter for gate variable Z; alpha term
223	-0.07	GB_V0r	half maximum potential
224	0.007	GB_Br	step width
225	5	GB_Form_Beta_R	form parameter for gate variable Z; beta term
226	3.0303	GB_Atau_r	time constant (= 1 / rate constant)
227	-0.11	GB_V0tau_r	half maximum potential
228	0.013	GB_Btau_r	step width
229	1	GB_S_POWER	power of gate variable n
230	0	GB_S_INITIAL	initial value of gate variable n
231	9e-08	GB_P_G	conductance of potassium channel
232	-0.01	GB_P_E	equilibrium potential of potassium channel
233	25	GB_Form_Alpha_S	form parameter for gate variable 's'; alpha term
234	-0.01	GB_V0s	half maximum potential
235	0.005	GB_Bs	step width
236	31	GB_Form_Beta_S	form parameter for gate variable 's'; beta term
237	0.006024	GB_Ts	time constant (= 1 / rate constant)
238	-0.04	GB_SPIKE_THRESHOLD	spike threshold; used only for spike identification
