# Supplementary material for: Neuromodulation to the Rescue: Compensation of Temperature-Induced Breakdown of Rhythmic Motor Patterns via Extrinsic Neuromodulatory Input
Source: PLoS Biol. 2015 Sep 29;13(9):e1002265. doi: 10.1371/journal.pbio.1002265 (PMC4587842; doi:10.1371/journal.pbio.1002265)
Supplement: S1 Data — (ZIP) [file pbio.1002265.s001.zip › madSim 6.11/parameter/GB.channel]

1.8e-6
300e+3
0.36e+3
0.05e-6
13000e-6
283
3
1.741889e-2
1
4.672116e-1
2300e-6
50e-3
12
104e+3
-6e-3
20e-3
2
13.15e+3
-34e-3
13e-3
2
0.047e+3
-39e-3
8e-3
23
0.7e+3
-40e-3
5e-3
4
4.547848e-1
0.35e-6
-80e-3
23
1.0
-25e-3
17e-3
3
3.56e-3
10e-3
22e-3
3
2.105559e-1
1
5.753844e-2
1
6.289016e-2
1
2.188127e-2
2.2e-6
-80e-3
25
-12e-3
26e-3
31
7.14e-3
24
-62e-3
6e-3
31
20e-3
24
-62e-3
6e-3
4
278e-3
-40e-3
12e-3
7e-3
15e-3
1
1.501934e-2
1
3.488285e-1
0.21e-6
25
-11e-3
7e-3
31
10e-3
24
-50e-3
8e-3
31
17e-3
1
4.558268e-3
0.047e-6
25
22e-3
7e-3
31
10e-3
1
2.759766e-5
1
7.021339e-1
3.2e-6
-80e-3
25
0.0
23e-3
25
-16e-3
5e-3
1.67e-3
0.6e+3
2.5e-6
27
0.7e-6
0.6e-6
31
6e-3
1
4.571322e-2
0.037e-6
-10e-3
24
-70e-3
7e-3
5
3030.3e-3
-110e-3
13e-3
1.0
0.0
90e-9
-10e-3
25
-10e-3
5e-3
31
6.024e-3
-0.04
