# Supplementary material for: Neuromodulation to the Rescue: Compensation of Temperature-Induced Breakdown of Rhythmic Motor Patterns via Extrinsic Neuromodulatory Input
Source: PLoS Biol. 2015 Sep 29;13(9):e1002265. doi: 10.1371/journal.pbio.1002265 (PMC4587842; doi:10.1371/journal.pbio.1002265)
Supplement: S1 Data — (ZIP) [file pbio.1002265.s001.zip › madSim 6.11/parameter/GB.channel.description]

/************************************************************************************************************************

	PROGRAM:	BIOSIM

	FILENAME:	GB.channel.description

	PURPOSE:	description of all parameters used in the GB.channel file
	
	133 parameter
************************************************************************************************************************/

GB_CA_INITIAL		- initial calcium concentration
GB_K_ICA		- cell volume dependend, formula: (1/(2*Faraday-constant*cell_volume))
GB_K_CA			- speed of calcium restitution
GB_C0_CA		- constant background concentration of calcium
GB_CA_CA		- extracellular calcium concentration
GB_TEMP			- absolute temperature
GB_M_POWER		- power of gate variable m
GB_M_INITIAL		- initial value of gate variable m
GB_H_POWER		- power of gate variable h
GB_H_INITIAL		- initial value of gate variable h
GB_NA_G			- conductance of sodium channel
GB_NA_E			- equilibrium potential of sodium channel
GB_Form_Alpha_M		- form parameter for gate variable m, alpha term
GB_AalphaM		- rate constant
GB_V0alphaM		- half maximum potential
GB_BalphaM		- step width
GB_Form_Beta_M		- form parameter for gate variable m, beta term
GB_AbetaM		- rate constant
GB_V0betaM              - half maximum potential
GB_BbetaM		- step width
GB_Form_Alpha_H		- form parameter for gate variable h, alpha term
GB_AalphaH              - rate constant
GB_V0alphaH             - half maximum potential
GB_BalphaH              - step width
GB_Form_Beta_H		- form parameter for gate variable h, beta term
GB_AbetaH               - rate constant
GB_V0betaH              - half maximum potential
GB_BbetaH               - step width
GB_N_POWER              - power of gate variable n
GB_N_INITIAL            - initial value of gate variable n
GB_K_G                 	- conductance of potassium channel
GB_K_E                 	- equilibrium potential of potassium channel
GB_Form_Alpha_N		- form parameter for gate variable n, alpha term
GB_AinfinityN		- rate constant
GB_V0infinityN		- half maximum potential
GB_BinfinityN           - step width
GB_Form_Beta_N		- form parameter for gate variable n, beta term
GB_AtauN		- rate constant
GB_V0tauN               - half maximum potential
GB_BtauN                - step width
GB_A_POWER              - power of gate variable a
GB_A_INITIAL            - initial value of gate variable a
GB_B1_POWER             - power of gate variable beta 1
GB_B1_INITIAL		- initial value of gate variable beta 1
GB_B2_POWER             - power of gate variable beta 2
GB_B2_INITIAL           - initial value of gate variable beta 2
GB_G_POWER              - power of gate variable gamma
GB_G_INITIAL            - initial value of gate variable gamma
GB_A_G			- conductance of A-channel
GB_A_E			- equilibrium potential of A-channel
GB_Form_Alpha_A		- form parameter for gate variable a, alpha term
GB_V0a 			- half maximum potential
GB_Ba                   - step width
GB_Form_Beta_A		- form parameter for gate variable a, beta term
GB_Ta 			- time constant (= 1 / rate constant)
GB_Form_Alpha_B1	- form parameter for gate variable b1, alpha term
GB_V0b1  		- half maximum potential
GB_Bb1                  - step width
GB_Form_Beta_B1		- form parameter for gate variable b1, beta term
GB_Tb1                  - time constant (= 1 / rate constant)
GB_Form_Alpha_B2	- form parameter for gate variable b2, alpha term
GB_V0alphab2  		- half maximum potential
GB_Balphab2             - step width
GB_Form_Beta_B2		- form parameter for gate variable b2, beta term
GB_Ab2                  - rate constant for gate variable b2
GB_V0b2                 - half maximum potential
GB_Bb2                  - step width
GB_V0g                  - half maximum potential for gate variable gamma
GB_Bg                   - step width for gate variable gamma
GB_C_POWER              - power of gate variable c
GB_C_INITIAL            - initial value of gate variable c
GB_D_POWER              - power of gate variable d
GB_D_INITIAL            - initial value of gate variable d
GB_CA1_G		- conductance of first calcium channel
GB_Form_Alpha_C		- form parameter for gate variable c, alpha term
GB_V0c                  - half maximum potential
GB_Bc                   - step width
GB_Form_Beta_C		- form parameter for gate variable c, beta term
GB_Tc                   - time constant (= 1 / rate constant)
GB_Form_Alpha_D		- form parameter for gate variable d, alpha term
GB_V0d                  - half maximum potential
GB_Bd                   - step width
GB_Form_Beta_D		- form parameter for gate variable d, beta term
GB_Td                   - time constant (= 1 / rate constant)
GB_E_POWER              - power of gate variable e
GB_E_INITIAL            - initial value of gate variable e
GB_CA2_G                - conductance of second calcium channel
GB_Form_Alpha_E		- form parameter for gate variable e, alpha term
GB_V0e                  - half maximum potential
GB_Be                   - step width
GB_Form_Beta_E		- form parameter for gate variable e, beta term
GB_Te			- time constant (= 1 / rate constant)
GB_P_POWER              - power of gate variable p
GB_P_INITIAL            - initial value of gate variable p
GB_Q_POWER              - power of gate variable q
GB_Q_INITIAL            - initial value of gate variable q
GB_KCA_G                - conductance of calcium dependend potassium channel
GB_KCA_E                - equilibrium potential of calcium dependend potassium channel
GB_Form_Alpha_P		- form parameter for gate variable p, alpha term
GB_V0p1			- half maximum potential
GB_Bp1                  - step width
GB_Form_Beta_P		- form parameter for gate variable p, beta term
GB_V0p2                 - half maximum potential
GB_Bp2			- step width
GB_Tp			- time constant (= 1 / rate constant)
GB_Cca			- speed of calcium restitution for gate variable p
GB_C1			- calcium concentration constant for gate variable p
GB_Form_Alpha_Q		- form parameter for gate variable q, alpha term
GB_C2			- calcium concentration constant for gate variable q
GB_C3                   - calcium concentration constant for gate variable q
GB_Form_Beta_Q		- form parameter for gate variable q, beta term
GB_Tq                   - time constant (= 1 / rate constant)
GB_R_POWER              - power of gate variable r
GB_R_INITIAL            - initial value of gate variable r
GB_IR_G			- conductance of IR-channel
GB_IR_E                 - equilibrium potential of IR-channel
GB_Form_Alpha_R		- form parameter for gate variable r, alpha term
GB_V0r			- half maximum potential
GB_Br			- step width
GB_Form_Beta_R		- form parameter for gate variable r, beta term
GB_Atau_r		- time constant (= 1 / rate constant)
GB_V0tau_r		- half maximum potential
GB_Btau_r               - step width
GB_S_POWER              - power of gate variable n
GB_S_INITIAL            - initial value of gate variable n
GB_P_G                 	- conductance of potassium channel
GB_P_E                 	- equilibrium potential of potassium channel
GB_Form_Alpha_S		- form parameter for gate variable s, alpha term
GB_V0s                  - half maximum potential
GB_Bs                   - step width
GB_Form_Beta_S		- form parameter for gate variable s, beta term
GB_Ts			- time constant (= 1 / rate constant)
GB_SPIKE_THRESHOLD	- spike threshold, used only for spike identification
