# Supplementary material for: Neuromodulation to the Rescue: Compensation of Temperature-Induced Breakdown of Rhythmic Motor Patterns via Extrinsic Neuromodulatory Input
Source: PLoS Biol. 2015 Sep 29;13(9):e1002265. doi: 10.1371/journal.pbio.1002265 (PMC4587842; doi:10.1371/journal.pbio.1002265)
Supplement: S1 Data — (ZIP) [file pbio.1002265.s001.zip › madSim 6.11/parameter/HH.channel]

50e-3
1.2e-6
-77e-3
0.36e-6
11
0.1e6
-40e-3
-10e-3
1
4e3
-65e-3
-18e-3
3
5.293101e-02
1
0.07e3
-65e-3
-20e-3
21
1e+3
-35e-3
-10e-3
1
5.961292e-01
11
10e3
-55e-3
-10e-3
1
0.125e3
-65e-3
-80e-3
4
3.176733e-01
-0.05
