# Supplementary material for: Neuromodulation to the Rescue: Compensation of Temperature-Induced Breakdown of Rhythmic Motor Patterns via Extrinsic Neuromodulatory Input
Source: PLoS Biol. 2015 Sep 29;13(9):e1002265. doi: 10.1371/journal.pbio.1002265 (PMC4587842; doi:10.1371/journal.pbio.1002265)
Supplement: S1 Data — (ZIP) [file pbio.1002265.s001.zip › madSim 6.11/parameter/HH.channel.description]

/************************************************************************************************************************

	PROGRAM:	BIOSIM

	FILENAME:	HH.channel.description

	PURPOSE:	description of all parameters used in the HH.channel file

	35 parameter

************************************************************************************************************************/

HH_NA_E			- equilibrium potential of sodium channel
HH_NA_G			- conductance of sodium channel
HH_K_E			- equilibrium potential of potassium channel
HH_K_G			- conductance of potassium channel
HH_Form_Alpha_M		- form parameter for gate variable m, alpha term
HH_AalphaM		- rate constant
HH_V0alphaM		- half maximum potential
HH_BalphaM		- step width
HH_Form_Beta_M		- form parameter for gate variable m, beta term
HH_AbetaM		- rate constant
HH_V0betaM		- half maximum potential
HH_BbetaM		- step width
HH_M_POWER		- power of gate variable m
HH_M_INITIAL		- initial value of gate variable m
HH_Form_Alpha_H		- form parameter for gate variable h, alpha term
HH_AalphaH		- rate constant
HH_V0alphaH		- half maximum potential
HH_BalphaH		- step width
HH_Form_Beta_H		- form parameter for gate variable h, beta term
HH_AbetaH		- rate constant
HH_V0betaH		- half maximum potential
HH_BbetaH		- step width
HH_H_POWER		- power of gate variable h
HH_H_INITIAL		- initial value of gate variable h
HH_Form_Alpha_N		- form parameter for gate variable n, alpha term
HH_AalphaN		- rate constant
HH_V0alphaN		- half maximum potential
HH_BalphaN		- step width
HH_Form_Beta_N		- form parameter for gate variable n, beta term
HH_AbetaN		- rate constant
HH_V0betaN		- half maximum potential
HH_BbetaN		- step width
HH_N_POWER		- power of gate variable n
HH_N_INITIAL		- initial value of gate variable n
HH_SPIKE_THRESHOLD	- spike threshold, used only for spike identification
