# Supplementary material for: Neuromodulation to the Rescue: Compensation of Temperature-Induced Breakdown of Rhythmic Motor Patterns via Extrinsic Neuromodulatory Input
Source: PLoS Biol. 2015 Sep 29;13(9):e1002265. doi: 10.1371/journal.pbio.1002265 (PMC4587842; doi:10.1371/journal.pbio.1002265)
Supplement: S1 Data — (ZIP) [file pbio.1002265.s001.zip › madSim 6.11/parameter/meldung texte en.txt.bak]

// englische texte fuer meldungen 	

// meldungen die allgemein verwendet werden koennen
NEURON_MARKIEREN=bitte ein Neuron markieren
NUR_1_NEURON_MARKIEREN=nur ein Neuron markieren
SYNAPSENTYP_NICHT_GEFUNDEN=synapsentyp nicht gefunden
SYNAPSE_MARKIEREN=bitte eine synapse markieren
VOLT=Volt
MILLIVOLT=mVolt
SEKUNDE=s
MILLISEKUNDE=ms
AUSWERTUNG_BEENDEN=Darstellung der Permutationsergebnisse beenden?

FEHLER_DATEI_OEFFNEN_ZUM_LESEN=die datei\n%s\nkonnte nicht zum lesen geoeffnet werden
FEHLER_DATEI_OEFFNEN_ZUM_SCHREIBEN=die datei\n%s\nkonnte nicht zum schreiben geöffnet werden
FEHLER_DATEI_SCHREIBEN=die datei\n&s\nkonnte nicht gespeichert werden
FEHLER_DATEI_LESEN=fehler beim einlesen aus datei %s
FEHLER_FENSTER_NICHT_GEFUNDEN=fenster in neuronliste nicht gefunden
FEHLER_UNBEKANNTER_DATEITYP=unbekannter datei-typ
FEHLER_DATEI_FALSCHES_FORMAT=datei hat das falsche format
FEHLER_DATEN_PASSEN_NICHT=die datei passt nicht zu den zuvor geladenen daten
FEHLER_SYNAPSENLEVEL_PASSEN_NICHT=die synaptischen uebertragungsstaerken der datei passen nicht zu den zuvor geladenen daten. dieser check kann ausgeschaltet werden.
FEHLER_PMT_INDEXDATEN_PASSEN_NICHT=die daten aus dieser index-datei passen nicht zu den zuvor geladenen
FEHLER_PMT_KEINE_ERGEBNISDATEIEN=irgendwie fehlen mir da ein paar angaben: keine ergebnis-dateien
FEHLER_PMT_FREQUENZ=fehler bei frequenzangabe
FEHLER_IN_DIALOGTEXTEDATEI=die datei\n%s\nscheint keine gueltigen dialog-eintraege zu enthalten
FEHLER_IN_DIALOGTEXT_EINTRAG=fehler in der datei mit den dialogbox-beschriftungen: "dialog texte xx.txt"\nzuwenige durch || getrennte einträge in der zeile:\n%s
FEHLER_KEIN_FENSTER_FUER_DRUCKBEREICH=fenster zur bestimmung des druckbereiches nicht gefunden
FEHLER_ZUGRIFFSRECHTE_BEI_QUERFORMAT=irgendwelcher aerger mit zugriffsrechten beim setzen von querformat
FEHLER_BEI_DRUCKERKONTEXT=druckerkontext für %s konnte nicht ermittelt werden
FEHLER_LESEN_PMT_MENU=permutation-menu konnte nicht geladen werden
FEHLER_PMT_SYNAPSE_ZUORDNEN=fehler beim zuordnen der synapse
FEHLER_PMT_AUSWERT_ID_FEHLT=in datei %s fehlt die auswert-neuron Id
FEHLER_PMT_KEIN_AUSWERT_NEURON=auswert-neuron nicht gefunden?!?
FEHLER_PMT_FALSCHES_AUSWERT_NEURON=datei %s enthaelt den falschen namen (%s) fuer auswert-neuron (%s)
FEHLER_PMT_KEINE_POSTSYN_NEURONE=datei %s enthaelt keine postsynaptischen neurone
FEHLER_PMT_KEINE_PRAESYN_NEURONE=datei %s enthaelt keine praesynaptischen neurone
FEHLER_PMT_KEINE_LEVEL=datei %s enthaelt keine übertragungsstärken
FEHLER_PMT_LESEN_ANALYSE_STARTZEITEN=fehler beim einlesen der %d. analysedaten-startzeit aus datei %s
FEHLER_PMT_BIN_INDIZIEREN_FORTSETZEN=soll ich die fehlerhafte stelle überspringen und nach der nächsten konsistenten simulation suchen?\nmit "nein" bleiben die bis jetzt geladenen daten verfügbar.
FEHLER_TEILSIMU_AUSGANGSSYNAPSEN=Permutation kann nicht als Teilsimulation durchgeführt werden, weil das zu den permutierten Synapsen postsynaptische Neuron selbst Ausgangssynapsen besitzt
FEHLER_KEIN_STROMREIZ=habe bei neuron %s keine stromreizdefinition gefunden
FEHLER_FALSCHES_MODELL=unbekannter modelltyp bei neuron initialisieren
FEHLER_SOMA_KONTAKT_BERECHNEN=nicht behandelter fall bei somaKontaktBerechnen() von synapse %d an neuron %d xP: %d;  yP: %d;  xT: %d;  yT: %d
FEHLER_DENDRIT_KONTAKT_BERECHNEN=nicht behandelter fall bei dendritenKontaktBerechnen() von neuron %d auf neuron %d xP: %.1f;  yP: %.1f;  xT: %.1f;  yT: %.1f
FEHLER_PMT_BIN_INDIZIEREN_FORTSETZEN_FEHLGESCHLAGEN=die datei %s scheint ab %d zerstört zu sein, sorry...
FEHLER_TEILSIMU_DIVERGENZ=Permutation kann nicht als Teilsimulation durchgeführt werden, weil nicht alle permutierten Synapsen auf ein Neuron konvergieren
FEHLER_NEGATIVE_ZAHL_EINGEGEBEN='%d' ist doch eine negative zahl, oder?\nso'n quatsch.
DRUCKER_WAEHLEN=bitte einen drucker auswaehlen
		
// meldungen die nur in einer f'n vorkommen
SYNAPSE_AUF_NEURON_LOESCHEN=delete synapse from %s onto %s (%s)?
SYNAPSE_AUF_NEURON_BEARBEITEN=edit synapse: %s onto %s (%s)
SYNAPSENTYP_ERZEUGEN=create new synapse type\n\n%s   %s V ?
SYNAPSENTYP_MINDESTENS_1=I need at least one typ of each kind, therefore it can't be deleted. rename it or change the potential or telephone the spiritual guidance of your favourited preacher
SYNAPSENTYP_X_NICHT_GEFUNDEN=synapse type\n\n%s\n\nnot found
SYNAPSENTYP_LOESCHEN=delete synapse type:\n\n%s  (%g V) ?
SYNAPSENTYP_KANN_NICHT_GELOESCHT_WERDEN=synapse type can't be deleted
SYNAPSENTYP_BEZEICHNUNG_FUER_NEUEN_TYP=please insert a distinct name for the new type
SYNAPSENTYP_POTENTIAL_AENDERN=change equilibrium potential of type \n%s\n%g V to %g V
Gleichgewichtspotential ändern bei synapsentyp\n%s\nvon %g auf %s V
SYNAPSENTYP_ZERSCHREDDERT=irgendein sch...problem zerschreddert die synapsentypen. sie können weitermachen, werden aber nicht viel spass daran haben
SYNAPSENTYP_QUELLE_NICHT_GEFUNDEN=Quell- oder Zielneuron nicht gefunden
SYNAPSENTYP_GIBTS_NOCH_NICHT=den synapsentyp\n\n%s\n\ngibt's noch nicht. einfach auf "neu" klicken
SYNAPSENTYP_POTENTIAL_FUER_TYP=gleichgewichts-potential für synapsentyp\n%s
SYNAPSENTYP_POTENTIAL_FUER_TYP_AENDERN=gleichgewichts-potential ändern

PMT_KEINE_DATEN_ZU_ZEIGEN=ich habe keine daten, die ich praesentieren könnte!?!
PMT_ANALYSEKLASSEN_AENDERUNGEN_SPEICHERN=für diese funktion müssen die änderungen übernommen werden. \n    sollichdas?
PMT_ANALYSEKLASSEN_HILFE=Die Aktivität des "auswert-Neurons" kann für jeden Permutations-Schritt nach Frequenz und Anzahl der Aktionspotentiale bewertet werden. Aus dieser Bewertung ergibt sich dann ein "Gütefaktor", nach dem das Permutationsergebnis sortiert wird.\nJe kleiner dieser Faktor, desto besser entspricht das Ergebnis der Erwartung (s. u.).\nDie Bewertung erfolgt in lückenlos aneinandergereihten Abschnitten (Klassen), die definiert werden müssen.\nEine Klasse beginnt mit dem unter "Anfang" anzugebenden Zeitpunkt und endet mit dem "Anfang" der nächsten. Alle Zeiten werden in Sekunden angegeben und beziehen sich auf den Beginn der Simulation. Die letzte Klasse erstreckt sich bis zum Ende der Simulation.\nKlassen mit dem Gewichtungsfaktor 0 werden ignoriert.\nDer Gütefaktor wird berechnet als Summe der Quadrate der Differenz von erwarteter und tatsächlicher AP-Frequenz je Klasse. Wenn nur 1 Spike in einer Klasse auftritt, wird die Frequenz aus der Klassenbreite berechnet, unabhängig vom exakten Zeitpunkt des APs. Wenn kein AP auftritt ist die Frequenz 0. Auch wenige Spikes können hohe Frequenzen ergeben und so die Bewertung verfälschen. Deswegen kann neben der Frequenz auch die Anzahl der APs in einer Klasse zur Berechnung des Gütefaktors verwendet werden. In diesem Fall wird die Differenz aus tatsächlicher und erwarteter AP-Anzahl mit dem "Anzahl-Faktor" gewichtet und zur Differenz der Frequenzen addiert (immer die Beträge).\n\nDie Definitionen werden in den Permutations-Definitionsdateien gespeichert, d.h. diese datei muss bereits geladen sein.\n\nDie Klassen können nicht verschoben, sondern nur am Ende angehängt oder gelöscht werden, sorry, zu mehr war der Programmierer zu faul...
PMT_ANALYSEKLASSEN_LETZTE_LOESCHEN=letzte Klasse tatsächlich löschen?
PMT_BEREITS_GELADENE_DATEIEN_BEARBEITEN=sollen die bereits geladenen dateien (%d) bearbeitet werden?
PMT_VERLAUFEN_IN_BIN=ich habe mich beim einlesen einer bin-datei verlaufen in zeile %d
PMT_VERLAUFEN_IN_INDEX=ich habe mich verlaufen bei nummer %d in datei\n%s
PMT_WEITERE_ERGEBNISSE_LADEN=%d permutationen eingelesen, weitere ergebnisse hinzufuegen?
PMT_INDEX_VERALTET=die indexdatei ist wahrscheinlich veraltet, am besten neu erstellen
PMT_BIN_DATEI_NICHT_GEFUNDEN=die ergebnis-datei\n%s\nkonnte nicht zum einlesen geoeffnet werden.\nneue position angeben?
PMT_ERGEBNISSE_LESEN_BEENDEN=bis jetzt wurden %d ergebnisse eingelesen, reicht das?
PMT_ZUERST_ERGEBNISSE_LADEN=zuerst mal irgendwelche Ergebnisse laden, dann schau'mer'mal
PMT_ANZAHL_ERGEBNISSE_DARSTELLEN=%d ergebnisse sind geladen und können dargestellt werden
PMT_AUSWERT_NEURON_WAEHLEN=bitte das zu bewertende neuron markieren
PMT_POSTSYN_NEURON_WAEHLEN=ein "postsynaptisches Neuron" markieren
PMT_POSTSYN_NEURON_OK=postsynaptisches Neuron Nr %d: "%s" OK?
PMT_PRAESYN_NEURON_WAEHLEN=Ein Neuron markieren, das praesynaptisch zu "%s" liegt?
PMT_PRAESYN_NEURON_OK=praesynaptisches Neuron zu %s:  "%s" OK?
PMT_ENST_SPEICHERN=eine gute idee wäre es jetzt die einstellung zu speicheren
PMT_NUR_RAMPENREIZE=sorry, z.zt. koennen nur rampen-reize dargestellt werden
PMT_RAMPENREIZ_WAEHLEN=zur darstellung der reizkurve einen rampen-reize waehlen

EINGABE_PMT_AUSWERTUNG_DATEIEN=Auswertung von Permutationsdateien
EINGABE_PMT_AUSWERTUNG_ANZAHL=Anzahl
EINGABE_PMT_AUSWERTUNG_TXT=Die Ergebnisse der Permutation sind sortiert und können in dieser Reihenfolge dargestellt werden, ich sollte nur noch wissen wieviele?\nMan sollte nicht zuviele Ergebnisse darstellen lassen, da diese zur Anzeige in den Speicher eingelesen werden muessen.
EINGABE_PMT_AUSWERTUNG_DATEIEN_PARTIELL=Index partiell speichern
EINGABE_PMT_AUSWERTUNG_PARTIELL_TXT=bitte die anzahl der simulationen angeben, die vom beginn der sortierten indexliste aus in eine neue indexdatei gespeichert werden sollen
EINGABE_PMT_AUSWERTUNG_AUSGABEREIHENFOLGE=die ausgabe erfolgt in der reihenfolge der sortierung. bitte geben sie an, wieviele permutationen ausgegeben werden sollen ("max" = alle)

EINGABE_PMT_DATEI_BIN_GEN_START=erste Nummer (-1: ab anfang)
EINGABE_PMT_DATEI_BIN_GEN_ANZAHL=anzahl (wird ggf. verkleinert)
EINGABE_PMT_DATEI_BIN_GEN_START_TXT=aus der aktuellen index-datei wird eine neue bin-datei erstellt. diese beginnt bei der anzugebenden nummer in der aktuell dargestellten reihenfolge. 
EINGABE_PMT_DATEI_BIN_GEN_ANZAHL_TXT=anzahl von simulationen, die ab der zuvor angegebenen startnummer gespeichert werden sollen. falls eine neue inx-datei erstellt wird, wird die aktuelle geschlossen aber nicht überschrieben.
EINGABE_PMT_NEUEN_INDEX_ERSTELLEN=eine neue index datei erstellen

ANZEIGE_PMT_MODE=Permutationsmodus
ANZEIGE_PMT_LADE_DATEN=die Permutationsdaten werden geladen und angepasst

// fatale fehler, die zum programmabbruch fuehren
FATAL_SPEICHER_SYNAPSENTYP=saudrecksfehler beim reservieren von speicherplatz für neuen synapsentyp
FATAL_SPEICHER_SYNAPSENTYPEN=sackramentsfehler beim speicherplatz reservieren fuer synapsentypen
FATAL_SPEICHER_ANALYSEKLASSEN=totalabkacker beim speicher reservieren fuer analyseklassen
FATAL_SPEICHER_DATEINAMEN=saudepperter abkacker beim speicher reservieren fuer einen dateinamen
FATAL_SPEICHER_PMTERGEBNIS=zuwenig speicher für %ld byte ergebnisstrukturen ?!?\nund tschüss...
FATAL_SPEICHER_PMT_DATEILISTE=zuwenig speicher fuer %d bytes datei liste
FATAL_SPEICHER_PXSORT=zuwenig speicher fuer %d bytes Px.ergSort
FATAL_SPEICHER_APFREQUENZEN=zuwenig speicher fuer %d bytes apFrequenzen
FATAL_SPEICHER_ZEITEN=zuwenig speicher fuer %d bytes apZeiten
FATAL_SPEICHER_SORT_PMTDATEN=saumäßiger scheissfehler beim speicher reservieren für die sortierten permutationsdaten
FATAL_SPEICHER_EXPORT=fehler beim reservieren von %d byte speicherplatz fuer ascii-export-buffer
FATAL_SPEICHER_TOOLTIP_DATEI=scheissabkacker beim speicher reservieren fuer tooltip-text-datei
FATAL_SPEICHER_TOOLTIP_TEXTARRAY=scheissabkacker beim speicher reservieren fuer tooltip-text-array fuer %d texte
FATAL_SPEICHER_DLG_TEXTEINTRAG=scheissabkacker beim speicher reservieren fuer dialog-element-text-eintrag fuer %d byte
FATAL_SPEICHER_DRUCKERNAME=scheissfehler beim speicher reservieren fuer druckernamen
FATAL_SPEICHER_DRUCKERINFO=scheissfehler bei speicher reservieren für win 98 printerInfo
FATAL_SPEICHER_SIM_DATEI=zuwenig speicherplatz zum reservieren von %d bytes fuer %s
FATAL_SPEICHER_PMT_SYNAPSE=scheißkaputter fehler beim speicher reservieren fuer Pmt-Synapse
FATAL_SPEICHER_STROM_LEVEL=scheißkaputter fehler beim speicher reservieren fuer strom-level
FATAL_PMT_FENSTER_ERZEUGEN=saudrecksabkacker, fenster zur anzeige der Permutation konnte nicht erzeugt werden
FATAL_SKR_FENSTER_ERZEUGEN=saudrecksabkacker, fenster fuer die interaktive skriptausfuehrung konnte nicht erzeugt werden
FATAL_SPEICHER_CHEM_Q=scheissabkacker beim speicher reservieren fuer chemische pool-Q
FATAL_SPEICHER_EL_Q=scheissabkacker beim speicher reservieren fuer elektrische pool-Q
FATAL_SPEICHER_STROM_PUNKTE=saudepperter abkacker beim speicher reservieren fuer strom-punkte-array
FATAL_SPEICHER_KLASSEN_MARKEN=saudepperter abkacker beim speicher reservieren fuer klassenmarken-punkte-array
FATAL_SPEICHER_NEUES_NEURON=arschmäßiger fehler beim reservieren von speicherplatz für neues neuron
FATAL_SPEICHER_FUER_TMP_SWIM_KANAL=totalabkacker beim speicher reservieren fuer tmp-swim-kanal
FATAL_SPEICHER_FUER_PMT_ERGEBNIS_BUFFER=saubloeder absemmler beim speicher reservieren fuer pmt-ergebnis-ausgabepuffer
FATAL_SPEICHER_FUER_KONZ_KANAL=abkacker beim speicher-reservieren fuer einen konzentrationsabhaengigen kanal

// fenster bezeichnungen
HAUPT_FENSTER_NAME=MadSim
PROTOKOLL_FENSTER_NAME=Protokoll
AUSGABE_FENSTER_NAME=Ausgabe
PERMUTATIONS_FENSTER_NAME=Permutations-Darstellung
ZEITANZEIGE_FENSTER_NAME=Restzeit Anzeige
AUSWERTUNGSFENSTER=Auswertungs-Fenster
SERVER_AUSGABE_FENSTER=Server-Simulations-Ausgabe
SKRIPT_FENSTER=Interaktive Skriptausfuehrung

RICHEDIT_DLL_NICHT_GEFUNDEN=RICHED32.DLL konnte leider nicht gefunden werden, so sorry... 
FATAL_TOTAL_SCHIEFGEGANGEN=irgendwas ist total schiefgegangen!!!
FATAL_KEINE_KONFIGURATION=konfiguration kann nicht gelesen werden!!!\nich brauche dieses verdammte default.cfg-file!!!
FATAL_PROTOKOLL_FENSTER=saubloeder fehler, protokoll kann nicht erzeugt werden
ZUERST_PMT_BEENDEN=bitte zuerst Permutation beenden
WIRKLICH_ABBRECHEN=wirklich abbrechen und alles wegschmeissen?
WIRKLICH_AUFHOEREN=do you really want to quit?

// der ganze rest
KANALDEFINITION_SPEICHERN=Kanaldefinitionen speichern
KANALDEFINITION_WIEVIELE=bitte die Anzahl der ab dem aktuellen Kanal zu speichernden Definitionen angeben
KANALDEFINITION_ANZAHL=Anzahl
KANALDEFINITION_BEARBEITEN=Kanaldefinitionen bearbeiten
KANALDEFINITION_BEARBEITEN_TXT1=diese werte ganz oder teilweise auf alle markierten neurone übertragen?
KANALDEFINITION_BEARBEITEN_CHECK=diese Warnung nicht mehr anzeigen

DATEINAME_ZUR_INDIZIERUNG=Dateinamen für Indexerstellung eingeben
DATEINAME_ZUR_INDIZIERUNG_BEZEICHNUNG=Dateiname
DATEINAME_ZUR_INDIZIERUNG_TXT1=bitte versehen sie den dateinamen so mit wildcards (*, ?), dass alle gewünschten bin-dateien im verzeichnis:\n\n%s\n\ngefunden werden.
DATEINAME_ZUR_INDIZIERUNG_TXT2=\n\ndie größe der index-datei hängt von der menge des verfügbaren arbeits-speichers ab, ggf werden mehrere index-dateien erzeugt und durchnummeriert
ANALYSE_ANALYSE_KRITERIEN=Analyse-Kriterien
ANALYSE_LETZTE_KLASSE_TXT1=ich kann die breite der letzten klasse nicht ermitteln, sie überschreitet das ende der simulation. es ist möglich fortzufahren indem man mir das ende der letzten klasse mitteilt. eine gute idee wäre es aber auf jeden fall, die bei der permutation verwendete gui-datei zu laden.
ANALYSE_LETZTE_KLASSE_BEZEICHNUNG=ende letzte klasse [s]
EINGABE_SERVER=Server
EINGABE_SERVER_WIRD_BEENDET=der Server wird beendet...
NEUEN_SYNAPSENTYP_DEFINIEREN=neuen Synapsentyp definieren
NEUEN_SYNAPSENTYP_DEFINIEREN_TXT1=bitte für neuen synapsentyp\n%s\ndas gleichgewichts-potential eingeben?
NEUEN_SYNAPSENTYP_DEFINIEREN_BEZEICHNUNG=Volt
PMT_NUMMER_SETZEN=Nummer fuer Brute-force Durchlauf
PMT_NUMMER_SETZEN_TXT1=Nummer des Durchlaufes angeben, dessen Parameterwerte gesetzt werden sollen.
SERVER_LAEUFE=%d laeufe
EXPORT_DEZIMALSTELLEN=Dezimalstellen für ASCII-Export
EXPORT_DEZIMALSTELLEN_TXT1=Anzahl der Dezimalstellen für ASCII-Export von Strömen oder Potentialen angeben
EXPORT_DEZIMALSTELLEN_BEZEICHNUNG=Anzahl Dezimalstellen
EXPORT_DEZIMALZEICHEN="Dezimalzeichen für ASCII-Export
EXPORT_DEZIMALZEICHEN_TXT1=Dezimalzeichen für ASCII-Export von Strömen oder Potentialen angeben
EXPORT_DEZIMALZEICHEN_BEZEICHNUNG=Zeichen
FEHLER_FALSCHES_DEZIMALZEICHEN='%c' ist gut für das zahlensystem der marsmännchen, aber hier...
EINGABE_ANZEIGEBOX_DAUER=Einstellungen Anzeige-Box
EINGABE_ANZEIGEBOX_DAUER_TXT1=Geben Sie die Dauer in Millisekunden an, die die Anzeigebox eingeblendet werden soll (z.B. beim Speichern der Fensterliste)\n\n0:  keine Anzeige-Box darstellen
EXPORT_SPALTEN_TRENNZEICHEN=Spalten-Trennzeichen für ASCII-Export
EXPORT_SPALTEN_TRENNZEICHEN_TXT1=Spalten-Trennzeichen für ASCII-Export angeben (t für Tabulator)
EXPORT_SPALTEN_TRENNZEICHEN_BEZEICHNUNG=Zeichen
FEHLER_FALSCHES_TRENNZEICHEN='%c' ist gut für die tabellenstruktur der marsmännchen, aber hier...
BRUTE_FORCE_NUMMER_TXT1=Nummer der zu rechnenden Simulation in diesem brute force-durchlauf eingeben
BRUTE_FORCE_NUMMER=brute force-durchlauf starten
BRUTE_FORCE_NUMMER_BEZEICHNUNG=Simulationsnummer
BRUTE_FORCE_NEU_STARTEN=brute force-lauf erneut starten
BRUTE_FORCE_NEU_STARTEN_TXT1=Anzahl der bereits gerechneten Simulationen eingeben, dort wird der brute force-lauf wieder aufgenommen
BRUTE_FORCE_NEU_STARTEN_BEZEICHNUNG=Simulationsnummer
FEHLER_FALSCHE_SIMULATIONSNUMMER=start bei %d macht bei %d brute force-laeufen keinen sinn!\ndie zählung beginnt bei 0!!!
BRUTE_FORCE_ENDE_DEFINIEREN=Abbruchbedingung fuer brute force
BRUTE_FORCE_ENDE_DEFINIEREN_TXT1=Anzahl der zu rechnenden Simulationen eingeben, dort wird der brute force-durchlauf dann abgebrochen
BRUTE_FORCE_ENDE_DEFINIEREN_BEZEICHNUNG=Anzahl
FEHLER_ZU_GROSSE_SIMULATIONSNUMMER=ab %d machen %d läufe bei %d brute force laeufen keinen sinn!
EINGABE_FENSTERVERWALTUNG=window administration
EINGABE_FENSTERVERWALTUNG_SPEICHERN=size and position of open windows has been stored\nand saved to file
EINGABE_INDEXERSTELLUNG=Dateinamen für Indexerstellung eingeben
EINGABE_INDEXERSTELLUNG_TXT1=bitte versehen sie den dateinamen so mit wildcards (*, ?) oder einer zahl, dass alle gewünschten bin-dateien im verzeichnis:\n%s\ngefunden werden. falls der name mit einer zahl endet, werden alle dateien ab dieser zahl bearbeitet
EINGABE_INDEXERSTELLUNG_TXT2=\ndie größe der index-datei hängt von der menge des verfügbaren arbeitsspeichers ab, ggf wird der ladevorgang abgebrochen und die letzte geladenen datei angezeigt
EINGABE_INDEXERSTELLUNG_BEZEICHNUNG=Dateiname
BRUTE_FORCE_DEFINITION_ERZEUGEN=Brute force Definition erstellen
BRUTE_FORCE_DEFINITION_ERZEUGEN_TXT1=bitte die anzahl der unterschiedlichen uebertragungsstaerken eingeben, die pro synapse variiert werden sollen. diese gilt fuer alle synapsen in diesem brute force durchlauf und darf zwischen 2 und 20 (incl.) liegen
BRUTE_FORCE_DEFINITION_ERZEUGEN_TXT2=
BRUTE_FORCE_DEFINITION_ERZEUGEN_BEZEICHNUNG=Anzahl
BRUTE_FORCE_EXPORT_BEENDEN=ausgeben der brute force parameter nach %d laeufen beenden?
FEHLER_MAX_ERGEBNISDATEIEN=es koennen nur max. 65536 dateien geladen werden
FEHLER_KEINE_PMT_DATEI=zur ermittlung der verteilung der synaptischen uebertragungsstärken muss die zu den ergebnissen passende pmt-datei geladen sein.\n\nist das so?
FEHLER_IMMER_NOCH_KEINE_PMT_DATEI=also hamse was anne augen oder red ich gegen eine wand. eine glatte lüge!!! sie haben keine pmt-datei geladen,  also jetzt aber los...
FEHLER_ZUERST_INDEX_LADEN=zuerst muss die anzahl der daten angegeben werden, aus denen die verteilung der synaptischen übertragungsstärken erstellt wird.\ndas geht am sichersten mit "Spikes darstellen", ausserdem kann man da nochmal kontrollieren, ob die richtigen daten geladen wurden
FEHLER_KEIN_EIGENER_SYNAPSENTYP=jede permutierte synapse muss einen eigenen synapsentyp haben. am besten einfach fuer jede synapse in dialogbox: Synapse-bearbeiten einen neuen typ erstellen (nur name, nicht potential ändern)
FEHLER_STARTNUMMER_NICHT_GEFUNGEN=startnummer nicht gefunden
FEHLER_KENNE_DIE_SYNAPSE_NICHT=ich weiss nicht so richtig, um welche synapse es sich handelt, sorry...
FEHLER_KENNE_DAS_NEURON_NICHT=ich weiss nicht so richtig, um welches neuron es sich handelt, sorry...
FEHLER_EINTRAG_FEHLT=eintrag fehlt
DATEI_TEXTDATEI=text dateien
DATEI_ERGEBNISDATEI=ergebnis dateien
DATEI_INDEXDATEI=index dateien
DATEI_TEXTDATEI_LADEN=text datei laden
DATEI_ERGEBNISDATEI_LADEN=ergebnis datei laden
DATEI_INDEXDATEI_LADEN=index datei laden
DATEI_TEXTDATEI_SPEICHERN=text datei speichern
DATEI_ERGEBNISDATEI_SPEICHERN=ergebnis datei speichern
DATEI_INDEXDATEI_SPEICHERN=index datei speichern
FATAL_SPEICHER_FUER_INX_DATEI_LISTE=saudepperter abkacker beim reservieren von speicher fuer die index-datei-liste
FATAL_SPEICHER_FUER_SOUND_LISTE=absemmler beim speicher reservieren fuer sound-definitions-liste
FEHLER_UNBEKANNTES_DATEN_DATEIFORMAT=leider kann ich mit dieser daten-datei nix anfangen
FEHLER_UNPASSENDE_ANZAHL_ZUSATZDATEN=die anzahl von zusatzdaten hinter den spikezeiten stimmt nicht mit den anderen ueberein
FEHLER_SELTSAME_INDEX_DATEI=irgendwie ist mit dieser inx-datei was nicht in ordnung. checken sie, ob analyse-kriterien definiert sind
FEHLER_UNGUELTIGE_VERSION=ungültige dateiversion, kannichnixmachn...
FEHLER_KEINE_DATEN_IN_INDEX=keine daten zum speichern in der index-struktur
FEHLER_BEIM_BIN_HEADER_SCHREIBEN=fehler beim schreiben des headers der bin datei
FEHLER_BEIM_OEFFNEN_BIN_SCHREIBEN=fehler beim oeffnen zum schreiben der bin-datei
FEHLER_BEIM_BIN_SCHREIBEN=fehler beim schreiben der bin datei
FEHLER_SCHROTT_SCHON_GEOEFFNET=die datei !schrott.txt ist von einem anderen programm zum schreiben geoeffnet. mansolde das unterbinden\nsollichnochmalprobieren?
FEHLER_BEIM_OEFFNEN_ABER_WERTE=die datei "%s" konnte nicht zum schreiben geoeffnet werden. die werte sind aber aktuell verfuegbar
FEHLER_INX_DATEI_NICHT_GEOEFFNET=die index-datei muss bereits erstellt und zum schreiben geoeffnet sein
FATAL_SPEICHER_FUER_SKRIPT_DATEI=abkacker beim speicher reservieren fuer eine skript datei
FEHLER_BIN_DATEI_LESEN=fehler beim oeffnen zum lesen der bin-datei
FEHLER_LESEN_DER_INX_STRUKTUR=fehler beim lesen der index-struktur der index-datei
EXTENSION_ALS_INDEX_BENUTZEN=der dateinamen %s endet mit %d. soll diese zahl als index benutzt und bei erreichen der maximalen groesse fuer die index-struktur weiter erhoeht werden?
FEHLER_UNGUELTIGE_BIN_FILE_HANDLE=ungueltige file-handle. fehler:\n       %s\nsuchen der bin dateien zum stamm:\n%s\n\nOperation wird abgebrochen
SOVIELE_DATEIEN_INDIZIERT=%d dateien entsprachen dem muster:\n\n%s\n\nund wurden indiziert
FEHLER_BEI_FINDNEXT=fehler bei findnext(): %s
SOVIELE_DUBLETTEN_GEFUNDEN=in der aktuellen ergebnisliste wurden %d dubletten gefunden. soll der index gespeichert werden (ist jetzt nach nummer sortiert!). die ergebnisdatei wird auf jeden fall geschlossen, auch wenn die folgende dateiauswahl abgebrochen wird.
KEINE_DUBLETTEN_GEFUNDEN=%d ergebnisse durchsucht und keine dubletten gefunden
ZUWENIGE_SPIKES_FUER_AUSWERTUNG=%d spikes sind fuer eine auswertung einfach zu wenig
BITTE_BURST_MARKIEREN=bitte mit den cursorn einen burst markieren, bei dem die berechnung der phasenbeziehungen zu bursts anderer neurone beginnen soll.\n\noder sollich einfach mal mit dem 1. burst anfangen?
PHASENLAGE_VON_BURST=Phasenlage der Bursts zu Burst %d von Neuron %s\n\n
HABNIX_ZUM_BERECHNEN=kann es sein, dass es einfach nix mehr zu berechnen gibt?
BRAUCHE_ZWEITES_NEURON_WG_PHASE=sie muessen noch in anderen Neuronen ausser in %s die spikeverteilung berechnen lassen, sonst kann ich keine Phasenbeziehung untersuchen. paletti?
ERGEBNIS_BURST_AUSWERTUNG=Auswertung von %d Bursts von Neuron %s\n\nmittl. AP-Anzahl:        %.1f (%.1f) %.0f\nmittl. Burst-Länge:        %.4f s (%.4f) %.0f\nmittl. Inter-Burst-Intervall:    %.4f s (%.4f) %.0f\nmittl. AP-Frequenz:        %.1f Hz\nmittl. Inter-Spike-Intervall:    %.4f s (%.4f) %.0f\nmittl. Periode:        %.4f s (%.4f) %.0f
SPIKEFOLGE_BEWERTUNG=Spikefolgen-Bewertung für "%s"
SPIKEFOLGE_BEWERTUNG_FUER_MARKIERTE=Spikefolgen-Bewertung für %d markierte Neurone
FEHLER_ERSTER_KANAL_UNLOESCHBAR=der erste kanal kann nur verändert, aber nicht gelöscht werden
KANAL_WIRKLICH_LOESCHEN=really delete channel "%s"?
FATAL_SPEICHER_FUER_KANALDATEN=sapperlottsfehler beim speicher reservieren fuer kanal-definitionsdateien
FATAL_SPEICHER_FUER_DATEI=zuwenig speicher zum einlesen von\n%s\n%ld Bytes hat das ding\nund tschüss...
FEHLER_KEINE_GUI_DATEI=die datei\n%s\nist keine gueltige "neuronen-netzwerk-datei"
FEHLER_FEHLERHAFTE_NEURONLISTE=fehlerhafte neuronenliste in datei\n%s
FEHLER_KEINE_NEURONE_IN_DATEI=in datei\n%s\ngibt's keine neurone
FEHLER_FEHLERHAFTE_SYNAPSENLISTE=fehlerhafte synapsenliste in datei\n%s
FEHLER_FEHLERHAFTE_AXO_SYNAPSENLISTE=fehlerhafte axo-synapsenliste in datei\n%s
FEHLER_BEIM_HEADER_EINLESEN=scheissfehler beim header einlesen von %s
GEAENDERTE_SIMULATIONSPARAMETER=Simulationsdauer und/oder -Schrittlänge haben sich geändert\nSimulationsdauer:    %.15g s\nSchrittlängr:    %.15g s
FEHLER_BEI_NEURON_IN_GUI_DATEI=in datei\n%s\nist bei neuron %d ein fehler aufgetreten
FEHLER_BEI_ID_EINLESEN_AUS_REF_DATEI=scheissfehler beim neuron- und kurven-ID einlesen von\n%s
FEHLER_BEI_WERTE_EINLESEN_AUS_REF_DATEI=scheissfehler beim werte einlesen von %s
FATAL_SPEICHER_FUER_REF_DATEI=scheissfehler beim speicher reservieren fuer %s
FEHLER_BEIM_LESEN_VON_REF_DATEN=die referenzdaten zu kurve %d von neuron %d konnten nicht aus datei\n%s\ngeladen werden\nsoll abgebrochen werden?
FEHLER_ZUVIELE_STROMREIZE=in datei %s sind mehr strom-injektionen (%d) als neurone (%d)
FEHLER_KAPUTTER_SYNAPSENTYP=der %d. synapsentyp ist kaputt. kontrollieren sie in der gui-datei, ob ein synapsentyp mit ion < 1 existiert und aendern sie das entsprechend sinnvoll.\n\ndie zuordnung der ion-typen 1-3 zu einem bestimmten ion kann in verschiedenen gui-dateien unterschiedlich sein, es duerfen aber nur die ids 1 bis 3 für chemische synapsen verwendet werden.\n\nich werde versuchen das zu reparieren...
DER_ION_TYP_WURDE_SOOFT_REPARIERT=der ion-typ %s wurde %d mal repariert
FEHLER_FENSTER_KONNTE_NICHT_ERZEUGT_WERDEN=%s%d konnte nicht erzeugt werden
FEHLER_KAPUTTE_SYNAPSE=kaputte synapse %d, parent bzw target Id nicht gefunden
FEHLER_KAPUTTE_AXO_SYNAPSE=kaputte axo-synapse %d, parent bzw target nicht gefunden
FEHLER_AXO_SYNAPSE_OHNE_TARGET=kaputte axo-synapse %d, target-synapse nicht gefunden
FEHLER_DATEI_NICHT_GEFUNDEN=Die Datei \n%s\ngibt's irgendwie nicht
FATAL_SPEICHER_FUER_STROM_DATEI=Fehler beim speicher reservieren zum einlesen der stromdatei
FEHLER_BEIM_ID_LESEN_AUS_STROM_DATEI=Fehler beim einlesen der datei-ID aus\n%s
FEHLER_KEINE_STROM_DATEI=%s\nist keine gueltige strom-datei
FEHLER_BEIM_NEURON_LESEN_DER_STROM_DATEI=Fehler beim einlesen der network-datei aus\n%s
FEHLER_UNPASSENDE_MARKIERUNG=obwohl Neurone markiert sind, werden Strominjektionen aus dieser Datei nur auf die in der Datei angegebenen Neurone appliziert. Datei trotzdem laden?
FEHLER_ANZAHL_REIZE_AUS_STROM_DATEI=Fehler beim einlesen der anzahl der strom-injektionen aus\n%s
FEHLER_ALLGEMEINE_STROM_DATEI=eine allgemeinen reiz-datei darf nur 1 injektion je segment und nur 1 neuron enthalten
FEHLER_BEI_NEURON_ID_AUS_STROM_DATEI=Fehler beim einlesen der neuronId aus\n%s
FEHLER_BEI_SEGMENT_AUS_STROM_DATEI=Fehler beim einlesen des segments aus\n%s
FEHLER_UNGUELTIGES_SEGMENT_AUS_STROM_DATEI=ungültige segmentnummer (%d) für die injektion
FEHLER_NEURON_AUS_STROM_DATEI_NICHT_GEFUNDEN=neuron mit ID %d nicht gefunden
FATAL_SPEICHER_FUER_ZEITWERTE=Fehler beim speicher reservieren für %d zeit-werte
FATAL_SPEICHER_FUER_STROMWERTE=Fehler beim speicher reservieren für %d strom-werte
FATAL_SPEICHER_FUER_STROMINJEKTIONSWERTE=Fehler beim speicher reservieren zum einlesen der strom-injektions-werte
FEHLER_STROM_WERTE_AUS_STROM_DATEI=Fehler beim einlesen der zeile mit den strom-werten aus\n%s
FEHLER_ZUWENIG_WERTE_AUS_STROM_DATEI=zuwenige strom-reize bei injektion %d in neuron %d
FEHLER_BEI_STROM_INJEKTION_IN_NEURON=zuwenige strom-reize (%d statt %d) bei der injektion %d in neuron %d
FATAL_SPEICHER_FUER_NEURON_STROMINJEKTION=fehler beim reservieren von speicher fuer strom-injektion in neuron %s
FEHLER_DATEI_NICHT_HANDELBAR=die datei: %s\nkonnte nicht geöffnet werden\nüberprüfen sie ihre berechtigungen,\nund den plattenplatz, oder\nrufen sie die telefonseelsorge an
FEHLER_ABGEKACKTES_HILFSNEURON=es existiert ein abgekacktes hilfsneuron: "%s", das nur rechenzeit benoetigt aber zu sonst nix mehr taugt. sie sollten zuerst mal "alle neurone anzeigen" lassen und den schrott loeschen.\n\ndiese meldung kann nerven, das ist aber durchaus beabsichtigt!!!
FEHLER_KAPUTTER_SYNAPSENTYP_REPARIERT=der %d. synapsentyp ist kaputt. ich habe versucht ihn zu reparieren. kontrollieren sie in der gui-datei, ob ein synapsentyp mit ion < 1, oder ion > 4 existiert und aendern sie das entsprechend sinnvoll.\n\ndie zuordnung der ion-typen 1-4 zu einem bestimmten ion kann in verschiedenen gui-dateien unterschiedlich sein, es duerfen aber nur die ids 1 bis 4 verwendet werden.\n\nsie sollten das programm jetzt beenden und die kontrolle vornehmen
FEHLER_ZUVIELE_REIZE_FUER_GENERISCHE_DEFINITION=es sind zwar %d Neurone markiert, in einer allgemein verwendbaren strom-datei können aber nur strominjektionen in EIN neuron gespeichert werden. soll ich jetzt die strominjektion(en) in neuron %s speichern?
FEHLER_BEIM_KANAL_EINLESEN=Fehler beim einlesen der channel-parameter aus\n%s
FEHLER_ZUERST_FENSTER_SCHLIESSEN=zuerst die anderen fenster von neuron %s schliessen\n\nsollen alle fenster dieses neurons geschlossen werden?
FEHLER_KEINE_SPIKEZEITEN_FUER_NEURON=fuer Neuron %s sind keine Spike-Zeiten gespeichert. Soll ich das nötige veranlassen?
DARSTELLUNG_NACH_NEXTER_SIMULATION=%s\n\ndieser Parameter wird erst nach der nexten Simulation dargestellt!\n\nsoll diese Meldung weiterhin angezeigt werden?
FATAL_SPEICHER_FUER_PROTOKOLL=nicht genug speicher fuer %d bytes zum speichern des protokolls
FEHLER_BEI_NEURON_MARKIEREN=X.anzMarkNeurone ist %d, sollte aber 0 sein
FEHLER_IN_NEURON_MARKLISTE=fehler in der liste markierter neurone nach knoten %d beim markieren
FATAL_SPEICHER_FUER_LISTENKNOTEN=zuwenig speicherplatz fuer neuen listenknoten (kann eigentlich gar nicht sein!!!)
FEHLER_IN_NEURON_UNMARKLISTE=fehler in der liste markierter neurone nach knoten %d beim unmarkieren
SERVER_AUSGANGSNEURON_WAEHLEN=Ausgangsneuron waehlen (%s)
SERVER_EINGANGSNEURON_WAEHLEN=Eingangsneuron waehlen (%s)
PHYSIOL_PARAMETER_VON_NEURON=physiol. parameters:    "%s"
PHYSIOL_PARAMETER_VON_MARKIERTEN_NEURONEN=physiol. parameters (%d marked neurons)
SYNAPSENTYP_HIER_ZUWEISEN=set synaptic type\n%s (%.3f V)\nto this synapse?
NEUEN_SYNAPSENTYP_ERZEUGEN=create new synaptic type:\npotential:        %sV\nname:    %s
FEHLER_TARGET_NEURON_SCHNELLER_TYP=das target-neuron "%s" hat den typ: schnelle-berechnung. hier koennen nur synapsen auf das soma gesetzt werden. sonst muss das ganze dendritengeraffel beruecksichtigt werden und das macht's wieder langsam.\n\nklaro?
FEHLER_SUMMATIONSZEIT_ZU_KURZ=die summationszeit der synapse muss mindestens das doppelte der simulationsschrittweite sein: %f
FEHLER_BEI_GLEICHGEWICHTSPOTENZIAL=%.15g volt are probably usefull in the number system of aliens, but here...
FEHLER_SYNAPSENTYP_GIBTS_SCHON=the synaptic type\n\n%s\n\nalready exists. simply change the name...
FEHLER_SYNAPSENTYP_WIRD_SCHON_BENUTZT=the synaptic type\n\n%s     (%.15g)\n\nis already in use.  parent %s target %s\n\nand can't be deleted. please change or delete all synapses of this type. maybe the problen can be resolved by closing and reopening this dialog box.
FEHLER_TIMER_KONNTE_NICHT_GESTARTET_WERDEN=timer konnte nicht gestartet werden
FEHLER_WERT_AUSSER_BEREICH=wert: %lf ausserhalb des bereiches
FEHLER_ZU_LANGE_ZEICHENFOLGE=die eingelesene zeichenfolge in\n%s\nist laenger als %d byte\nletzter wert: %lf
ERGEBNIS_OUTPUTCHECK=checked files:\n\n%s\n%s\n\n%lf - %lf\ndifference:\n%.15lf    at %d to %d values\n%s
DATEIEN_VERSCHIEDEN=files are different
DATEIEN_IDENTISCH=kein Unterschied
FEHLER_NEURON_GIBTS_SCHON=es gibt bereits ein Neuron mit der Bezeichnung %s
FEHLER_IN_AXO_SYNAPSE_DEFINITION=fehler in definition von axo-axonaler synapse %d\ndiese synapse wurde nicht eingefuegt
FEHLER_IN_SYNAPSE_DEFINITION=fehler beim laden der synapse %d\ndie synapse wurde nicht geladen
FEHLER_IN_SYNAPSENTYPLISTE=fehlerhafte SynapsenTypListe in datei
FEHLER_BEI_AXO_SYNAPSE_KOPIEREN=die axo-axonische synapse von %s auf die synapse von %s auf %s konnte nicht kopiert werden
NETZWERKMODELL_AENDERN=Soll das Netzwerkmodell von "%s" auf "%s" geändert werden?\n\nFalls noch keine Parameter für dieses Modell existieren, werden die standard-Parameter aus der Datei "default.cfg" gesetzt. Bitte weitere Fragen aufmerksam lesen!
NETZWERKMODELL_WURDE_GEAENDERT=Das Netzwerkmodell wurde auf "%s" geändert\nSimulation starten?
BEMERKUNG_ZU_NEURONENTYP=das potential von standard-neuronen ergibt sich in madSim aus einer berechnung auf der grundlage ihrer physiologischen parameter wie z.b. der kapazitaet oder den eigenschaften von ionenkanaelen. diese art der simulation ist sehr rechenaufwendig.\nfuer bestimmte zwecke reicht eine wesentlich einfachere berechnung vollkommen aus. dabei werden keine physiologischen eigenschaften definiert. das antwortverhalten des neurons kann durch die variation abstrakter parameter eingestellt werden (e.m. izhikevich 2003, 2004). dadurch reduziert sich der zeitaufwand betraechtlich.\nausserdem lassen sich mit dieser methode relativ einfach nicht lineare eigenschaften implementiern wie z.b. phasisch-tonisches antwortverhalten auf einen rechteckreiz.\n\nsoll ich neuron "%s" den schnellen-typ verpassen?
STANDARD_NEURONENTYP_ZUWEISEN=sollich neuron "%s" den standardtyp fuer die simulation verpassen?\n\nfalls sie keine ahnung haben, wovon hier die rede ist, dann sollten sie hier einfach "nein" sagen!\n\n:-)
NEURON_WIRKLICH_LOESCHEN=neuron %s wirklich loeschen?
NEURON_GANZ_BESTIMMT_LOESCHEN=really delete neuron "%s"?
WIRKLICH_ALLE_MARKIERTEN_NEURONE_LOESCHEN=sollen wirklich alle %d markierten neurone geloescht werden?
WIRKLICH_ALLE_NEURONE_LOESCHEN=sollen wirklich alle neurone geloescht werden?
UNPASSENDE_DEZIMALSTELLEN='%d' ist gut für das zahlensystem der marsmännchen, aber hier...
GUI_DATEI_SPEICHERN=Netzwerkdefinitionsdatei:\n%s.%s\nspeichern?
STROMINJEKTION_ENTFERNEN=strominjektionen von %d markierten Neuronen entfernen?
FEHLER_BEI_IZHIKEVICH_SCHRITTWEITE=die schrittweite fuer die simulation (%g s) stimmt nicht mit der schrittweite fuer die izhikevich-diffgleichungen (%g s) ueberein.\nsie koennen entweder die simulationsschrittweite fuer die gui-datei anpassen (ja), oder ich werde die schrittweite fuer die diffgleichungen auf %g s aendern (nein).\n\nwollen sie die simulationsschrittweite fuer die gui-datei auf %g s aendern?\n\nbei abbrechen passiert garnix
FEHLER_STROMINJEKTION_ZU_LANG=strominjektion ueberschreitet %fs in neuron %s\nDialog abbrechen?
SPIKE_DETEKTIONSSCHWELLE_AENDERN=soll die spike-detektionsschwelle bei allen neuronen\nvon %.15g V auf %.15g V geändert werden?\n\ntip: falls erforderlich kann in der gui-datei jedem neuron eine eigene schwelle zugewiesen werden bei "P 105=". diese schwellenangabe hat keinen einfluss auf die erzeugung von spikes. sie dient lediglich der detektion.
FEHLER_UNBEKANNTES_GUI_FORMAT=die datei %s hat ein unbekanntes format\nzefix
FEHLER_UNBEKANNTE_ID_ZEILE=die datei %s hat eine unbekannte ID-zeile
FEHLER_DATEI_KANN_NICHT_ZUGEORDNET_WERDEN=saublöder ärger! datei\n%s\nkonnte nicht zugeordnet werden
DATEI_WIRKLICH_LOESCHEN=soll datei %s gelöscht werden?
NETZWERKMODELL_KONVERTIEREN=das netzwerk soll in das "%s" konvertiert werden, es existieren aber schon Parameter für dieses Modell. Sollen die vorhandenen Parameter (bei den Neuronen, bei denen sie vorliegen) beibehalten werden?\n\nBei "nein" werden in allen neuronen standardparameter gesetzt und vorhandene Parameter ggf. überschrieben!!!
FATAL_SPEICHER_FUER_SPIKE_ZEITEN_FLAGS=saudepperter abkacker beim speicher reservieren fuer spike-zeiten-flags
DATEI_WIRKLICH_UEBERSCHREIBEN=die datei\n%s\ngibt's schon. soll sie ueberschrieben werden?
NETZWERK_INFORMATION=das Netzwerk\n> %s <\nbesteht aus folgenden Elementen:\n\nNeurone:            %d\n    Spiker:        %d\n    Nichtspiker:    %d\nSynapsen:        %d\n    Natrium:        %d\n    Kalium:        %d\n    elektr.:        %d\n    sonst:        %d\n    unbekannt:    %d\nSynapsentypen:        %d\nStrominjektionen:        %d\n\nes enthält Parameter zu folgenden Modellen:                       \n  - %s %s\n  - %s %s\n  - %s %s\n  - %s %s\n
FEHLER_AKTUELLES_NEURON_NICHT_AKTIVIERBAR=kann das aktuelle neuron nicht ermitteln, setze %s
FEHLER_ZU_LANGE_ZEILE=zeile laenger als %d zeichen bei\n\n%s\n\nsie sollten die datei ueberpruefen
MARKIERTE_NEURONE_ZU_SWIM= sollen alle %d markierten Neurone von ON/OFF- in SWIM-Modell geaendert werden?
MARKIERTE_NEURONE_ZU_ONOFF= sollen alle %d markierten Neurone von SWIM- in ON/OFF-Modell geaendert werden?
FEHLENDE_IZHIKEVICH_TYPEN_IN_DATEI=grosse pleite, in der datei\n"%s\parameter\izhikevich-typen.txt"\ngibt's keine typ-definitionen. sie koennen welche eintragen, dann gibt's in zukunft welche.\neinen standardtyp kann ich ja schon mal anlegen, ich bin ja nicht so.\n\nTIP: der erste typ wird zur initialisierung neuer neurone verwendet
IZHIKEVICH_TYP_UEBERNEHMEN=soll ich die einstellungen fuer typ\n"%s"\nuebernehmen?
IZHIKEVICH_TYP_GIBTS_SCHON=einen typ mit der bezeichnung\n"%s"\ngibt's schon. bitte einen anderen namen angeben!
FATAL_SPEICHER_FUER_MSGTXT=scheissabkacker beim speicher reservieren fuer meldung-text-datei
FEHLER_KEINE_EINTRAEGE_IN_DATEI=die datei\n%s\nscheint keine gueltigen eintraege zu enthalten
FATAL_SPEICHER_FUER_MSGTXT_ARRAY=scheissabkacker beim speicher reservieren fuer meldung-text-array fuer %d texte
FEHLER_BEIM_SCHREIBEN_IN_DATEI=fehler beim schreiben in datei
FATAL_SPEICHER_FUER_AUFZEICHNUNG=abkacker beim speicher reservieren fuer ap-liste beim aufzeichnen einer simulation
FATAL_SPEICHER_FUER_DAT_DATEI=scheissfehler beim speicher reservieren fuer %s
FEHLER_BEI_ID_EINLESEN_EINER_REF_DATEI=fehler beim einlesen einer ID aus der ref-datei\n%s
FATAL_SPEICHER_FUER_DLG_ELEMENT_TXT=scheissabkacker beim speicher reservieren fuer dialog-element-text-eintrag fuer %d byte
FEHLER_BROWSER_STARTET_NICHT=fehler beim versuch den default-browser zu starten
FEHLER_BERECHNUNG_ONLINE_REIZ=ich brauche zur berechnung des online-reizes die werte aus der datei\n   %s\ndort sind einfach stromreiz-amplituden (zuerst zeit, dann potential) als ASCII-text gespeichert. 
FATAL_SPEICHER_FUER_STD_AP_DATEI=Fehler beim speicher reservieren zum einlesen der standard-ap-datei
FEHLER_BERECHNUNG_IO_BEZIEHUNG=ich brauche zur berechnung der eingangs-ausgangsbeziehung die werte aus der datei\n   %s\ndort sind einfach inter-spike intervalle im eingangsneuron von 1 bis 256 ms und dann die zugehörigen inter-spike intervalle des ausgangsneurons als ASCII-text gespeichert. 
FATAL_SPEICHER_FUER_STD_AP=Fehler beim speicher reservieren zum einlesen der standard-ap-datei
FEHLER_IN_IO_TABELLE=die ioTabelle.txt darf nur 256 zeilen enthalten. es steht aber mehr drin! ich breche das einlesen jetzt ab, weil ich sonst abkacke.
FEHLER_BEI_ISIS_IN_IO_TABELLE=die isis im eingangsneuron muessen sich in regelmaessigen schritten um 1ms erhoehen. das ist in tabellenzeile %d nicht der fall. ich mach' mal weiter, aber gut gehen wird das nicht.
FEHLER_IN_IO_TABELLE_ANZAHL=also auch wenn ich da ziemlich pedantisch erscheine, aber in der ioTabelle.txt sollten \n%d einträge stehen. es sind aber nur %d.\n\nzefix
FEHLER_BRUTE_FORCE_DATEI_ZU_GROSS=brute force durchlauf wg bin-datei > 2GB bei %d simulationen angehalten.\nneue datei konnte nicht ermittelt werden
SERVER_ANZAHL_VARIATIONEN_GERECHNET=%d variationen gerechnet\nin %.1f sekunden\n\n%.1f variationen/s
SERVER_SCHLUSSJETZT_AKTIVIERT=der schalter %s:\schlussjetzt.txt ist gesetzt. entweder bennenen sie die datei um oder der server wird in 10 sekunden nach dem start wieder abgeschossen. sollichdiedatei in "!schlussjetzt.txt" umbenennen?
FEHLER_SERVER_SCHLUSSJETZT=ich konnte diese gottverdammte datei nicht umbenennen. wenden sie sich an jemanden, der irgendwas von dieser sache versteht, oder ihnen mehr zugriffsrechte auf dem betreffenden laufwerk zuteilt
FEHLER_AD_WANDLER_BUFSIZE_ZU_KLEIN=die anzahl der zu messenden punkte (%d) ist groesser als der buffer (%d). ich werde die anzahl auf %d verkleinern, damit's passt
SERVER_ANZAHL_SIMULATIONEN_PRO_SEC=%I64d simulations-schritte in %.3f s\n\n%.0f simulationen/sec\n\n%.1f kilo-warteschritte/s
FEHLER_SERVER_STROMINJEKTION=fehler beim erstellen einer strominjektion.\nbitte die reiz-definition bei neuron %s segment %d checken
FATAL_SPEICHER_FUER_SERVER_STROM_ZEITEN=abkacker beim speicher reservieren für strom-zeiten
FEHLER_SERVER_REIZ_ZU_KURZ=pause ist bei stromreiz in neuron %s segment %d zu kurz.
FEHLER_SERVER_SRZ_ERSTELLEN=fehler beim erstellen einer strominjektion.\nbitte die reiz-definition bei neuron %s segment %d checken
FEHLER_SERVER_PAUSE_BEI_REIZ_ZU_KURZ=pause ist bei stromreiz in neuron %s segment %d zu kurz.
FATAL_SPEICHER_SERVER_STROMREIZ=fehler beim reservieren von speicher fuer strom-injektion in neuron %s
FATAL_SPEICHER_SERVER_STROM_ZEITEN=fehler beim reallocieren von speicher fuer zeiten von strom-injektion in neuron %s
FATAL_SPEICHER_SERVER_STROM_WERTE=fehler beim reallocieren von speicher fuer amplituden von strom-injektion in neuron %s
SERVER_FENSTERTITEL_BEIDE_KURVEN=Aus: %s  Ein: %s   Blau: %s  Rot: %s   AD: %s  DA: %s
SERVER_FENSTERTITEL_EINE_KURVE=Aus: %s  Ein: %s   Blau: %s   AD: %s  DA: %s
FEHLER_DEZIMALSTELLEN_BEI_STROMWERTEN=die anzahl von dezimalstellen bei der Stromangabe in ASCII-dateien ist doof: %s der wert sollte so sein, dass ströme vernuenftig dargestellt werden
FEHLER_DEZIMALSTELLEN_BEI_ZEITANGABEN=die anzahl von dezimalstellen in der Zeitangabe in ASCII-dateien ist doof: %s der wert sollte so sein, dass %.15g noch vernuenftig dargestellt wird
FEHLER_DEZIMALSTELLEN_BEI_WERTANGABEN=die anzahl von dezimalstellen in der Wertangabe in ASCII-dateien ist doof: %s der wert sollte so sein, dass der parameter-wert noch vernuenftig dargestellt wird (3-15)
FEHLER_KEIN_BEWERTUNGSNEURON_IN_SCHLEIFE=es ist (noch) kein neuron angegeben, dessen zustand in einer schleife bei der skript-ausfuehrung bewertet werden soll: %s
FEHLER_SINNLOSER_WERT_BEI_BEDINGTE_SCHLEIFEN=nach BEDINGTE_SCHLEIFEN folgt ein unsinniger wert: %s\nda fliesskommazahlen in 32-bit betriebssystemen normalerweise mit einer genauigkeit von max 15 nachkommastellen berechnet werden
FEHLER_WIDERSPRUCH_IN_REIZDEFINITION_ANZAHL=ich habe hier widersprüchliche einstellungen in neuron %s:\nder reiz soll eingeschaltet werden, die anzahl ist aber 0 !?!\n\nsollich in neuron %s, segment %d die anzahl der reize auf 1 setzen?\n  (bei NEIN wird der reiz ausgeschaltet)
STROMREIZ_UEBERSCHREIBEN=es existiert eine Strominjektion aus einer Datei in Neuron %s Segment %d. Soll diese überschrieben werden?
STROMREIZ_LOESCHEN=es existiert eine Strominjektion aus einer Datei in Neuron %s Segment %d. Soll diese gelöscht werden?
FATAL_SPEICHER_FUER_LEERE_STARTZEITEN=Fehler beim speicher reservieren für "leere" startzeiten bei stromreiz-entfernen in neuron %s
FATAL_SPEICHER_FUER_LEERE_STROMWERTE=Fehler beim speicher reservieren für "leere" stromstärken bei stromreiz-entfernen in neuron %s
FEHLER_BEIM_ERSTELLEN_EINES_REIZES=fehler beim erstellen einer strominjektion.\nbitte die reiz-definition bei neuron %s segment %d checken
FEHLER_SRZ_ZU_LANG=Der reiz darf das ende der simulation nicht erreichen oder darüber hinausgehen. entweder den reiz früher beginnen lassen oder die simulationsdauer verlängern. es wird empfohlen, das programm zu beenden und dann den fehler zu beheben.\nsollichdasmachn?
FEHLER_BEI_SRZ_ERSTELLUNG=fehler beim erstellen einer strominjektion.\nbitte die reiz-definition bei neuron %s segment %d checken
FEHLER_BEI_SRZ_PAUSE_ZU_KURZ=pause ist bei stromreiz in neuron %s segment %d zu kurz.
FEHLER_KEIN_PRAESYN_NEURON=zu neuron %s wurden noch keine praesynaptischen neurone gewaehlt, des gaddit!
FEHLER_MAXIMALE_ANZAHL_SYNAPSEN_ERREICHT=maximale anzahl an synapsen erreicht, nix geht mehr
FATAL_SPEICHER_FUER_AXO_QUEUE=absemmler beim speicher reservieren fuer axo-queue
FEHLER_FUEHLE_MICH_LEER=mir geht's nicht so gut, irgendwie fuehle ich mich so leer. kann es sein, dass ich gar nix geladen habe? na ja, sei's drum. auf jeden fall raeume ich jetzt erst mal meinen speicher auf. anschliessend koennen sie's ja nochmal probieren
FEHLER_KEINE_WIDERSTANDSREFLEXE=keine widerstandsreflexe zum speichern in der index-struktur
FEHLER_KEINE_AKTIVEN_REAKTIONEN=keine aktiven reaktionen zum speichern in der index-struktur
FATAL_SPEICHER_FUER_SPIKE_INTERVALLE=abkacker beim speicher reservieren fuer inter-spike-intervalle
FATAL_SPEICHER_FUER_BURST=drecksfehler beim speicher reservieren fuer burst
BURST_BEWERTUNG_INFO=Spikeverteilung in Neuron %s: Burster\n\nAnzahl Bursts:        %d\nmittl. AP-Frequenz:        %.1f Hz\nmittl. Inter-Spike-Intervall:    %.4f s (%.4f) %d\nmittl. Inter-Burst-Intervall:    %.4f s (%.4f) %d\nmittl. AP-Anzahl:        %.1f (%.1f) %d\nmittl. Burst-Länge:        %.4f s (%.4f) %d\nmittl. Burst-Periode:    %.4f s (%.4f) %d
BURST_BEWERTUNG_TONISCH=Spikeverteilung in %s: Tonisch\n\n
BURST_BEWERTUNG_IRREGULAER=Spikeverteilung in %s: Irregulär\n\n
BURST_BEWERTUNG_ZUWENIGE_APS=zuwenige APs zur Ermittlung der Spikeverteilung in %s\n\n
BURST_BEWERTUNG_UNBEKANNT=unbekannte spike-verteilung in %s
BURST_BEWERTUNG_MINDESTANZAHL_APS=es muessen mindestens 4 spikes in einer simulation auftreten, damit ich die spike-verteilung untersuchen kann. paletti?
FATAL_SPEICHER_FUER_BAHNUNGSBUFFER=abgeseiert beim versuch 1600 KB speicher fuer bahnungsbuffer zu reservieren
FEHLER_KANAL_EINTRAG_FEHLT=eintrag fehlt
FEHLER_KANAL_WERTE_NICHT_OK=irgendwie sind die werte nicht in ordnung, wenn die leitfaehigkeit > 0 ist, muss der rest passen
FEHLER_KEIN_ZUGRIFF_AUF_STROMDATEI=existierende stromdatei konnte nicht eingelesen werden?!?
FEHLER_ION_TYP_4_ELEKTRISCH=der ion-typ 4 ist fuer elektrische synapsen reserviert. ändern sie in der gui-datei die einträge unter "synapsentyp .... ion=" so, dass die chemischen synapsen (willkürlich) nummern zwischen 1 und 3 und die elektrische synapse nummer 4 haben.\n\ndie gui-datei sollten sie mit einem einfachen text-editor z.b. notepad öffnen.\n\nso, ich muss jetzt leider schluss machen...
ION_TYP_UNBEKANNT=unbekannt
FEHLER_KEIN_NEURON_FUER_STROM_IMPORT=zum Import einer allgemeinen stromreiz-datei muss mindestens ein neuron markiert sein
FEHLER_INAKTIVIERENDE_KANALDEFINITION_FEHLT=statt einer inaktivierenden kanal-definition folgt auf eine aktivierende eine weitere aktivierende. das macht keinen sinn.\n\nich fuege mal einen leeren kanal hinter den aktivierenden teil ein, damit das programm weiterlaufen kann. ich rate aber dringend, die kanaldefinition zu ueberpruefen, evtl. auch mit einem text-editor die entsprechende knl-datei checken
FATAL_SPEICHER_FUER_SWIM_KANAL=abkacker bei speicher reservieren fuer swim-kanal
FEHLER_LEERER_KANAL_KEINE_INAKTIVIERUNG=leerer kanal: fehlende inaktivierung
FEHLER_LETZTER_KANAL_INAKTIVIERUNG_FEHLT=fuer die letzte kanaldefinition fehlt die inaktivierende komponente?!?\nzur sicherheit wird ein leerer kanal eingefuegt
FEHLER_USER_DEF_KANAL_OHNE_A_B=in der gui-datei stehen seltsame angaben zu user-definierten swim-kanaelen: kein berechnungsmodus fuer A und B angegeben. dieser parameter wird auf 0.0 gesetzt
FEHLER_KEINE_STROMINJEKTIONEN_ZUM_SPEICHERN=es sind keine Strominjektionen zum speichern vorhanden
FEHLER_KEINE_MARKIERUNG_FUER_SRZ_SPEICHERN=es sind keine Neurone zum speichern von Strominjektionen markiert
FEHLER_FEHLENDE_NEURON_PARAMETER=%d fehlende standard neuron-parameter
FATAL_LESEN_AUS_PARAMETERDATEI=kapitaler fehler beim lesen aus parameterdatei
FEHLER_ONOFF_PARAMETER_FEHLEN=%d fehlende on-off-modell-parameter\nstandard wird geladen
FEHLER_HH_PARAMETER_FEHLEN=%d fehlende hh-modell-parameter\nstandard wird geladen
FEHLER_SYNAPSENPARAMETER_FEHLEN_IN_DEFAULT_CFG=es fehlen synapsentypen-parameter in default.cfg\nstandardparameter werden gesetzt
FEHLER_SWIM_PARAMETER_FEHLEN=%d fehlende swim-modell-parameter\nstandard wird geladen
FEHLER_GB_PARAMETER_FEHLEN=%d fehlende golowasch-buchholz-modell-parameter\nstandard wird geladen
KANAELE_WERDEN_GELADEN=channel-parameter werden aus der definitionsdatei\n%s geladen
FATAL_SPEICHER_FUER_KANAL_PARAMETER=Fehler beim speicher reservieren zum einlesen der channel-parameter
FEHLER_BEIM_SCHLIESSEN_DER_KANAL_DATEI=Fehler beim schliessen der channel-parameter-datei
FEHLER_KEINE_SIM_DAUER=keine simDauer angegeben
FEHLER_X_TICK_INTERVALL_ZU_KLEIN=xTick-intervall zu klein
FEHLER_Y_TICK_INTERVALL_ZU_KLEIN=xTick-intervall zu klein
FEHLER_ZU_VIELE_FENSTER_DARZUSTELLEN=bei sovielen fenstern ist eine darstellung untereinander nicht sinnvoll. einfach ein paar zumachen oder "zu fuß" anordnen.
FEHLER_VERWAISTES_DIAGRAMMFENSTER=diagrammfenster kann nicht zugeordnet werden
FEHLER_KEIN_DRUCKER_GEWAEHT=es ist noch kein drucker ausgewählt
FEHLER_FENSTER_OHNE_NEURON=neuron zu fenster nicht gefunden. irgendwie saublöd!!!
FEHLER_LETZTE_KURVE_NICHT_LOESCHBAR=das ist meine letzte kurve, die darf man mir einfach nicht wegnehmen
FUTSCH_IST_FUTSCH=really delete this curve?
FATAL_SPEICHER_FUER_EXTERNE_KURVE=drecksfehler beim speicher reservieren fuer wertebereich einer externen kurve
FEHLER_KEINE_EXTERNEN_DIAGRAMME=there are no extern diagrams. maybe you should generate some, do you agree?
FEHLER_KEINE_DIAGRAMMPARAMETER=diagram parameters are not defined or diagram too small
FEHLER_KEIN_FONT_VORHANDEN=kein font zum groesse aendern vorhanden
FEHLER_FENSTER_NICHT_GEFUNDEN=fenster in neuronliste nicht gefunden
FEHLER_KEINE_AENDERUNG_IM_SCREEN_MODE=im auswerte-modus mit SCREEN_WERTEN duerfen diagramm-fenster nicht geaendert werden
FEHLER_X_TICK_NEGATIV=das Tick-Intervall auf der X-Achse ist falsch: muss > 0 sein
FEHLER_Y_TICK_NEGATIV=das Tick-Intervall auf der Y-Achse ist falsch: muss > 0 sein
FEHLER_KANN_WERTE_NICHT_ANZEIGEN=Werte können nur bei vertikalem cursor angezeigt werden
BURST_BEWERTUNG_INTERVALL=Inter-Burst-Intervall:        %.4f s\nBurst-Periode:        %.4f s
BURST_BEWERTUNG_KEIN_INTERVALL=Inter-Burst-Intervall:        -\nBurst-Periode:        -
BURST_BEWERTUNG_GESAMTERGEBNIS=%d. Burst in Neuron %s:\n\nBurst-Länge:        %.4f s\nAP-Anzahl:        %d\nAP-Frequenz:        %.1f Hz\nInter-Spike-Intervall:        %.4f s (%s)\n%s
FEHLER_BITMAP_KANN_NICHT_ERZEUGT_WERDEN=bitmap kann nicht erzeugt werden
FEHLER_COMPATIBLE_BITMAP_SELECTION=fehler bei: Compatible Bitmap Selection
FEHLER_SCREEN_TO_BITMAP=Screen to Compat Blt Failed
FEHLER_LEERES_PROTOKOLL=das protokoll enthält nix
FATAL_KEINE_MELDUNGSTEXT_DATEI=ich brauche diese go....te datei "meldung texte de.txt", sorry...
FEHLER_DATEINAME_HOLEN=fehler bei DateiNamenHolen()
FEHLER_BEI_NEURON_ERZEUGEN=kapitaler bock beim erzeugen eines neuen neurons
FATAL_SPEICHER_FUER_KURVENWERTE=drecksfehler beim speicher reservieren fuer wertebereich einer kurve
FEHLER_VERSCHIEDENE_NEURONENTYPEN=nur neurone gleichen modell-typs (SWIM oder On/OFF) duerfen gemeinsam geaendert werden
FEHLER_2_AXO_GLEICHEN_TYPS_AN_SEGMENT=an diesem Neuron-Segment befindet sich eine Synapse mit einer axo-axonischen Verbindung mit dem selben Synapsentyp. Sowas geht nicht. Erzeugen Sie einfach einen eigenen (neuen) Typ für die neue Synapse (anderer Name, gleiches Potential) und schon ist das Problem behoben
FEHLER_TYP_FUER_VERZOEGERTE_SYNAPSE=if the transmitter release of this synapse should be prolonged, the synapse needs to have an unique synaptic type. simply change the name and click "new type" (don't forget to assign the new type)
eine verzoegerte synapse muss einen eigenen synapsentyp haben. erzeugen sie einen neuen synapsentyp und versuchen sie diese einstellung dann erneut.
FEHLER_TRANSMITTERSCHWELLE_PASST_NICHT=die transmitter-Ausschüttungsschwelle ist zu hoch oder die -sättigungsgrenze zu niedrig
FEHLER_POOL_MIT_VERZOEGERTER_SYNAPSE=ein pool darf nur eine synapse enthalten, wenn diese summiert werden soll. erzeugen sie einen neuen synapsentyp und versuchen sie diese einstellung dann erneut. bis auf die verzoegerung werden alle aenderungen uebernommen
FATAL_SPEICHER_VERKLEINERTE_SYNAPSENLISTE=vermaledeiter fehler beim speicher reservieren fuer verkleinerte synapsentypliste
FATAL_SPEICHER_FUER_FARBE=fataler fehler bei so was unwichtigem wie farbspeicher-reservierung
FEHLER_KEINE_MODELLDEFINITION_IN_DEF_DATEI=in dieser definitionsdatei fehlt der typ fuer das netzwerkmodell
FEHLER_NEURONE_HABEN_VERSCHIEDENEN_MODELLTYP=es können nur neurone vom gleichen netzwerkmodell eingefügt werden
FEHLER_KEINE_NEURONE_IN_DEF_DATEI=keine neurone in der definitionsdatei
AUS_DEF_DATEI_GELADEN=%s\n\n    %d neurone\n    %d synapsen
FEHLER_BEI_SYNAPSE_AUS_DEF_DATEI=synapse konnte nicht eingefügt werden
FEHLER_OBJEKT_NICHT_GEFUNDEN=objekt nicht gefunden
FEHLER_AXO_SYN_NUR_MIT_INDIVIDUELLEM_TYP=axo-axonische Verbindungen können nur auf Synapsen mit einem an diesem Neuron-Segment einzigartigen Synapsentyp gemacht werden.\n\nZur Lösung des Problems sollte man der gewählten Synapse einen eigenen Synapsentyp verpassen, indem man einfach einen neuen Typ mit einem anderen Namen aber dem selben Potential erzeugt und ihn dieser Synapse zuweist
FEHLER_SERVER_MODUS_NICHT_AKTIVIERBAR=der Server-Modus konnte nicht eingeschaltet werden, scheisse sowas...
FEHLER_SERVER_SIMULATION_NICHT_GESTARTET=die Simulation im Server-Betrieb konnte nicht gestartet werden
FEHLER_SERVER_IO_TABELLE_FEHLT=ich kann den server ohne die datei "ioTabelle.txt" nicht betreiben, sorry...
FEHLER_KOPIE_ERSTELLEN=fehler bei kopiervorgang: kopie erstellen
FEHLER_BITTE_WAS_MARKIEREN=there's nothing marked
FEHLER_MIND_1_NEURON_MARKIEREN=es muss mindestens ein neuron markiert sein
FEHLER_SIMULATIONSANZEIGE_NICHT_ERZEUGBAR=saudrecksabkacker, fenster zur anzeige der simulationsdauer konnte nicht erzeugt werden
SERVER_SIMULATION_GESTARTET=die Simulation im Server-Betrieb wurde gestartet
FEHLER_NEURON_WG_OBJEKT_NICHT_GELOESCHT=zu loeschende neurone sind in objekt-definitionen vorhanden, des gaddit. nix wurde geloescht
FEHLER_NUR_1_NEUES_NEURON=mit dem parameter "neu" kann immer nur EIN neuron initialisiert werden
FEHLER_SYSTEMZEIT_LESEN=fehler beim bestimmen der systemzeit
FATAL_SPEICHER_REIZ_INITIALISIERUNG=kaputte speicherreservierung beim initialisieren eines allg. strom-reizes
INFO_SEITE_KOPF_FUSS=Kopf und/oder Fußzeilen sind einzeilig. Sie können (bis zu 1024 Zeichen) beliebigen Text und folgende Variablen enthalten:\n^F        setzt den aktuellen Dateinamen ein\n^D        setzt das aktuelle Datum ein\n^Usetzt die aktuelle Uhrzeit ein.\n\nDer Abstand zum Rand kann positiv sein, dann steht die Zeile innerhalb des Rahmens. Ist er negativ, steht sie ausserhalb. Das gilt auch, falls kein Rahmen gedruckt werden sollBei Überlaenge wird der Text abgeschnitten.
AKTUELL_MARK= * aktuell
FEHLER_MODELLTYP_UMWANDLUNG=der Modell-Typ kann nur von SWIM nach ON/OFF oder umgekehrt geaendert werden
FEHLER_PARAMETERUEBERGABE_DLG_BOX=fehler beim aufruf einer dialogbox: parameteruebergabe fehlgeschlagen
FEHLER_ZUVIELE_IZHIKEVICH_TYPEN=es koennen leider nur 256 verschiedene typen gespeichert werden, was ja auch reichen sollte sapperlott
FATAL_SPEICHER_ZIEL_NEURON_LISTE=versenkt beim speicher reservieren fuer ziel-neuron-liste
FATAL_SPEICHER_TABELLEN_EINTRAG=versenkt beim speicher reservieren fuer tabellen eintraege
FEHLER_BEIM_EINLESEN_DER_OBJEKTDEFINITION=beim einlesen der objektdefinition nr %d ist bei\n%s\nein fehler aufgetreten. das objekt %s wurde nicht geladen
FATAL_SPEICHER_ZIEL_LISTE=absemmler beim speicher reservieren fuer ziel-liste
FEHLER_UNBEKANNTE_ID_KILLFOCUS=unbekannte id zur killfocus-aktion
FATAL_SPEICHER_ZIEL_TABELLE=absemmler beim speicher reallocieren fuer ziel-tabelle
FEHLER_SOMA_SRZ_ZU_LANG=either soma stimulus is too long, or pause is to short
FEHLER_DENDRIT1_SRZ_ZU_LANG=either dendrit 1 stimulus is too long or pause is to short
FEHLER_DENDRIT2_SRZ_ZU_LANG=either dendrit 2 stimulus is too long or pause is to short
FEHLER_DENDRIT3_SRZ_ZU_LANG=either dendrit 3 stimulus is too long or pause is to short
FEHLER_SRZ_ZU_KURZ=stimulus stepwidth has to be larger than simulation stepwidth. I'll recommend something
FEHLER_BEI_STROMINJEKTION_ERSTELLEN=error during current stimulus creation
FEHLER_NEURON_FUER_STROMREIZKURVE_NICHT_GEFUNDEN=neuron zu fenster fuer stromreizkurve nicht gefunden
KOMPLEXEN_STROMREIZDIALOG_BENUTZEN=falls Sie lieber den Dialog zum Erstellen von Rampen und Sinusreizen haben möchten, sollten Sie das Häkchen von \n"Einstellungen -> Strom-Dateien benutzen" entfernen.
FEHLER_MAX_2GIGA_SIMULATIONEN=mit einer permutation, die mehr als 2 milliarden simulationen benoetigt, muessen sie bis zur einfuehrung der 64-bit technologie und 64-bit APIs warten
FEHLER_RUECKKOPPLUNG_KEIN_TRIGGERNEURON=ohne triggerneuron kann ich hier nicht mit OK raus\n\nsonst kacke ich ab
FEHLER_RUECKKOPPLUNG_KEIN_ZIELNEURON=ohne zielneuron kann ich hier nicht mit OK raus\n\nsonst kacke ich ab
FEHLER_RUECKKOPPLUNG_KEINE_BEZEICHNUNG=ohne bezeichnung kann ich hier nicht mit OK raus\n\nsonst kacke ich ab
FEHLER_RUECKKOPPLUNG_KEINE_TABELLE=ohne tabelleneintraege (nur in der gui zu editieren) kann ich die reizparameter nur approximieren\n\nsonst kacke ich ab
FATAL_SPEICHER_FUER_RUECKKOPPLUNGS_KNOTEN=abgeschmiert beim speicher reservieren fuer einen rueckkopplungsobjekt-listenknoten
FATAL_SPEICHER_FUER_RUECKKOPPLUNGS_OBJEKT=abgeschmiert beim speicher reservieren fuer ein rueckkopplungsobjekt
FATAL_SPEICHER_FUER_LOESCHKURVE=saudepperter absemmler beim speicher reservieren fuer ausgangs-loesch-array
FATAL_SPEICHER_FUER_ZUSATZDATEN=saudepperter absemmler beim speicher reservieren fuer zusatzdaten (parameter a, b...)
FATAL_KEIN_EIN_ODER_AUSGANGSNEURON=eingangs- oder ausgangs-neuron nicht gefunden! jetzt bin ich am arsch
SERVER_FESTSTELLTASTE_GEDRUECKT=die feststelltaste ist gedrueckt. der server wird zwar laufen, aber du wirst nix sehen
FEHLER_SERVER_KEIN_COMPUTERNAME=irgendeine scheisse verhindert, dass ich den namen dieses sackbloeden computers ermitteln kann, sorry!
SERVER_SCHLUSSJETZT_LAUFWERK=eigentlich brauche ich das laufwerk L: verbunden mit \\stammhirn\darby. dort wird alle 10 sekunden die datei "schlussjetzt.txt" gesucht und wenn sie da ist, der server beendet. das ganze dient dazu, den server abzuschiessen, falls die message-queue im realtime modus ueberlaeuft und der computer weder auf tastatur- noch mauseingaben reagiert. man kann von einem anderen rechner im netzwerk dann diese datei erzeugen und fertig. \n\nwollen sie das laufwerk einrichten und den server dann nochmal starten? falls sie jetzt mit nein antworten, steht diese abbruch-moeglichkeit nicht zur verfuegung.
SERVER_MODUS_NOCH_NICHT_FERTIG=dieser modus f'niert noch nicht...
FEHLER_SERVER_PRIORITAET_ERHOEHEN=prozess-prioritaet konnte nicht erhoeht werden
FEHLER_LESEN_HAUPT_MENU=unable to load main menu
FATAL_SPEICHER_FUER_MT_ELEMENT_TXT=scheissabkacker beim speicher reservieren fuer meldungs-element-text-eintrag fuer %d byte
FATAL_SPEICHER_FUER_TT_ELEMENT_TXT=scheissabkacker beim speicher reservieren fuer tooltip-text-eintrag fuer %d byte
SPRACHE_AENDERN_AUF_ENGLISH=to switch pragram language from german to english it is necessary to quit the program\n\nshall I do that?
SPRACHE_AENDERN_AUF_DEUTSCH=wenn die sprache von englisch auf deutsch geaendert werden soll, dann muss das programm beendet werden.\n\nsollichdasmachn?
FRAGE_SIMULATION_ABBRECHEN=cancel simulation?
FRAGE_EINE_WEITERE_INDEXDATEI_LADEN=load additional index file?
FRAGE_INAKTIVIERENDEN_KANAL_AUSSCHALTEN=if you remove this tag, the following channel definition will no longer be the inactivating part of the displayed channel, but the activating part of another channel\n\ndo you really want this?
FRAGE_BIOSIM_RECHTECKREIZ_BENUTZEN=this file includes (meanwhile obsolete) square stimuli definitions. it is recommended to convert these stimuli to the actual supported format (there will be no changes in time and magnitude).\n\nshall I convert these stimuli now?
FRAGE_STROMDATEI_WG_KEINE_REIZE_LOESCHEN=es gibt aktuell keine strominjektionen in diesem Netzwerk. vorhandene Stromdatei ggf. löschen?
FRAGE_ALLE_REFKURVEN_LOESCHEN=delete reverence curves finally?
FRAGE_SIMULATION_STARTEN_WG_KEINE_WERTE=there are no values to be displayed. execute the simulation to calculate them. shall I do that now?!?
FRAGE_DIESE_ENST_ZUR_VORLAGE_MACHEN=take these values as template for new diagrams?
FRAGE_VORLAGE_AUF_ALLE_DIAGRAMME_ANWENDEN=apply settings from template to all diagrams?
FRAGE_TEXT_LOESCHEN=delete existing text?
FRAGE_GUI_DATEI_SPEICHERN=save gui file?
FRAGE_CHECK_BEI_3MS_ELSYN=I've found synapses having delay time of 3 ms. maybe you want to simulate axonal propagation time for example or is it only a mistake. shall I set the delay time to the smallest sensefull value? if you choose "no", nothing will be changed.  if you choose "yes" the delay will be shortened to 2 simulation steps. 
FRAGE_BRUTE_FORCE_DATEN_UEBERSCHREIBEN=overwrite existing brute force data?
FRAGE_BRUTE_FORCE_ABBRECHEN=really cancel brute force run??? \n\nto have a short break use "pause" from the "brute force" menu
FRAGE_BRUTE_FORCE_DATEN_SPEICHERN=save brute force data to file?
FRAGE_AKTUELLE_DATEI_SCHLIESSEN=close actual file?
FRAGE_WELCHE_ANALYSE_KRITERIEN=nach welchen analyse-kriterien sollen die daten bewertet werden. die kriterien koennen "zu fuss" eingegeben oder via definitions-datei geladen werden. Datei laden?
FRAGE_LADEN_ABBRECHEN=Ladevorgang abbrechen?
FRAGE_ERGEBNISDATEI_SCHLIESSEN=vorhandene ergebnisdatei schliessen?
FRAGE_AUCH_ERGEBNISDATEI_SCHLIESSEN=dann muss ich auch die ergebnisdatei schliessen. sollich?
FRAGE_ALTE_AUFZEICHNUNG_LOESCHEN=dadurch wird die alte aufzeichnung geloescht, weitermachen?
FRAGE_ALLE_REIZE_ENTFERNEN=delete all electrical stimuli?
FRAGE_NEUE_NEURONMARKIERUNG_FUER_EXPORT=there are neurons defined to be exported to definition file but an other set of neurons is actually marked. shall I export definitions from actually marked neurons? if you choose "no", the definition of previous selected neurons will be saved.
FRAGE_NEURON_OHNE_AUSGABEPARAMETER=there are neurones marked for parameter export, but no parameter ist checked. is that OK?
FRAGE_WERTE_VON_ZUERST_MARKIERTEM_NEURON=you've activated this dialog with multiple neurons marked. to prevent you from editing the standard channel settings for each neuron consecutively, the displayed values will be set for the appropriate channel in all marked neurons. the displayed values are taken from the neuron which was marked primarily. this message will only be displayed once!
FRAGE_OBJEKT_LOESCHEN=do you really want to delete the object?
FRAGE_KEINE_PARAMS_ZUM_BURST_BERECHNEN=without any parameters I'm unable to approximate latency, frequency and burst intervall, but if you want, I will proceed anyhow. shall i proceed?
FRAGE_REIZDAUER_IST_NULL=duration of the electrical stimulus in one ore more target neurons is zero\n\ndo you really want that?
FRAGE_REIZAMPLITUDE_IST_NULL=magnitude of the electrical stimulus in one ore more target neurons is zero\n\ndo you really want that?
FRAGE_ABGEKACKTES_HILFSNEURON_ENTDECKT=I'v found an unused help neuron which only takes cpu time and otherwise it's good for noting. please choose "display all neurons" from the main menu and delete the neurons you don't need any more. this will speed up the brute force run. shall I stop to give you an opportunity to do that?
FRAGE_WANDLER_HAT_PROBLEM_GEMELDET=the ad-converter reports an error. proceed anyway?
FRAGE_REIZ_OHNE_NEURONE=you've clicked OK but there is no neuron. do you really want that?
FEHLER_A_FUER_ANFAZ_PASST_NICHT=variable A (used for the increase of facilitation) should be smaller than -1.0! calculate anyway?
FEHLER_B_FUER_ABFAZ_PASST_NICHT=variable B (used for the decrease of facilitation) should be 1.0! calculate anyway?
FEHLER_B_FUER_ANDEPR_PASST_NICHT=variable B (used for the increase of depression) should range between 0.0 and 1.0! calculate anyway?
FEHLER_A_FUER_ABDEPR_PASST_NICHT=variable A (used for the decrease of depression) should be 1.0! calculate anyway?
TEXTFENSTER_SCHLIESSEN=close text window
TEXTFENSTER_ANZEIGEN=display text window
GEAENDERT=changed:
ZEIT=time
SOMAPOTENTIAL=soma potential
NATRIUMSTROM=sodium current
KALIUMSTROM=potassium current
CALZIUMSTROM=calcium current
GESAMTSTROM=total current
DENDRIT_SEG_1=dendrite segment 1
DENDRIT_SEG_2=dendrite segment 2
DENDRIT_SEG_3=dendrite segment 3
STROM_KANAL=current channel %d
REFERENZ=reference
MENU_EINSTELLUNGEN=settings
MENU_MELDUNGEN_ANZEIGEN=display messages
MENU_BEARBEITEN=Edit// do not change
MENU_STROM_DATEIEN=electrical stimulus files
MENU_SERVER_BEENDEN=stop server
MENU_SKRIPT_LADEN=load Script
MENU_SKRIPT_LADEN_UND_STARTEN=load script -> run 
MENU_SKRIPT_LADEN_UND_INTERAKTIV_STARTEN=load skript -> interactiv
MENU_WANDLER_AUSSCHALTEN=disable A/D converter
MENU_WANDLER_EINSCHALTEN=enable A/D converter
MENU_AUSGANG_AUSSCHALTEN=disable output
MENU_AUSGANG_EINSCHALTEN=enable output
MENU_EINGANG_AUSSCHALTEN=disable input
MENU_EINGANG_EINSCHALTEN=enable input
MENU_SERVER_STARTEN=start server
MENU_AUSGABE_PARAMETER=ASCII-Export// do not change
MENU_DATEI=fileX
MENU_LADEN_ABBRECHEN=cancel loading
MENU_PERMUTATION=brute force
MENU_DURCHFUEHREN=execute
MENU_DURCHFUEHREN_SKRIPT=execute (script)
MENU_ERSTELLEN=create
MENU_FORTSETZEN=continue
MENU_ANHALTEN=stop
MENU_NEUES_NEURON=new neuron
MENU_EINFUEGEN=insert
MENU_ALLES_MARKIEREN=mark all
MENU_ALLE_NEURONE_ZEIGEN=display all neurons
MENU_OBJEKT_EDITIEREN=edit objekt %s
MENU_SYNAPSE_BEARBEITEN=edit synapses onto "%s"
MENU_AXO_SYNAPSE_ERZEUGEN=create axo-axonic synapse
MENU_SYNAPSE_VON_MIT_ID=parent:  "%s"  (%s)%c[id=%d]
MENU_SYNAPSE_VON=parent:  "%s"  (%s)
MENU_NEURON=neuron
MENU_PHYSIOL_PARAMETER=physiological paraXmeters...
MENU_VOLTAGE_CLAMP_PARAMETER=voltage clamp parameters...
MENU_MODELL_PARAMETER=emergency call
MENU_MODELL_PARAMETER_DIREKT=channel definitions// do not change
MENU_STD_KANAELE=standard channels...
MENU_USER_KANAELE=userdefined channels...
MENU_CA_K_KANAELE=K(Ca) channels...
MENU_MORPH_PARAMETER=graphical settings...
MENU_AUSGABEFENSTER_DARSTELLEN=display diagram window
MENU_WEITERES_AUSGABEFENSTER=display additional diagram window
MENU_NAME_AENDERN=change neuron name
MENU_SIMULATIONSTYP_AENDERN=change simulation type...
MENU_PARAMETER_FUER_IZHIKEVICH=edit fast type parameters...
MENU_SPIKEZEITEN_SPEICHERN=save time of spike occurence...
MENU_FONT_AENDERN=change font...
MENU_REIZBLITZ_AENDERN=change stimulus symbol...
MENU_MODELL_AENDERN=change  modell...
MENU_ALLE_MARKIEREN=mark all neurons
MENU_KOPIEREN=copy neuron
MENU_LOESCHEN=delete neuron
MENU_ALLE_LOESCHEN=delete all neurons
MENU_ALLE_ZEIGEN=display all neurons
MENU_SYNAPSE_HINZUFUEGEN=create synapse
MENU_FARBEN=colors
MENU_RANDFARBE=margine
MENU_SOMAFARBE=soma
MENU_AXONFARBE=axon
MENU_STROMREIZFARBE=electrical stimulus
MENU_NAMENFARBE=neuron name
MENU_ERREGENDE_SYNAPSENFARBE=excitatory synapses
MENU_HEMMENDE_SYNAPSENFARBE=inhibitoriy synapses
MENU_ELEKTRISCHE_SYNAPSENFARBE=electriscal synapses
MENU_CHEMISCHE_SYNAPSENFARBE=chemical synapses
MENU_GRUPPENNUMMER_SYNAPSENFARBE=group number
MENU_SERVER=server
MENU_POTENTIAL_1_ANZEIGEN=display 1. potential of (%s)
MENU_POTENTIAL_2_ANZEIGEN=display 2. potential of (%s)
MENU_POTENTIAL_2_AUSBLENDEN=hide 2. potential
MENU_POTENTIAL_2_EINBLENDEN=show 2. potential
MENU_REIZSERIE_ZIEL=target for stimulus series (%s)
MENU_HOTKEYS=hotkeys
MENU_SERVER_ONLINE_TUNING=to change some izhikevich parameters online:
MENU_SERVER_PARAM_A=parameter a:%cA
MENU_SERVER_PARAM_B=parameter b:%cB
MENU_SERVER_PARAM_C=parameter c:%cC
MENU_SERVER_PARAM_D=parameter d:%cD
MENU_SERVER_PARAM_I=parameter I/AP:%cI
MENU_SERVER_PARAM_TAU=parameter tau:%cT
MENU_SERVER_PARAM_I_LAENGE=parameter I-Länge:%cL
MENU_SERVER_PARAM_OUT_PULSDAUER=length of DA-Out pulse:%cO
MENU_SERVER_SHIFT_ERHOEHUNG=SHIFT ->%cincrease parameter
MENU_SERVER_CNTRL_FEINER=CNTRL ->%csubtler changes
MENU_SRZ_DEFINIEREN=define electrical stimulus...
MENU_NEURON_ID=neuron "%s" id = %d
MENU_SYNAPSE=synapse
FATAL_SPEICHER_FUER_WIN98_PRINTER=scheissfehler bei, speicher reservieren für win 98 printerInfo
FEHLER_BEIM_KANAL_SETZEN=unable to set actual channel
FATAL_SPEICHER_FUER_KANAL=absemmler beim speicher reservieren fuer neuen kanal
KANAL_DEFAULT_BEZEICHNUNG=channel %d
FATAL_SPEICHER_FUER_SWIM_KANAL=abkacker bei speicher reservieren fuer swim-kanal
FEHLER_KANAL_WERTE_UEBERTRAGEN=fehler beim uebertragen der kanaleigenschaften.\n\nanderes neuron waehlen, dann wieder probieren...
FATAL_SPEICHER_FUER_GEAENDERTE_KANAELE=scheissabsemmler beim speicher reservieren fuer geaenderte kanaele
FEHLER_STROMREIZE_KONVERTIEREN=beim versuch die rechteckreize zu konvertieren ist ein fehler aufgetreten. schalten sie zunächst die einstellung "strom-dateien benutzen" ein und passen sie die reize an die simulationsdauer etc. an und versuchen sie es nach ausschalten der option "strom-dateien benutzen" erneut.
FATAL_SPEICHER_FUER_SYNAPSENTYPEN=sackramentsfehler beim speicherplatz reservieren fuer synapsentypen
FATAL_SPEICHER_FUER_ZUSAETZLICHES_FENSTER=totalabkacker beim speicher reservieren fuer ein zusaetzliches diagramm-fenster
NAME_AUSGABEFENSTER=Output Window
FEHLER_AUSGABEFENSTER_NICHT_ERZEUGBAR=ausgabefenster konnte nicht erzeugt werden
FATAL_SPEICHER_FUER_WERTE_ZUSAETZLICHES_FENSTER=idiotischer fehler beim reservieren von speicher fuer wertebereich von zusaetzlichem fenster
FEHLER_FENSTER_NICHT_ERZEUGBAR=fenster konnte nicht erzeugt werden
FEHLER_KEIN_PLATZ_FUER_REFERENZ=no place for additional reference curve. please delete one and try again!!!
FATAL_SPEICHER_FUER_REFERENZ=idiotischer fehler beim reservieren von speicher fuer referenzkurve
INITIAL_BEZEICHNUNG_FUER_REFERENZ=reference
FATAL_SPEICHER_FUER_SIMULATIONSWERTE=idiotischer fehler beim reservieren von speicher fuer simulations-werte
FATAL_SPEICHER_FUER_POLYLINE_ARRAY=abkacker beim reservieren von speicher fuer polyline-array
FERTIG=ready
FATAL_SPEICHER_FUER_RTF_CONTROL=vermaledeiter speicherreservierungsfehler beim rtf-control text holen
FEHLER_KEIN_DATEI_WAHL_DIALOG=datei-wahl-dialog ist noch nicht implementiert
FATAL_SPEICHER_FUER_PROTOKOLLTEXT=saudrecksfehler beim speicher reservieren für protokolltext
FATAL_SPEICHER_FUER_LISTENKNOTEN=zuwenig speicherplatz fuer neuen listenknoten (kann eigentlich gar nicht sein!!!)
FEHLER_DIMENSIONSANGABE_DRUCKBEREICH=inkonsistente dimensionsangaben des druckbereichs
FATAL_SPEICHER_FUER_REIHENFOLGE=desaströser fehler beim reservieren von speicherplatz für reihenfolge. und tschüss..
FATAL_SPEICHER_FUER_SYNAPSENLISTE=desaströser fehler beim reservieren von speicherplatz für synapsenListe, und tschüss..
FATAL_SPEICHER_FUER_NOISE_BUFFER=herrgottsackermentsfehler beim speicher reservieren fuer noise-buffer
FATAL_SPEICHER_FUER_KURVEN_PARAMETER=absemmler beim speicher reservieren zum merken der parametereinstellungen
FATAL_SPEICHER_FUER_NEUEN_SYNAPSENTYP=saudrecksfehler beim reservieren von speicherplatz für neuen synapsentyp
FATAL_SPEICHER_FUER_SYNAPSENTYPENLISTE=saublöder fehler beim speicher reservieren von synListe
FATAP_SPEICHER_FUER_SYNAPSENTYP_IMPORT=abkackfehler beim speicher reservieren fuer import-synapsentyp
FEHLER_SYNAPSENTYP_GEAENDERT=you've changed the synaptic type name without creating a new type. now we must either create a new type or cancel the synapse dialog.\n\ncreate a new type?
FEHLER_JAVONWASDENN=I don't know what to use?!?!?
FEHLER_BRUTE_FORCE_MODUS_NICHT_STARTBAR=unable to start brute force mode
FEHLER_BEI_BRUTE_FORCE_MENU=permutation-erstellen-menu konnte nicht geladen werden
FEHLER_DEFAULT_BROWSER_NICHT_IN_REGISTRIERUNG=fehler beim suchen des default-browsers in der registrierung
FEHLER_KEIN_PFAD_FUER_DEFAULT_BROWSER=fehler beim erstellen des pfades zum default-browser
FEHLER_BEIM_START_DES_DEFAULT_BROWSERS=fehler beim versuch den default-browser zu starten
FEHLER_BEIM_OEFFNEN_DER_REGISTRY=fehler beim öffnen der registrierung
FATAL_SPEICHER_FUER_ZAHLENLISTE=saublöder fehler beim speicher-reservieren zum einlesen einer zahlenliste
FATAL_SPEICHER_FUER_IZHIKEVICH_TYPEN=Fehler beim speicher reservieren zum einlesen der izhikevich-typen
FATAL_SPEICHER_FUER_WERTE_STD_AP=Fehler beim speicher reservieren fuer die werte des standard-aps
FATAL_SPEICHER_FUER_ZEITEN_STD_AP=Fehler beim speicher reservieren fuer die zeiten des standard-aps
FATAL_SPEICHER_FUER_STROM_AMPLITUDEN=abkacker beim speicher reservieren für strom-amplituden
FATAL_SPEICHER_FUER_NEURONLISTE=scheissfehler beim speicher reservieren fuer neuronliste
FATAL_SPEICHER_FUER_REFERENZKURVE=idiotischer fehler beim reservieren von speicher fuer referenzkurve
FATAL_SPEICHER_FUER_DATEN_FREIER_BRUTE_FORCE_LAUF=drecksabseierer beim speicher reservieren fuer die daten eines freien brute force laufs
FATAL_SPEICHER_FUER_STD_OEFFNUNGSFAKTOR=Fehler beim speicher reservieren zum erzeugen standard offnungsfaktor-werte
FATAL_SPEICHER_ERZEUGEN_STD_KURVENPUNKTE=Fehler beim speicher reservieren zum erzeugen der standard kurven-punkte
FEHLER_DATEI_FUER_STD_AP_NICHT_GEFUNDEN=to calculate the synaptic open factor for transmitter release (0.0 - 1.0) I need the file\n%s\nthis file includes an standard actionpotential defined in two columns. 1: time (s) 2: membrane potential in ASCII-text
FATAL_SPEICHER_FUER_STD_AP_DATEI=Fehler beim speicher reservieren zum einlesen der standard-ap-datei
FATAL_SPEICHER_FUER_STD_AP_WERTE=Fehler beim speicher reservieren fuer die werte des standard-aps
FATAL_SPEICHER_FUER_STD_AP_ZEITEN=Fehler beim speicher reservieren fuer die zeiten des standard-aps
FATAL_SPEICHER_FUER_EREIGNIS_LISTE=abkack-fehler beim speicher reservieren fuer ereignis-liste-puffer
FEHLER_UNERWARTETES_ENDE_IN_UNDO_LISTE=unerwartetes ende in undo-liste beim verkleinern\nbesser speichern und beenden...
FATAL_SYNAPSE_NICHT_GEFUNDEN=scheissdrecksfehler: synapse nicht gefunden
FATAL_TARGET_NICHT_GEFUNDEN=parent oder target neuron nicht gefunden
FATAL_SPEICHER_SYNAPSENBACKUP_BEI_NEURON_LOESCHEN=abkacker beim speicher reservieren fuer synapsensicherung bei neuron-löschen
FATAL_SPEICHER_FUER_ELEMENTLISTE=abkackfehler beim speicher reservieren für elementliste
FRAGE_KURVE_WIRD_BENUTZT=this curve is already in use to display the following parameter:\n%s\noverwrite with values of transmitter dynamics?
SYNAPSE_AUF=synapse onto "%s" (%s)
STROMREIZKURVE_SOMA=electrical stimulus soma
STROMREIZKURVE_DENDRIT1=electrical stimulus dendrite 1
STROMREIZKURVE_DENDRIT2=electrical stimulus dendrite 2
STROMREIZKURVE_DENDRIT3=electrical stimulus dendrite 3
KURVEN_VON_NEURON=curves of neuron "%s"
NATRIUM_KANAL=Sodium channel
NATRIUM_KANAL_INAKTIVIERUNG=Sodium channel (inactivation)
KALIUM_KANAL=Potassium channel
CALZIUM_KANAL=Calcium channel
KANAL_DEAKTIVIERT=standard channel administration
KANAL_DEAKTIVIERT_TXT=the displayed channel is deactivated because conductance is zero. choose cancel to return to channel settings
KANAL_DEAKTIVIERT_CHECK=show this message if the displayed channel is deactivated
LINESTYLE_SOLID=solid
LINESTYLE_DASHED=dashed
LINESTYLE_DOTTED=dotted
NATRIUM_SYNAPSE=excitatory synapse (sodium)
KALIUM_SYNAPSE=inhibitory synapse (potassium)
CHLORID_SYNAPSE=chloride synapse
ELEKTRISCHE_SYNAPSE=elektrical synapse (potential: 0.0)
HINWEIS_EINGESCHRAENKTE_OPTIONEN_IN_DIAGRAMM=there are reference or extern curves in this diagram window. for this reason some features are not available.
EINSTELLUNGEN_TRENNLINIE_SEGMENTE=dendritic segment seperator linethickness (pixel)
EINSTELLUNGEN_TRENNLINIE_TITEL=Neuronal Design
