# Supplementary material for: Neuromodulation to the Rescue: Compensation of Temperature-Induced Breakdown of Rhythmic Motor Patterns via Extrinsic Neuromodulatory Input
Source: PLoS Biol. 2015 Sep 29;13(9):e1002265. doi: 10.1371/journal.pbio.1002265 (PMC4587842; doi:10.1371/journal.pbio.1002265)
Supplement: S1 Data — (ZIP) [file pbio.1002265.s001.zip › madSim 6.11/parameter/neuronParameter.xls]

## Sheet: neuron.Parameters
Variable	Index	Bezeichnung
SOMA_REST_Gm	0	Soma Leckleitfähigkeit
SOMA_Eleak_INITIAL	1	Ruhepotential Soma = Soma Leckstrompotential
SOMA_Cm	2	Kapazität Soma
SOMA_E_INITIAL	3	Initiales Ruhepotential Soma
SOMA_Gcore	4	Leitfähigkeit zum Dendrit
ACTUAL_DENDRITIC_STEMS	5	Anzahl der Dendriten (ist immer 1)
ACTUAL_DENDRITIC_REGIONS	6	Anzahl der Dendriten-Segmente (sollte immer 3 sein)
DENDRITE_REST_Gm	7	Dendrit Leckleitfähigkeit
DENDRITE_Eleak_INITIAL	8	Ruhepotential Dendrit = Dendrit Leckstrompotential
DENDRITE_Cm	9	Kapazität Dendrit
DENDRITE_Gcore	10	Leitfähigkeit zum Soma
DENDRITE_E_INITIAL	11	Initiales Ruhepotential Dendrit

## Sheet: SWIM.channel.description
Variable	Index	Bezeichnung
SWIM_NA_E	0	equilibrium potential of sodium channel	#define INX_SWIM_NA_E 0 // equilibrium potential of sodium channel
SWIM_NA_G	1	conductance of sodium channel	#define INX_SWIM_NA_G 1 // conductance of sodium channel
SWIM_Form_Alpha_M	2	form parameter for gate variable m, alpha term	#define INX_SWIM_Form_Alpha_M 2 // form parameter for gate variable m, alpha term
SWIM_AalphaM	3	rate constant	#define INX_SWIM_AalphaM 3 // rate constant
SWIM_V0alphaM	4	half maximum potential	#define INX_SWIM_V0alphaM 4 // half maximum potential
SWIM_BalphaM	5	step width	#define INX_SWIM_BalphaM 5 // step width
SWIM_Form_Beta_M	6	form parameter for gate variable m, beta term	#define INX_SWIM_Form_Beta_M 6 // form parameter for gate variable m, beta term
SWIM_AbetaM	7	rate constant	#define INX_SWIM_AbetaM 7 // rate constant
SWIM_V0betaM	8	half maximum potential	#define INX_SWIM_V0betaM 8 // half maximum potential
SWIM_BbetaM	9	step width	#define INX_SWIM_BbetaM 9 // step width
SWIM_M_POWER	10	power of gate variable m	#define INX_SWIM_M_POWER 10 // power of gate variable m
SWIM_M_INITIAL	11	initial value of gate variable m	#define INX_SWIM_M_INITIAL 11 // initial value of gate variable m
SWIM_Form_Alpha_H	12	form parameter for gate variable h, alpha term	#define INX_SWIM_Form_Alpha_H 12 // form parameter for gate variable h, alpha term
SWIM_AalphaH	13	rate constant	#define INX_SWIM_AalphaH 13 // rate constant
SWIM_V0alphaH	14	half maximum potential	#define INX_SWIM_V0alphaH 14 // half maximum potential
SWIM_BalphaH	15	step width	#define INX_SWIM_BalphaH 15 // step width
SWIM_Form_Beta_H	16	form parameter for gate variable h, beta term	#define INX_SWIM_Form_Beta_H 16 // form parameter for gate variable h, beta term
SWIM_AbetaH	17	substitudes complete linoid term	#define INX_SWIM_AbetaH 17 // substitudes complete linoid term
SWIM_V0betaH	18	half maximum potential	#define INX_SWIM_V0betaH 18 // half maximum potential
SWIM_BbetaH	19	step width	#define INX_SWIM_BbetaH 19 // step width
SWIM_H_POWER	20	power of gate variable h	#define INX_SWIM_H_POWER 20 // power of gate variable h
SWIM_H_INITIAL	21	initial value of gate variable h	#define INX_SWIM_H_INITIAL 21 // initial value of gate variable h
SWIM_K_E	22	equilibrium potential of potassium channel	#define INX_SWIM_K_E 22 // equilibrium potential of potassium channel
SWIM_K_G	23	conductance of potassium channel	#define INX_SWIM_K_G 23 // conductance of potassium channel
SWIM_Form_Alpha_N	24	form parameter for gate variable n, alpha term	#define INX_SWIM_Form_Alpha_N 24 // form parameter for gate variable n, alpha term
SWIM_AalphaN	25	rate constant	#define INX_SWIM_AalphaN 25 // rate constant
SWIM_V0alphaN	26	half maximum potential	#define INX_SWIM_V0alphaN 26 // half maximum potential
SWIM_BalphaN	27	step width	#define INX_SWIM_BalphaN 27 // step width
SWIM_Form_Beta_N	28	form parameter for gate variable n, beta term	#define INX_SWIM_Form_Beta_N 28 // form parameter for gate variable n, beta term
SWIM_AbetaN	29	rate constant	#define INX_SWIM_AbetaN 29 // rate constant
SWIM_V0betaN	30	half maximum potential	#define INX_SWIM_V0betaN 30 // half maximum potential
SWIM_BbetaN	31	step width	#define INX_SWIM_BbetaN 31 // step width
SWIM_N_POWER	32	power of gate variable n	#define INX_SWIM_N_POWER 32 // power of gate variable n
SWIM_N_INITIAL	33	initial value of gate variable n	#define INX_SWIM_N_INITIAL 33 // initial value of gate variable n
SWIM_CA_E	34	equilibrium potential of calcium channel	#define INX_SWIM_CA_E 34 // equilibrium potential of calcium channel
SWIM_CA_G	35	conductance of calcium channel	#define INX_SWIM_CA_G 35 // conductance of calcium channel
SWIM_Form_Alpha_C	36	form parameter for gate variable c, alpha term	#define INX_SWIM_Form_Alpha_C 36 // form parameter for gate variable c, alpha term
SWIM_AalphaC	37	rate constant	#define INX_SWIM_AalphaC 37 // rate constant
SWIM_V0alphaC	38	half maximum potential	#define INX_SWIM_V0alphaC 38 // half maximum potential
SWIM_BalphaC	39	step width	#define INX_SWIM_BalphaC 39 // step width
SWIM_Form_Beta_C	40	form parameter for gate variable c, beta term	#define INX_SWIM_Form_Beta_C 40 // form parameter for gate variable c, beta term
SWIM_AbetaC	41	rate constant	#define INX_SWIM_AbetaC 41 // rate constant
SWIM_V0betaC	42	half maximum potential	#define INX_SWIM_V0betaC 42 // half maximum potential
SWIM_BbetaC	43	step width	#define INX_SWIM_BbetaC 43 // step width
SWIM_C_POWER	44	power of gate variable c	#define INX_SWIM_C_POWER 44 // power of gate variable c
SWIM_C_INITIAL	45	initial value of gate variable c	#define INX_SWIM_C_INITIAL 45 // initial value of gate variable c
SWIM_SPIKE_THRESHOLD	46	spike threshold, used only for spike identification	#define INX_SWIM_SPIKE_THRESHOLD 46 // spike threshold, used only for spike identification

## Sheet: ONOFF.channel.description
Variable	Index	Bezeichnung
ONOFF_NA_E	0	equilibrium potential of sodium channel	#define INX_ONOFF_NA_E 0 // equilibrium potential of sodium channel
ONOFF_NA_CONDUCTANCE	1	conductance of sodium channel	#define INX_ONOFF_NA_CONDUCTANCE 1 // conductance of sodium channel
ONOFF_NA_DURATION	2	opening duration of sodium channel	#define INX_ONOFF_NA_DURATION 2 // opening duration of sodium channel
ONOFF_K_E	3	equilibrium potential of potassium channel	#define INX_ONOFF_K_E 3 // equilibrium potential of potassium channel
ONOFF_K_CONDUCTANCE	4	conductance of potassium channel	#define INX_ONOFF_K_CONDUCTANCE 4 // conductance of potassium channel
ONOFF_K_START	5	start time of potassium channel opening	#define INX_ONOFF_K_START 5 // start time of potassium channel opening
ONOFF_K_DURATION	6	opening duration of potassium channel	#define INX_ONOFF_K_DURATION 6 // opening duration of potassium channel
ONOFF_CA_E	7	equilibrium potential of calcium channel	#define INX_ONOFF_CA_E 7 // equilibrium potential of calcium channel
ONOFF_CA_CONDUCTANCE	8	conductance of calcium channel	#define INX_ONOFF_CA_CONDUCTANCE 8 // conductance of calcium channel
ONOFF_CA_START	9	start time of calcium channel opening	#define INX_ONOFF_CA_START 9 // start time of calcium channel opening
ONOFF_CA_DURATION	10	opening duration of calcium channel	#define INX_ONOFF_CA_DURATION 10 // opening duration of calcium channel
ONOFF_SPIKE_THRESHOLD	11	spike threshold	#define INX_ONOFF_SPIKE_THRESHOLD 11 // spike threshold

## Sheet: HH.channel.description
Variable	Index	Bezeichnung
HH_NA_E	0	equilibrium potential of sodium channel	#define INX_HH_NA_E 0 // equilibrium potential of sodium channel
HH_NA_G	1	conductance of sodium channel	#define INX_HH_NA_G 1 // conductance of sodium channel
HH_K_E	2	equilibrium potential of potassium channel	#define INX_HH_K_E 2 // equilibrium potential of potassium channel
HH_K_G	3	conductance of potassium channel	#define INX_HH_K_G 3 // conductance of potassium channel
HH_Form_Alpha_M	4	form parameter for gate variable m, alpha term	#define INX_HH_Form_Alpha_M 4 // form parameter for gate variable m, alpha term
HH_AalphaM	5	rate constant	#define INX_HH_AalphaM 5 // rate constant
HH_V0alphaM	6	half maximum potential	#define INX_HH_V0alphaM 6 // half maximum potential
HH_BalphaM	7	step width	#define INX_HH_BalphaM 7 // step width
HH_Form_Beta_M	8	form parameter for gate variable m, beta term	#define INX_HH_Form_Beta_M 8 // form parameter for gate variable m, beta term
HH_AbetaM	9	rate constant	#define INX_HH_AbetaM 9 // rate constant
HH_V0betaM	10	half maximum potential	#define INX_HH_V0betaM 10 // half maximum potential
HH_BbetaM	11	step width	#define INX_HH_BbetaM 11 // step width
HH_M_POWER	12	power of gate variable m	#define INX_HH_M_POWER 12 // power of gate variable m
HH_M_INITIAL	13	initial value of gate variable m	#define INX_HH_M_INITIAL 13 // initial value of gate variable m
HH_Form_Alpha_H	14	form parameter for gate variable h, alpha term	#define INX_HH_Form_Alpha_H 14 // form parameter for gate variable h, alpha term
HH_AalphaH	15	rate constant	#define INX_HH_AalphaH 15 // rate constant
HH_V0alphaH	16	half maximum potential	#define INX_HH_V0alphaH 16 // half maximum potential
HH_BalphaH	17	step width	#define INX_HH_BalphaH 17 // step width
HH_Form_Beta_H	18	form parameter for gate variable h, beta term	#define INX_HH_Form_Beta_H 18 // form parameter for gate variable h, beta term
HH_AbetaH	19	rate constant	#define INX_HH_AbetaH 19 // rate constant
HH_V0betaH	20	half maximum potential	#define INX_HH_V0betaH 20 // half maximum potential
HH_BbetaH	21	step width	#define INX_HH_BbetaH 21 // step width
HH_H_POWER	22	power of gate variable h	#define INX_HH_H_POWER 22 // power of gate variable h
HH_H_INITIAL	23	initial value of gate variable h	#define INX_HH_H_INITIAL 23 // initial value of gate variable h
HH_Form_Alpha_N	24	form parameter for gate variable n, alpha term	#define INX_HH_Form_Alpha_N 24 // form parameter for gate variable n, alpha term
HH_AalphaN	25	rate constant	#define INX_HH_AalphaN 25 // rate constant
HH_V0alphaN	26	half maximum potential	#define INX_HH_V0alphaN 26 // half maximum potential
HH_BalphaN	27	step width	#define INX_HH_BalphaN 27 // step width
HH_Form_Beta_N	28	form parameter for gate variable n, beta term	#define INX_HH_Form_Beta_N 28 // form parameter for gate variable n, beta term
HH_AbetaN	29	rate constant	#define INX_HH_AbetaN 29 // rate constant
HH_V0betaN	30	half maximum potential	#define INX_HH_V0betaN 30 // half maximum potential
HH_BbetaN	31	step width	#define INX_HH_BbetaN 31 // step width
HH_N_POWER	32	power of gate variable n	#define INX_HH_N_POWER 32 // power of gate variable n
HH_N_INITIAL	33	initial value of gate variable n	#define INX_HH_N_INITIAL 33 // initial value of gate variable n
HH_SPIKE_THRESHOLD	34	spike threshold, used only for spike identification	#define INX_HH_SPIKE_THRESHOLD 34 // spike threshold, used only for spike identification

## Sheet: GB.channel.description
Variable	Index	Bezeichnung
GB_CA_INITIAL	0	initial calcium concentration	#define INX_GB_CA_INITIAL 0 // initial calcium concentration
GB_K_ICA	1	cell volume dependend, formula: (1/(2*Faraday-constant*cell_volume))	#define INX_GB_K_ICA 1 // cell volume dependend, formula: (1/(2*Faraday-constant*cell_volume))
GB_K_CA	2	speed of calcium restitution	#define INX_GB_K_CA 2 // speed of calcium restitution
GB_C0_CA	3	constant background concentration of calcium	#define INX_GB_C0_CA 3 // constant background concentration of calcium
GB_CA_CA	4	extracellular calcium concentration	#define INX_GB_CA_CA 4 // extracellular calcium concentration
GB_TEMP	5	absolute temperature	#define INX_GB_TEMP 5 // absolute temperature
GB_M_POWER	6	power of gate variable m	#define INX_GB_M_POWER 6 // power of gate variable m
GB_M_INITIAL	7	initial value of gate variable m	#define INX_GB_M_INITIAL 7 // initial value of gate variable m
GB_H_POWER	8	power of gate variable h	#define INX_GB_H_POWER 8 // power of gate variable h
GB_H_INITIAL	9	initial value of gate variable h	#define INX_GB_H_INITIAL 9 // initial value of gate variable h
GB_NA_G	10	conductance of sodium channel	#define INX_GB_NA_G 10 // conductance of sodium channel
GB_NA_E	11	equilibrium potential of sodium channel	#define INX_GB_NA_E 11 // equilibrium potential of sodium channel
GB_Form_Alpha_M	12	form parameter for gate variable m, alpha term	#define INX_GB_Form_Alpha_M 12 // form parameter for gate variable m, alpha term
GB_AalphaM	13	rate constant	#define INX_GB_AalphaM 13 // rate constant
GB_V0alphaM	14	half maximum potential	#define INX_GB_V0alphaM 14 // half maximum potential
GB_BalphaM	15	step width	#define INX_GB_BalphaM 15 // step width
GB_Form_Beta_M	16	form parameter for gate variable m, beta term	#define INX_GB_Form_Beta_M 16 // form parameter for gate variable m, beta term
GB_AbetaM	17	rate constant	#define INX_GB_AbetaM 17 // rate constant
GB_V0betaM	18	half maximum potential	#define INX_GB_V0betaM 18 // half maximum potential
GB_BbetaM	19	step width	#define INX_GB_BbetaM 19 // step width
GB_Form_Alpha_H	20	form parameter for gate variable h, alpha term	#define INX_GB_Form_Alpha_H 20 // form parameter for gate variable h, alpha term
GB_AalphaH	21	rate constant	#define INX_GB_AalphaH 21 // rate constant
GB_V0alphaH	22	half maximum potential	#define INX_GB_V0alphaH 22 // half maximum potential
GB_BalphaH	23	step width	#define INX_GB_BalphaH 23 // step width
GB_Form_Beta_H	24	form parameter for gate variable h, beta term	#define INX_GB_Form_Beta_H 24 // form parameter for gate variable h, beta term
GB_AbetaH	25	rate constant	#define INX_GB_AbetaH 25 // rate constant
GB_V0betaH	26	half maximum potential	#define INX_GB_V0betaH 26 // half maximum potential
GB_BbetaH	27	step width	#define INX_GB_BbetaH 27 // step width
GB_N_POWER	28	power of gate variable n	#define INX_GB_N_POWER 28 // power of gate variable n
GB_N_INITIAL	29	initial value of gate variable n	#define INX_GB_N_INITIAL 29 // initial value of gate variable n
GB_K_G	30	conductance of potassium channel	#define INX_GB_K_G 30 // conductance of potassium channel
GB_K_E	31	equilibrium potential of potassium channel	#define INX_GB_K_E 31 // equilibrium potential of potassium channel
GB_Form_Alpha_N	32	form parameter for gate variable n, alpha term	#define INX_GB_Form_Alpha_N 32 // form parameter for gate variable n, alpha term
GB_AinfinityN	33	rate constant	#define INX_GB_AinfinityN 33 // rate constant
GB_V0infinityN	34	half maximum potential	#define INX_GB_V0infinityN 34 // half maximum potential
GB_BinfinityN	35	step width	#define INX_GB_BinfinityN 35 // step width
GB_Form_Beta_N	36	form parameter for gate variable n, beta term	#define INX_GB_Form_Beta_N 36 // form parameter for gate variable n, beta term
GB_AtauN	37	rate constant	#define INX_GB_AtauN 37 // rate constant
GB_V0tauN	38	half maximum potential	#define INX_GB_V0tauN 38 // half maximum potential
GB_BtauN	39	step width	#define INX_GB_BtauN 39 // step width
GB_A_POWER	40	power of gate variable a	#define INX_GB_A_POWER 40 // power of gate variable a
GB_A_INITIAL	41	initial value of gate variable a	#define INX_GB_A_INITIAL 41 // initial value of gate variable a
GB_B1_POWER	42	power of gate variable beta 1	#define INX_GB_B1_POWER 42 // power of gate variable beta 1
GB_B1_INITIAL	43	initial value of gate variable beta 1	#define INX_GB_B1_INITIAL 43 // initial value of gate variable beta 1
GB_B2_POWER	44	power of gate variable beta 2	#define INX_GB_B2_POWER 44 // power of gate variable beta 2
GB_B2_INITIAL	45	initial value of gate variable beta 2	#define INX_GB_B2_INITIAL 45 // initial value of gate variable beta 2
GB_G_POWER	46	power of gate variable gamma	#define INX_GB_G_POWER 46 // power of gate variable gamma
GB_G_INITIAL	47	initial value of gate variable gamma	#define INX_GB_G_INITIAL 47 // initial value of gate variable gamma
GB_A_G	48	conductance of A-channel	#define INX_GB_A_G 48 // conductance of A-channel
GB_A_E	49	equilibrium potential of A-channel	#define INX_GB_A_E 49 // equilibrium potential of A-channel
GB_Form_Alpha_A	50	form parameter for gate variable a, alpha term	#define INX_GB_Form_Alpha_A 50 // form parameter for gate variable a, alpha term
GB_V0a	51	half maximum potential	#define INX_GB_V0a 51 // half maximum potential
GB_Ba	52	step width	#define INX_GB_Ba 52 // step width
GB_Form_Beta_A	53	form parameter for gate variable a, beta term	#define INX_GB_Form_Beta_A 53 // form parameter for gate variable a, beta term
GB_Ta	54	time constant (= 1 / rate constant)	#define INX_GB_Ta 54 // time constant (= 1 / rate constant)
GB_Form_Alpha_B1	55	form parameter for gate variable b1, alpha term	#define INX_GB_Form_Alpha_B1 55 // form parameter for gate variable b1, alpha term
GB_V0b1	56	half maximum potential	#define INX_GB_V0b1 56 // half maximum potential
GB_Bb1	57	step width	#define INX_GB_Bb1 57 // step width
GB_Form_Beta_B1	58	form parameter for gate variable b1, beta term	#define INX_GB_Form_Beta_B1 58 // form parameter for gate variable b1, beta term
GB_Tb1	59	time constant (= 1 / rate constant)	#define INX_GB_Tb1 59 // time constant (= 1 / rate constant)
GB_Form_Alpha_B2	60	form parameter for gate variable b2, alpha term	#define INX_GB_Form_Alpha_B2 60 // form parameter for gate variable b2, alpha term
GB_V0alphab2	61	half maximum potential	#define INX_GB_V0alphab2 61 // half maximum potential
GB_Balphab2	62	step width	#define INX_GB_Balphab2 62 // step width
GB_Form_Beta_B2	63	form parameter for gate variable b2, beta term	#define INX_GB_Form_Beta_B2 63 // form parameter for gate variable b2, beta term
GB_Ab2	64	rate constant for gate variable b2	#define INX_GB_Ab2 64 // rate constant for gate variable b2
GB_V0b2	65	half maximum potential	#define INX_GB_V0b2 65 // half maximum potential
GB_Bb2	66	step width	#define INX_GB_Bb2 66 // step width
GB_V0g	67	half maximum potential for gate variable gamma	#define INX_GB_V0g 67 // half maximum potential for gate variable gamma
GB_Bg	68	step width for gate variable gamma	#define INX_GB_Bg 68 // step width for gate variable gamma
GB_C_POWER	69	power of gate variable c	#define INX_GB_C_POWER 69 // power of gate variable c
GB_C_INITIAL	70	initial value of gate variable c	#define INX_GB_C_INITIAL 70 // initial value of gate variable c
GB_D_POWER	71	power of gate variable d	#define INX_GB_D_POWER 71 // power of gate variable d
GB_D_INITIAL	72	initial value of gate variable d	#define INX_GB_D_INITIAL 72 // initial value of gate variable d
GB_CA1_G	73	conductance of first calcium channel	#define INX_GB_CA1_G 73 // conductance of first calcium channel
GB_Form_Alpha_C	74	form parameter for gate variable c, alpha term	#define INX_GB_Form_Alpha_C 74 // form parameter for gate variable c, alpha term
GB_V0c	75	half maximum potential	#define INX_GB_V0c 75 // half maximum potential
GB_Bc	76	step width	#define INX_GB_Bc 76 // step width
GB_Form_Beta_C	77	form parameter for gate variable c, beta term	#define INX_GB_Form_Beta_C 77 // form parameter for gate variable c, beta term
GB_Tc	78	time constant (= 1 / rate constant)	#define INX_GB_Tc 78 // time constant (= 1 / rate constant)
GB_Form_Alpha_D	79	form parameter for gate variable d, alpha term	#define INX_GB_Form_Alpha_D 79 // form parameter for gate variable d, alpha term
GB_V0d	80	half maximum potential	#define INX_GB_V0d 80 // half maximum potential
GB_Bd	81	step width	#define INX_GB_Bd 81 // step width
GB_Form_Beta_D	82	form parameter for gate variable d, beta term	#define INX_GB_Form_Beta_D 82 // form parameter for gate variable d, beta term
GB_Td	83	time constant (= 1 / rate constant)	#define INX_GB_Td 83 // time constant (= 1 / rate constant)
GB_E_POWER	84	power of gate variable e	#define INX_GB_E_POWER 84 // power of gate variable e
GB_E_INITIAL	85	initial value of gate variable e	#define INX_GB_E_INITIAL 85 // initial value of gate variable e
GB_CA2_G	86	conductance of second calcium channel	#define INX_GB_CA2_G 86 // conductance of second calcium channel
GB_Form_Alpha_E	87	form parameter for gate variable e, alpha term	#define INX_GB_Form_Alpha_E 87 // form parameter for gate variable e, alpha term
GB_V0e	88	half maximum potential	#define INX_GB_V0e 88 // half maximum potential
GB_Be	89	step width	#define INX_GB_Be 89 // step width
GB_Form_Beta_E	90	form parameter for gate variable e, beta term	#define INX_GB_Form_Beta_E 90 // form parameter for gate variable e, beta term
GB_Te	91	time constant (= 1 / rate constant)	#define INX_GB_Te 91 // time constant (= 1 / rate constant)
GB_P_POWER	92	power of gate variable p	#define INX_GB_P_POWER 92 // power of gate variable p
GB_P_INITIAL	93	initial value of gate variable p	#define INX_GB_P_INITIAL 93 // initial value of gate variable p
GB_Q_POWER	94	power of gate variable q	#define INX_GB_Q_POWER 94 // power of gate variable q
GB_Q_INITIAL	95	initial value of gate variable q	#define INX_GB_Q_INITIAL 95 // initial value of gate variable q
GB_KCA_G	96	conductance of calcium dependend potassium channel	#define INX_GB_KCA_G 96 // conductance of calcium dependend potassium channel
GB_KCA_E	97	equilibrium potential of calcium dependend potassium channel	#define INX_GB_KCA_E 97 // equilibrium potential of calcium dependend potassium channel
GB_Form_Alpha_P	98	form parameter for gate variable p, alpha term	#define INX_GB_Form_Alpha_P 98 // form parameter for gate variable p, alpha term
GB_V0p1	99	half maximum potential	#define INX_GB_V0p1 99 // half maximum potential
GB_Bp1	100	step width	#define INX_GB_Bp1 100 // step width
GB_Form_Beta_P	101	form parameter for gate variable p, beta term	#define INX_GB_Form_Beta_P 101 // form parameter for gate variable p, beta term
GB_V0p2	102	half maximum potential	#define INX_GB_V0p2 102 // half maximum potential
GB_Bp2	103	step width	#define INX_GB_Bp2 103 // step width
GB_Tp	104	time constant (= 1 / rate constant)	#define INX_GB_Tp 104 // time constant (= 1 / rate constant)
GB_Cca	105	speed of calcium restitution for gate variable p	#define INX_GB_Cca 105 // speed of calcium restitution for gate variable p
GB_C1	106	calcium concentration constant for gate variable p	#define INX_GB_C1 106 // calcium concentration constant for gate variable p
GB_Form_Alpha_Q	107	form parameter for gate variable q, alpha term	#define INX_GB_Form_Alpha_Q 107 // form parameter for gate variable q, alpha term
GB_C2	108	calcium concentration constant for gate variable q	#define INX_GB_C2 108 // calcium concentration constant for gate variable q
GB_C3	109	calcium concentration constant for gate variable q	#define INX_GB_C3 109 // calcium concentration constant for gate variable q
GB_Form_Beta_Q	110	form parameter for gate variable q, beta term	#define INX_GB_Form_Beta_Q 110 // form parameter for gate variable q, beta term
GB_Tq	111	time constant (= 1 / rate constant)	#define INX_GB_Tq 111 // time constant (= 1 / rate constant)
GB_R_POWER	112	power of gate variable r	#define INX_GB_R_POWER 112 // power of gate variable r
GB_R_INITIAL	113	initial value of gate variable r	#define INX_GB_R_INITIAL 113 // initial value of gate variable r
GB_IR_G	114	conductance of IR-channel	#define INX_GB_IR_G 114 // conductance of IR-channel
GB_IR_E	115	equilibrium potential of IR-channel	#define INX_GB_IR_E 115 // equilibrium potential of IR-channel
GB_Form_Alpha_R	116	form parameter for gate variable r, alpha term	#define INX_GB_Form_Alpha_R 116 // form parameter for gate variable r, alpha term
GB_V0r	117	half maximum potential	#define INX_GB_V0r 117 // half maximum potential
GB_Br	118	step width	#define INX_GB_Br 118 // step width
GB_Form_Beta_R	119	form parameter for gate variable r, beta term	#define INX_GB_Form_Beta_R 119 // form parameter for gate variable r, beta term
GB_Atau_r	120	time constant (= 1 / rate constant)	#define INX_GB_Atau_r 120 // time constant (= 1 / rate constant)
GB_V0tau_r	121	half maximum potential	#define INX_GB_V0tau_r 121 // half maximum potential
GB_Btau_r	122	step width	#define INX_GB_Btau_r 122 // step width
GB_S_POWER	123	power of gate variable n	#define INX_GB_S_POWER 123 // power of gate variable n
GB_S_INITIAL	124	initial value of gate variable n	#define INX_GB_S_INITIAL 124 // initial value of gate variable n
GB_P_G	125	conductance of potassium channel	#define INX_GB_P_G 125 // conductance of potassium channel
GB_P_E	126	equilibrium potential of potassium channel	#define INX_GB_P_E 126 // equilibrium potential of potassium channel
GB_Form_Alpha_S	127	form parameter for gate variable s, alpha term	#define INX_GB_Form_Alpha_S 127 // form parameter for gate variable s, alpha term
GB_V0s	128	half maximum potential	#define INX_GB_V0s 128 // half maximum potential
GB_Bs	129	step width	#define INX_GB_Bs 129 // step width
GB_Form_Beta_S	130	form parameter for gate variable s, beta term	#define INX_GB_Form_Beta_S 130 // form parameter for gate variable s, beta term
GB_Ts	131	time constant (= 1 / rate constant)	#define INX_GB_Ts 131 // time constant (= 1 / rate constant)
GB_SPIKE_THRESHOLD	132	spike threshold, used only for spike identification	#define INX_GB_SPIKE_THRESHOLD 132 // spike threshold, used only for spike identification
