# Supplementary material for: Neuromodulation to the Rescue: Compensation of Temperature-Induced Breakdown of Rhythmic Motor Patterns via Extrinsic Neuromodulatory Input
Source: PLoS Biol. 2015 Sep 29;13(9):e1002265. doi: 10.1371/journal.pbio.1002265 (PMC4587842; doi:10.1371/journal.pbio.1002265)
Supplement: S1 Data — (ZIP) [file pbio.1002265.s001.zip › madSim 6.11/parameter/ONOFF.NEU]

-2
1
1
1
1
1
3.200000e-009
-7.000000e-002
3.200000e-011
-7.000000e-002
4.000000e-008
1.000000e+000
3.000000e+000
9.600000e-009
-7.000000e-002
2.880000e-010
4.000000e-008
-7.000000e-002
5.500000e-002
1.000000e-006
2.000000e+005
-4.000000e-002
1.000000e-003
6.000000e+004
-4.900000e-002
2.000000e-002
3.000000e+000
0.000000e+000
8.000000e+004
-4.000000e-002
1.000000e-003
4.000000e+002
-3.600000e-002
2.000000e-003
1.000000e+000
1.000000e+000
-9.000000e-002
2.000000e-007
2.000000e+004
-3.100000e-002
8.000000e-004
5.000000e+003
-2.800000e-002
4.000000e-004
4.000000e+000
0.000000e+000
1.500000e-001
5.000000e-009
8.000000e+004
1.000000e-002
1.100000e-002
1.000000e+003
1.000000e-002
5.000000e-004
5.000000e+000
0.000000e+000
5.500000e-002
3.000000e-007
3.000000e-004
-9.000000e-002
1.000000e-007
2.000000e-004
1.600000e-003
1.500000e-001
0.000000e+000
0.000000e+000
0.000000e+000
-4.000000e-002
