# Supplementary material for: Neuromodulation to the Rescue: Compensation of Temperature-Induced Breakdown of Rhythmic Motor Patterns via Extrinsic Neuromodulatory Input
Source: PLoS Biol. 2015 Sep 29;13(9):e1002265. doi: 10.1371/journal.pbio.1002265 (PMC4587842; doi:10.1371/journal.pbio.1002265)
Supplement: S1 Data — (ZIP) [file pbio.1002265.s001.zip › madSim 6.11/parameter/reizFuerServerBetrieb kurz.txt]

1	66886
1	79196
1	81608
1	90546
1	92644
1	95066
1	99926
2	03118
2	0639
2	10158
2	11554
2	18496
2	26512
2	2989
2	35226
2	36482
2	41744
2	43648
2	5755
2	58894
2	62648
2	73178
2	79316
2	81904
2	87148
2	92142
2	94792
2	95482
3	01044
3	03268
3	0511
3	07858
3	2259
3	29784
3	35678
3	43614
3	49746
3	53654
3	56214
3	58956
3	62314
3	63534
3	8505
3	92992
3	96386
3	98384
4	04444
4	09134
4	11192
5	429
5	4387
5	44604
5	4644
5	51424
5	53632
5	56972
5	63834
5	69582
5	7401
5	7662
5	80516
5	82234
5	83966
5	89638
5	95416
5	98074
6	06366
6	14368
6	15462
6	21304
6	35212
6	38266
6	45906
6	50238
6	52668
6	56268
6	66978
8	8085
9	33346
10	4583
10	47906
10	5102
10	56872
10	60218
10	62784
10	7775
10	80278
10	8499
10	87802
10	91906
10	95754
10	98866
11	06556
11	0784
11	1008
11	14308
11	17786
11	24696
11	41206
11	44926
11	4584
11	47672
11	53138
11	57148
11	61414
11	70206
11	87188
12	45612
12	47386
12	5156
12	5297
13	0244
13	1049
13	11692
13	37364
13	40224
13	431
13	46162
13	5216
13	56676
13	6065
13	63522
13	68084
13	68982
13	72812
13	86316
13	8762
13	90392
14	03612
14	05934
14	08168
14	1331
14	17292
14	37716
14	44038
14	72026
14	7383
14	8002
14	94318
15	28952
15	30818
15	34588
21	91402
