# Supplementary material for: Neuromodulation to the Rescue: Compensation of Temperature-Induced Breakdown of Rhythmic Motor Patterns via Extrinsic Neuromodulatory Input
Source: PLoS Biol. 2015 Sep 29;13(9):e1002265. doi: 10.1371/journal.pbio.1002265 (PMC4587842; doi:10.1371/journal.pbio.1002265)
Supplement: S1 Data — (ZIP) [file pbio.1002265.s001.zip › madSim 6.11/parameter/reizFuerServerBetrieb original.txt]

1	66886
1	79196
1	81608
1	90546
1	92644
1	95066
1	99926
2	03118
2	0639
2	10158
2	11554
2	18496
2	26512
2	2989
2	35226
2	36482
2	41744
2	43648
2	5755
2	58894
2	62648
2	73178
2	79316
2	81904
2	87148
2	92142
2	94792
2	95482
3	01044
3	03268
3	0511
3	07858
3	2259
3	29784
3	35678
3	43614
3	49746
3	53654
3	56214
3	58956
3	62314
3	63534
3	8505
3	92992
3	96386
3	98384
4	04444
4	09134
4	11192
5	429
5	4387
5	44604
5	4644
5	51424
5	53632
5	56972
5	63834
5	69582
5	7401
5	7662
5	80516
5	82234
5	83966
5	89638
5	95416
5	98074
6	06366
6	14368
6	15462
6	21304
6	35212
6	38266
6	45906
6	50238
6	52668
6	56268
6	66978
8	8085
9	33346
10	4583
10	47906
10	5102
10	56872
10	60218
10	62784
10	7775
10	80278
10	8499
10	87802
10	91906
10	95754
10	98866
11	06556
11	0784
11	1008
11	14308
11	17786
11	24696
11	41206
11	44926
11	4584
11	47672
11	53138
11	57148
11	61414
11	70206
11	87188
12	45612
12	47386
12	5156
12	5297
13	0244
13	1049
13	11692
13	37364
13	40224
13	431
13	46162
13	5216
13	56676
13	6065
13	63522
13	68084
13	68982
13	72812
13	86316
13	8762
13	90392
14	03612
14	05934
14	08168
14	1331
14	17292
14	37716
14	44038
14	72026
14	7383
14	8002
14	94318
15	28952
15	30818
15	34588
21	91402
21	98232
22	02422
22	1426
22	17482
22	22072
22	27924
22	29828
22	36958
22	4569
22	46952
22	50168
22	5364
22	60014
22	61604
22	6408
22	65922
22	67306
22	77104
22	78454
22	81448
22	82806
22	83976
22	89954
22	91268
22	9257
22	9462
23	08266
23	09986
23	13834
23	15642
23	1878
23	21372
23	2613
23	29786
23	32634
23	34594
23	39284
23	46598
23	5502
23	7902
23	8794
23	93014
23	94118
23	97136
24	01564
24	0398
24	11812
24	20524
24	56252
24	58564
29	54534
32	01462
32	07772
32	09338
32	12038
32	1724
32	199
32	2555
32	28262
32	32212
32	36604
32	38744
32	42904
32	44428
32	45638
32	47456
32	51488
32	5543
32	58326
32	63202
32	67804
32	78232
32	83378
32	87888
32	9382
32	9695
33	00482
33	02892
33	07416
33	12296
33	21748
33	28136
33	345
33	38504
33	40598
33	43984
33	48656
33	63308
33	65174
33	71878
33	85748
33	96516
33	98934
34	01266
34	0613
34	08654
34	1356
34	26824
34	4067
34	67548
36	84934
40	48602
40	87372
40	90512
40	9731
41	01698
41	04412
41	05638
41	15122
41	19766
41	23396
41	26824
41	35492
41	3893
41	46456
41	49666
41	5477
41	56422
41	66644
41	7102
41	76312
41	77496
41	84624
41	87886
41	89624
41	92418
42	00538
42	05244
42	11298
42	17728
42	19944
42	2254
42	29236
42	3108
42	3362
42	35138
42	37356
42	40454
42	4547
42	46306
42	48628
42	57674
42	85096
42	88484
42	92182
42	99554
43	03066
43	0639
43	0935
43	14686
43	18478
43	25972
43	57804
43	59952
43	6225
43	67558
43	6925
43	77518
43	8458
43	9186
49	13004
49	18206
49	35594
49	42334
49	44286
49	46556
49	64072
49	67546
49	69158
49	76856
49	78776
49	8607
49	87324
50	11098
50	20884
50	23772
50	34986
50	36472
50	39968
50	42374
50	49468
50	52844
50	54024
50	55296
50	58796
50	61226
50	66294
50	68894
50	78636
50	80968
50	81952
51	08434
51	10488
51	11684
51	16968
51	22166
51	24966
51	27424
51	31952
51	40478
51	5184
51	53712
51	58146
51	83468
51	85594
51	96384
51	98732
52	03282
52	14698
53	08484
57	47202
57	5174
57	60158
57	62224
57	66354
57	69096
57	71944
57	95632
57	9851
58	06184
58	17056
58	20312
58	25156
58	3146
58	44448
58	72904
58	78202
58	82028
58	88506
58	98772
59	144
59	17666
59	42456
59	46642
59	4913
59	50406
59	53324
59	5634
59	58472
59	69366
59	70604
59	72384
59	7615
59	88056
59	91876
60	04998
60	1026
60	14818
60	29468
60	36418
60	42908
60	50404
60	59472
60	61402
61	52782
61	53442
66	58182
66	63776
66	70884
66	74358
66	7796
67	20922
67	22958
67	28384
67	39278
67	53564
67	55708
67	80354
67	8377
67	8611
67	9465
67	99928
68	01358
68	03786
68	06914
68	09338
68	16646
68	18154
68	20828
68	2517
68	3046
68	45834
68	53294
68	61752
68	6713
68	68836
68	71434
68	73326
68	75496
68	81702
68	91012
69	26638
69	28072
69	30184
69	37422
69	60262
75	64816
75	76582
75	80276
75	87256
76	00256
76	20264
76	22742
76	28188
76	29934
76	33596
76	37718
76	45136
76	49242
76	51396
76	53792
76	58402
76	72812
76	90926
76	92692
76	94794
76	97088
76	98302
77	06832
77	08916
77	10826
77	1338
77	14856
77	1779
77	20548
77	2207
77	32394
77	336
77	58578
77	65048
77	71658
77	72904
77	7493
77	7733
77	80202
77	86304
77	96386
78	05904
78	08244
78	45044
78	48096
78	4876
84	17496
84	26292
84	30268
84	32528
84	40672
84	46698
84	53298
84	5445
84	57098
84	82934
84	86964
84	90938
84	93302
84	97336
85	0676
85	08698
85	10528
85	13864
85	27958
85	3026
85	32032
85	60798
85	6259
85	67172
85	68838
85	74238
85	76294
85	98986
86	0015
86	01196
86	0706
86	25736
86	28792
86	31764
86	32616
86	36244
86	41556
86	47316
86	64382
86	65728
86	77142
86	78714
86	99516
87	10028
87	11072
87	13718
87	2122
87	22814
87	25038
87	31294
87	34078
87	35186
87	499
88	02336
93	68034
93	7411
93	77612
93	79902
93	83724
93	97772
94	1162
94	30302
94	33508
94	3476
94	43602
94	47238
94	48976
94	53554
94	5659
94	5742
94	6402
94	67602
94	71226
94	78056
94	90322
95	07654
95	14166
95	16438
95	1797
95	31378
95	3236
95	41874
95	7393
95	77684
95	84448
95	86526
95	95346
96	01914
96	14888
96	20634
102	41596
102	5434
102	56896
102	70242
102	71682
102	78564
102	81358
103	09306
103	1235
103	19156
103	1989
103	30902
103	38568
103	42658
103	4784
103	51244
103	55688
103	8485
103	9153
103	9378
103	99794
104	0169
104	05818
104	296
104	3319
104	56876
104	62908
104	65798
104	6747
104	73816
104	7451
104	75658
104	76722
104	82988
104	84298
104	87534
104	93108
104	98382
105	00182
105	06062
105	107
105	31984
105	43174
105	48058
105	70446
106	02758
106	03338
106	0458
106	0517
106	06442
106	07126
106	07682
106	08714
106	0924
106	09932
108	98644
109	03692
109	0487
109	12722
109	16918
109	17642
109	22426
109	2634
109	35652
109	61912
