# Supplementary material for: Neuromodulation to the Rescue: Compensation of Temperature-Induced Breakdown of Rhythmic Motor Patterns via Extrinsic Neuromodulatory Input
Source: PLoS Biol. 2015 Sep 29;13(9):e1002265. doi: 10.1371/journal.pbio.1002265 (PMC4587842; doi:10.1371/journal.pbio.1002265)
Supplement: S1 Data — (ZIP) [file pbio.1002265.s001.zip › madSim 6.11/parameter/STANDARD.CA]

3
1.500000e-001
0.000000e+000
8.000000e+004
1.000000e-002
1.100000e-002
1.000000e+003
1.000000e-002
5.000000e-004
5.000000e+000
0.000000e+000
