# Supplementary material for: Neuromodulation to the Rescue: Compensation of Temperature-Induced Breakdown of Rhythmic Motor Patterns via Extrinsic Neuromodulatory Input
Source: PLoS Biol. 2015 Sep 29;13(9):e1002265. doi: 10.1371/journal.pbio.1002265 (PMC4587842; doi:10.1371/journal.pbio.1002265)
Supplement: S1 Data — (ZIP) [file pbio.1002265.s001.zip › madSim 6.11/parameter/STANDARD.GEN]

4
3.200000e-009
-7.000000e-002
3.200000e-011
-7.000000e-002
4.000000e-008
1.000000e+000
3.000000e+000
9.600000e-009
-7.000000e-002
2.880000e-010
4.000000e-008
-7.000000e-002
