# Supplementary material for: Neuromodulation to the Rescue: Compensation of Temperature-Induced Breakdown of Rhythmic Motor Patterns via Extrinsic Neuromodulatory Input
Source: PLoS Biol. 2015 Sep 29;13(9):e1002265. doi: 10.1371/journal.pbio.1002265 (PMC4587842; doi:10.1371/journal.pbio.1002265)
Supplement: S1 Data — (ZIP) [file pbio.1002265.s001.zip › madSim 6.11/parameter/standardap original.TXT]

zeit "1 Soma"
0.0000 -0.070000
0.0001 -0.070000
0.0002 -0.070000
0.0003 -0.070000
0.0004 -0.070000
0.0005 -0.070000
0.0006 -0.070000
0.0007 -0.070000
0.0008 -0.070000
0.0009 -0.070000
0.0010 -0.070000
0.0011 -0.070000
0.0012 -0.070000
0.0013 -0.070000
0.0014 -0.070000
0.0015 -0.070000
0.0016 -0.070000
0.0017 -0.070000
0.0018 -0.070000
0.0019 -0.070000
0.0020 -0.070000
0.0021 -0.070000
0.0022 -0.070000
0.0023 -0.070000
0.0024 -0.070000
0.0025 -0.070000
0.0026 -0.070000
0.0027 -0.070000
0.0028 -0.070000
0.0029 -0.070000
0.0030 -0.070000
0.0031 -0.070000
0.0032 -0.070000
0.0033 -0.070000
0.0034 -0.070000
0.0035 -0.070000
0.0036 -0.070000
0.0037 -0.070000
0.0038 -0.070000
0.0039 -0.070000
0.0040 -0.070000
0.0041 -0.070000
0.0042 -0.070000
0.0043 -0.070000
0.0044 -0.070000
0.0045 -0.070000
0.0046 -0.070000
0.0047 -0.070000
0.0048 -0.070000
0.0049 -0.070000
0.0050 -0.070000
0.0051 -0.070000
0.0052 -0.070000
0.0053 -0.070000
0.0054 -0.070000
0.0055 -0.070000
0.0056 -0.070000
0.0057 -0.070000
0.0058 -0.070000
0.0059 -0.070000
0.0060 -0.070000
0.0061 -0.070000
0.0062 -0.070000
0.0063 -0.070000
0.0064 -0.070000
0.0065 -0.070000
0.0066 -0.070000
0.0067 -0.070000
0.0068 -0.070000
0.0069 -0.070000
0.0070 -0.070000
0.0071 -0.070000
0.0072 -0.070000
0.0073 -0.070000
0.0074 -0.070000
0.0075 -0.070000
0.0076 -0.070000
0.0077 -0.070000
0.0078 -0.070000
0.0079 -0.070000
0.0080 -0.070000
0.0081 -0.070000
0.0082 -0.070000
0.0083 -0.070000
0.0084 -0.070000
0.0085 -0.070000
0.0086 -0.070000
0.0087 -0.070000
0.0088 -0.070000
0.0089 -0.070000
0.0090 -0.070000
0.0091 -0.070000
0.0092 -0.070000
0.0093 -0.070000
0.0094 -0.070000
0.0095 -0.070000
0.0096 -0.070000
0.0097 -0.070000
0.0098 -0.070000
0.0099 -0.070000
0.0100 -0.070000
0.0101 -0.067143
0.0102 -0.064667
0.0103 -0.062518
0.0104 -0.060647
0.0105 -0.059014
0.0106 -0.057584
0.0107 -0.056329
0.0108 -0.055222
0.0109 -0.054244
0.0110 -0.053374
0.0111 -0.052598
0.0112 -0.051903
0.0113 -0.051277
0.0114 -0.050710
0.0115 -0.050195
0.0116 -0.049724
0.0117 -0.049290
0.0118 -0.048890
0.0119 -0.048518
0.0120 -0.048170
0.0121 -0.047845
0.0122 -0.047537
0.0123 -0.047247
0.0124 -0.046970
0.0125 -0.046707
0.0126 -0.046454
0.0127 -0.046212
0.0128 -0.045978
0.0129 -0.045752
0.0130 -0.045533
0.0131 -0.045320
0.0132 -0.045113
0.0133 -0.044911
0.0134 -0.044714
0.0135 -0.044521
0.0136 -0.044333
0.0137 -0.044148
0.0138 -0.043966
0.0139 -0.043788
0.0140 -0.043612
0.0141 -0.043440
0.0142 -0.043270
0.0143 -0.043103
0.0144 -0.042938
0.0145 -0.042775
0.0146 -0.042613
0.0147 -0.042454
0.0148 -0.042296
0.0149 -0.042139
0.0150 -0.041983
0.0151 -0.041827
0.0152 -0.041670
0.0153 -0.041512
0.0154 -0.041352
0.0155 -0.041188
0.0156 -0.041018
0.0157 -0.040840
0.0158 -0.040650
0.0159 -0.040445
0.0160 -0.040216
0.0161 -0.039956
0.0162 -0.039648
0.0163 -0.039271
0.0164 -0.038783
0.0165 -0.038112
0.0166 -0.037107
0.0167 -0.035427
0.0168 -0.032193
0.0169 -0.024932
0.0170 -0.007266
0.0171 0.021925
0.0172 0.039835
0.0173 0.042859
0.0174 0.041989
0.0175 0.039530
0.0176 0.035905
0.0177 0.031484
0.0178 0.026664
0.0179 0.021767
0.0180 0.016997
0.0181 0.012457
0.0182 0.008177
0.0183 0.004152
0.0184 0.000352
0.0185 -0.003257
0.0186 -0.006715
0.0187 -0.010062
0.0188 -0.013342
0.0189 -0.016605
0.0190 -0.019909
0.0191 -0.023330
0.0192 -0.026976
0.0193 -0.031003
0.0194 -0.035512
0.0195 -0.040665
0.0196 -0.046272
0.0197 -0.050925
0.0198 -0.054809
0.0199 -0.058403
0.0200 -0.061868
0.0201 -0.065132
0.0202 -0.068030
0.0203 -0.070411
0.0204 -0.072200
0.0205 -0.073414
0.0206 -0.074129
0.0207 -0.074450
0.0208 -0.074478
0.0209 -0.074299
0.0210 -0.073979
0.0211 -0.073567
0.0212 -0.073094
0.0213 -0.072585
0.0214 -0.072055
0.0215 -0.071515
0.0216 -0.070974
0.0217 -0.070436
0.0218 -0.069906
0.0219 -0.069386
0.0220 -0.068879
0.0221 -0.068386
0.0222 -0.067909
0.0223 -0.067448
0.0224 -0.067003
0.0225 -0.066576
0.0226 -0.066167
0.0227 -0.065776
0.0228 -0.065403
0.0229 -0.065047
0.0230 -0.064709
0.0231 -0.064389
0.0232 -0.064085
0.0233 -0.063799
0.0234 -0.063529
0.0235 -0.063275
0.0236 -0.063036
0.0237 -0.062813
0.0238 -0.062604
0.0239 -0.062409
0.0240 -0.062228
0.0241 -0.062060
0.0242 -0.061904
0.0243 -0.061761
0.0244 -0.061629
0.0245 -0.061508
0.0246 -0.061397
0.0247 -0.061297
0.0248 -0.061206
0.0249 -0.061124
0.0250 -0.061051
0.0251 -0.060986
0.0252 -0.060929
0.0253 -0.060879
0.0254 -0.060837
0.0255 -0.060800
0.0256 -0.060771
0.0257 -0.060747
0.0258 -0.060728
0.0259 -0.060715
0.0260 -0.060707
0.0261 -0.060703
0.0262 -0.060704
0.0263 -0.060709
0.0264 -0.060717
0.0265 -0.060730
0.0266 -0.060745
0.0267 -0.060764
0.0268 -0.060785
0.0269 -0.060810
0.0270 -0.060836
0.0271 -0.060866
0.0272 -0.060897
0.0273 -0.060930
0.0274 -0.060965
0.0275 -0.061002
0.0276 -0.061041
0.0277 -0.061080
0.0278 -0.061121
0.0279 -0.061164
0.0280 -0.061207
0.0281 -0.061252
0.0282 -0.061297
0.0283 -0.061343
0.0284 -0.061389
0.0285 -0.061437
0.0286 -0.061485
0.0287 -0.061533
0.0288 -0.061582
0.0289 -0.061631
0.0290 -0.061680
0.0291 -0.061730
0.0292 -0.061779
0.0293 -0.061829
0.0294 -0.061879
0.0295 -0.061929
0.0296 -0.061979
0.0297 -0.062029
0.0298 -0.062078
0.0299 -0.062128
0.0300 -0.062178
0.0301 -0.062227
0.0302 -0.062276
0.0303 -0.062325
0.0304 -0.062374
0.0305 -0.062422
0.0306 -0.062470
0.0307 -0.062518
0.0308 -0.062566
0.0309 -0.062613
0.0310 -0.062660
0.0311 -0.062707
0.0312 -0.062753
0.0313 -0.062799
0.0314 -0.062845
0.0315 -0.062890
0.0316 -0.062935
0.0317 -0.062979
0.0318 -0.063023
0.0319 -0.063067
0.0320 -0.063110
0.0321 -0.063153
0.0322 -0.063195
0.0323 -0.063237
0.0324 -0.063279
0.0325 -0.063320
0.0326 -0.063361
0.0327 -0.063402
0.0328 -0.063442
0.0329 -0.063482
0.0330 -0.063521
0.0331 -0.063560
0.0332 -0.063598
0.0333 -0.063637
0.0334 -0.063674
0.0335 -0.063712
0.0336 -0.063749
0.0337 -0.063785
0.0338 -0.063822
0.0339 -0.063858
0.0340 -0.063893
0.0341 -0.063928
0.0342 -0.063963
0.0343 -0.063998
0.0344 -0.064032
0.0345 -0.064066
0.0346 -0.064099
0.0347 -0.064132
0.0348 -0.064165
0.0349 -0.064197
0.0350 -0.064230
0.0351 -0.064261
0.0352 -0.064293
0.0353 -0.064324
0.0354 -0.064355
0.0355 -0.064385
0.0356 -0.064416
0.0357 -0.064446
0.0358 -0.064475
0.0359 -0.064505
0.0360 -0.064534
0.0361 -0.064563
0.0362 -0.064591
0.0363 -0.064620
0.0364 -0.064648
0.0365 -0.064675
0.0366 -0.064703
0.0367 -0.064730
0.0368 -0.064757
0.0369 -0.064784
0.0370 -0.064810
0.0371 -0.064836
0.0372 -0.064862
0.0373 -0.064888
0.0374 -0.064914
0.0375 -0.064939
0.0376 -0.064964
0.0377 -0.064989
0.0378 -0.065013
0.0379 -0.065038
0.0380 -0.065062
0.0381 -0.065086
0.0382 -0.065110
0.0383 -0.065133
0.0384 -0.065157
0.0385 -0.065180
0.0386 -0.065203
0.0387 -0.065225
0.0388 -0.065248
0.0389 -0.065270
0.0390 -0.065293
0.0391 -0.065315
0.0392 -0.065336
0.0393 -0.065358
0.0394 -0.065380
0.0395 -0.065401
0.0396 -0.065422
0.0397 -0.065443
0.0398 -0.065464
0.0399 -0.065484
0.0400 -0.065505
0.0401 -0.065525
0.0402 -0.065545
0.0403 -0.065565
0.0404 -0.065585
0.0405 -0.065605
0.0406 -0.065624
0.0407 -0.065644
0.0408 -0.065663
0.0409 -0.065682
0.0410 -0.065701
0.0411 -0.065720
0.0412 -0.065739
0.0413 -0.065757
0.0414 -0.065776
0.0415 -0.065794
0.0416 -0.065812
0.0417 -0.065830
0.0418 -0.065848
0.0419 -0.065866
0.0420 -0.065883
0.0421 -0.065901
0.0422 -0.065918
0.0423 -0.065936
0.0424 -0.065953
0.0425 -0.065970
0.0426 -0.065987
0.0427 -0.066004
0.0428 -0.066020
0.0429 -0.066037
0.0430 -0.066053
0.0431 -0.066070
0.0432 -0.066086
0.0433 -0.066102
0.0434 -0.066118
0.0435 -0.066134
0.0436 -0.066150
0.0437 -0.066166
0.0438 -0.066181
0.0439 -0.066197
0.0440 -0.066212
0.0441 -0.066228
0.0442 -0.066243
0.0443 -0.066258
0.0444 -0.066273
0.0445 -0.066288
0.0446 -0.066303
0.0447 -0.066318
0.0448 -0.066333
0.0449 -0.066347
0.0450 -0.066362
0.0451 -0.066376
0.0452 -0.066391
0.0453 -0.066405
0.0454 -0.066419
0.0455 -0.066433
0.0456 -0.066447
0.0457 -0.066461
0.0458 -0.066475
0.0459 -0.066489
0.0460 -0.066502
0.0461 -0.066516
0.0462 -0.066530
0.0463 -0.066543
0.0464 -0.066557
0.0465 -0.066570
0.0466 -0.066583
0.0467 -0.066596
0.0468 -0.066609
0.0469 -0.066622
0.0470 -0.066635
0.0471 -0.066648
0.0472 -0.066661
0.0473 -0.066674
0.0474 -0.066687
0.0475 -0.066699
0.0476 -0.066712
0.0477 -0.066724
0.0478 -0.066737
0.0479 -0.066749
0.0480 -0.066761
0.0481 -0.066774
0.0482 -0.066786
0.0483 -0.066798
0.0484 -0.066810
0.0485 -0.066822
0.0486 -0.066834
0.0487 -0.066846
0.0488 -0.066857
0.0489 -0.066869
0.0490 -0.066881
0.0491 -0.066892
0.0492 -0.066904
0.0493 -0.066915
0.0494 -0.066927
0.0495 -0.066938
0.0496 -0.066950
0.0497 -0.066961
0.0498 -0.066972
0.0499 -0.066983
0.0500 -0.066994
0.0501 -0.067006
0.0502 -0.067017
0.0503 -0.067028
0.0504 -0.067038
0.0505 -0.067049
0.0506 -0.067060
0.0507 -0.067071
0.0508 -0.067082
0.0509 -0.067092
0.0510 -0.067103
0.0511 -0.067113
0.0512 -0.067124
0.0513 -0.067134
0.0514 -0.067145
0.0515 -0.067155
0.0516 -0.067165
0.0517 -0.067176
0.0518 -0.067186
0.0519 -0.067196
0.0520 -0.067206
0.0521 -0.067216
0.0522 -0.067226
0.0523 -0.067236
0.0524 -0.067246
0.0525 -0.067256
0.0526 -0.067266
0.0527 -0.067276
0.0528 -0.067286
0.0529 -0.067295
0.0530 -0.067305
0.0531 -0.067315
0.0532 -0.067324
0.0533 -0.067334
0.0534 -0.067343
0.0535 -0.067353
0.0536 -0.067362
0.0537 -0.067372
0.0538 -0.067381
0.0539 -0.067390
0.0540 -0.067400
0.0541 -0.067409
0.0542 -0.067418
0.0543 -0.067427
0.0544 -0.067436
0.0545 -0.067445
0.0546 -0.067455
0.0547 -0.067464
0.0548 -0.067472
0.0549 -0.067481
0.0550 -0.067490
0.0551 -0.067499
0.0552 -0.067508
0.0553 -0.067517
0.0554 -0.067526
0.0555 -0.067534
0.0556 -0.067543
0.0557 -0.067552
0.0558 -0.067560
0.0559 -0.067569
0.0560 -0.067577
0.0561 -0.067586
0.0562 -0.067594
0.0563 -0.067603
0.0564 -0.067611
0.0565 -0.067619
0.0566 -0.067628
0.0567 -0.067636
0.0568 -0.067644
0.0569 -0.067653
0.0570 -0.067661
0.0571 -0.067669
0.0572 -0.067677
0.0573 -0.067685
0.0574 -0.067693
0.0575 -0.067701
0.0576 -0.067709
0.0577 -0.067717
0.0578 -0.067725
0.0579 -0.067733
0.0580 -0.067741
0.0581 -0.067749
0.0582 -0.067757
0.0583 -0.067764
0.0584 -0.067772
0.0585 -0.067780
0.0586 -0.067788
0.0587 -0.067795
0.0588 -0.067803
0.0589 -0.067811
0.0590 -0.067818
0.0591 -0.067826
0.0592 -0.067833
0.0593 -0.067841
0.0594 -0.067848
0.0595 -0.067856
0.0596 -0.067863
0.0597 -0.067870
0.0598 -0.067878
0.0599 -0.067885
0.0600 -0.067892
0.0601 -0.067900
0.0602 -0.067907
0.0603 -0.067914
0.0604 -0.067921
0.0605 -0.067928
0.0606 -0.067936
0.0607 -0.067943
0.0608 -0.067950
0.0609 -0.067957
0.0610 -0.067964
0.0611 -0.067971
0.0612 -0.067978
0.0613 -0.067985
0.0614 -0.067992
0.0615 -0.067999
0.0616 -0.068005
0.0617 -0.068012
0.0618 -0.068019
0.0619 -0.068026
0.0620 -0.068033
0.0621 -0.068039
0.0622 -0.068046
0.0623 -0.068053
0.0624 -0.068059
0.0625 -0.068066
0.0626 -0.068073
0.0627 -0.068079
0.0628 -0.068086
0.0629 -0.068092
0.0630 -0.068099
0.0631 -0.068105
0.0632 -0.068112
0.0633 -0.068118
0.0634 -0.068125
0.0635 -0.068131
0.0636 -0.068138
0.0637 -0.068144
0.0638 -0.068150
0.0639 -0.068157
0.0640 -0.068163
0.0641 -0.068169
0.0642 -0.068175
0.0643 -0.068182
0.0644 -0.068188
0.0645 -0.068194
0.0646 -0.068200
0.0647 -0.068206
0.0648 -0.068212
0.0649 -0.068218
0.0650 -0.068225
0.0651 -0.068231
0.0652 -0.068237
0.0653 -0.068243
0.0654 -0.068249
0.0655 -0.068255
0.0656 -0.068261
0.0657 -0.068266
0.0658 -0.068272
0.0659 -0.068278
0.0660 -0.068284
0.0661 -0.068290
0.0662 -0.068296
0.0663 -0.068301
0.0664 -0.068307
0.0665 -0.068313
0.0666 -0.068319
0.0667 -0.068324
0.0668 -0.068330
0.0669 -0.068336
0.0670 -0.068341
0.0671 -0.068347
0.0672 -0.068353
0.0673 -0.068358
0.0674 -0.068364
0.0675 -0.068369
0.0676 -0.068375
0.0677 -0.068380
0.0678 -0.068386
0.0679 -0.068391
0.0680 -0.068397
0.0681 -0.068402
0.0682 -0.068408
0.0683 -0.068413
0.0684 -0.068418
0.0685 -0.068424
0.0686 -0.068429
0.0687 -0.068434
0.0688 -0.068440
0.0689 -0.068445
0.0690 -0.068450
0.0691 -0.068456
0.0692 -0.068461
0.0693 -0.068466
0.0694 -0.068471
0.0695 -0.068476
0.0696 -0.068482
0.0697 -0.068487
0.0698 -0.068492
0.0699 -0.068497
0.0700 -0.068502
0.0701 -0.068507
0.0702 -0.068512
0.0703 -0.068517
0.0704 -0.068522
0.0705 -0.068527
0.0706 -0.068532
0.0707 -0.068537
0.0708 -0.068542
0.0709 -0.068547
0.0710 -0.068552
0.0711 -0.068557
0.0712 -0.068562
0.0713 -0.068566
0.0714 -0.068571
0.0715 -0.068576
0.0716 -0.068581
0.0717 -0.068586
0.0718 -0.068591
0.0719 -0.068595
0.0720 -0.068600
0.0721 -0.068605
0.0722 -0.068609
0.0723 -0.068614
0.0724 -0.068619
0.0725 -0.068624
0.0726 -0.068628
0.0727 -0.068633
0.0728 -0.068637
0.0729 -0.068642
0.0730 -0.068647
0.0731 -0.068651
0.0732 -0.068656
0.0733 -0.068660
0.0734 -0.068665
0.0735 -0.068669
0.0736 -0.068674
0.0737 -0.068678
0.0738 -0.068683
0.0739 -0.068687
0.0740 -0.068692
0.0741 -0.068696
0.0742 -0.068700
0.0743 -0.068705
0.0744 -0.068709
0.0745 -0.068713
0.0746 -0.068718
0.0747 -0.068722
0.0748 -0.068726
0.0749 -0.068731
0.0750 -0.068735
0.0751 -0.068739
0.0752 -0.068743
0.0753 -0.068748
0.0754 -0.068752
0.0755 -0.068756
0.0756 -0.068760
0.0757 -0.068765
0.0758 -0.068769
0.0759 -0.068773
0.0760 -0.068777
0.0761 -0.068781
0.0762 -0.068785
0.0763 -0.068789
0.0764 -0.068793
0.0765 -0.068797
0.0766 -0.068801
0.0767 -0.068806
0.0768 -0.068810
0.0769 -0.068814
0.0770 -0.068818
0.0771 -0.068822
0.0772 -0.068825
0.0773 -0.068829
0.0774 -0.068833
0.0775 -0.068837
0.0776 -0.068841
0.0777 -0.068845
0.0778 -0.068849
0.0779 -0.068853
0.0780 -0.068857
0.0781 -0.068861
0.0782 -0.068864
0.0783 -0.068868
0.0784 -0.068872
0.0785 -0.068876
0.0786 -0.068880
0.0787 -0.068883
0.0788 -0.068887
0.0789 -0.068891
0.0790 -0.068895
0.0791 -0.068898
0.0792 -0.068902
0.0793 -0.068906
0.0794 -0.068909
0.0795 -0.068913
0.0796 -0.068917
0.0797 -0.068920
0.0798 -0.068924
0.0799 -0.068928
0.0800 -0.068931
0.0801 -0.068935
0.0802 -0.068938
0.0803 -0.068942
0.0804 -0.068946
0.0805 -0.068949
0.0806 -0.068953
0.0807 -0.068956
0.0808 -0.068960
0.0809 -0.068963
0.0810 -0.068967
0.0811 -0.068970
0.0812 -0.068974
0.0813 -0.068977
0.0814 -0.068980
0.0815 -0.068984
0.0816 -0.068987
0.0817 -0.068991
0.0818 -0.068994
0.0819 -0.068997
0.0820 -0.069001
0.0821 -0.069004
0.0822 -0.069008
0.0823 -0.069011
0.0824 -0.069014
0.0825 -0.069018
0.0826 -0.069021
0.0827 -0.069024
0.0828 -0.069027
0.0829 -0.069031
0.0830 -0.069034
0.0831 -0.069037
0.0832 -0.069040
0.0833 -0.069044
0.0834 -0.069047
0.0835 -0.069050
0.0836 -0.069053
0.0837 -0.069056
0.0838 -0.069060
0.0839 -0.069063
0.0840 -0.069066
0.0841 -0.069069
0.0842 -0.069072
0.0843 -0.069075
0.0844 -0.069078
0.0845 -0.069082
0.0846 -0.069085
0.0847 -0.069088
0.0848 -0.069091
0.0849 -0.069094
0.0850 -0.069097
0.0851 -0.069100
0.0852 -0.069103
0.0853 -0.069106
0.0854 -0.069109
0.0855 -0.069112
0.0856 -0.069115
0.0857 -0.069118
0.0858 -0.069121
0.0859 -0.069124
0.0860 -0.069127
0.0861 -0.069130
0.0862 -0.069133
0.0863 -0.069135
0.0864 -0.069138
0.0865 -0.069141
0.0866 -0.069144
0.0867 -0.069147
0.0868 -0.069150
0.0869 -0.069153
0.0870 -0.069156
0.0871 -0.069158
0.0872 -0.069161
0.0873 -0.069164
0.0874 -0.069167
0.0875 -0.069170
0.0876 -0.069172
0.0877 -0.069175
0.0878 -0.069178
0.0879 -0.069181
0.0880 -0.069184
0.0881 -0.069186
0.0882 -0.069189
0.0883 -0.069192
0.0884 -0.069194
0.0885 -0.069197
0.0886 -0.069200
0.0887 -0.069203
0.0888 -0.069205
0.0889 -0.069208
0.0890 -0.069211
0.0891 -0.069213
0.0892 -0.069216
0.0893 -0.069218
0.0894 -0.069221
0.0895 -0.069224
0.0896 -0.069226
0.0897 -0.069229
0.0898 -0.069232
0.0899 -0.069234
0.0900 -0.069237
0.0901 -0.069239
0.0902 -0.069242
0.0903 -0.069244
0.0904 -0.069247
0.0905 -0.069249
0.0906 -0.069252
0.0907 -0.069254
0.0908 -0.069257
0.0909 -0.069259
0.0910 -0.069262
0.0911 -0.069264
0.0912 -0.069267
0.0913 -0.069269
0.0914 -0.069272
0.0915 -0.069274
0.0916 -0.069277
0.0917 -0.069279
0.0918 -0.069282
0.0919 -0.069284
0.0920 -0.069286
0.0921 -0.069289
0.0922 -0.069291
0.0923 -0.069293
0.0924 -0.069296
0.0925 -0.069298
0.0926 -0.069301
0.0927 -0.069303
0.0928 -0.069305
0.0929 -0.069308
0.0930 -0.069310
0.0931 -0.069312
0.0932 -0.069315
0.0933 -0.069317
0.0934 -0.069319
0.0935 -0.069321
0.0936 -0.069324
0.0937 -0.069326
0.0938 -0.069328
0.0939 -0.069330
0.0940 -0.069333
0.0941 -0.069335
0.0942 -0.069337
0.0943 -0.069339
0.0944 -0.069342
0.0945 -0.069344
0.0946 -0.069346
0.0947 -0.069348
0.0948 -0.069350
0.0949 -0.069353
0.0950 -0.069355
0.0951 -0.069357
0.0952 -0.069359
0.0953 -0.069361
0.0954 -0.069363
0.0955 -0.069366
0.0956 -0.069368
0.0957 -0.069370
0.0958 -0.069372
0.0959 -0.069374
0.0960 -0.069376
0.0961 -0.069378
0.0962 -0.069380
0.0963 -0.069382
0.0964 -0.069384
0.0965 -0.069387
0.0966 -0.069389
0.0967 -0.069391
0.0968 -0.069393
0.0969 -0.069395
0.0970 -0.069397
0.0971 -0.069399
0.0972 -0.069401
0.0973 -0.069403
0.0974 -0.069405
0.0975 -0.069407
0.0976 -0.069409
0.0977 -0.069411
0.0978 -0.069413
0.0979 -0.069415
0.0980 -0.069417
0.0981 -0.069419
0.0982 -0.069421
0.0983 -0.069423
0.0984 -0.069424
0.0985 -0.069426
0.0986 -0.069428
0.0987 -0.069430
0.0988 -0.069432
0.0989 -0.069434
0.0990 -0.069436
0.0991 -0.069438
0.0992 -0.069440
0.0993 -0.069442
0.0994 -0.069444
0.0995 -0.069445
0.0996 -0.069447
0.0997 -0.069449
0.0998 -0.069451
0.0999 -0.069453
0.1000 -0.069455
0.1001 -0.069456
0.1002 -0.069458
0.1003 -0.069460
0.1004 -0.069462
0.1005 -0.069464
0.1006 -0.069466
0.1007 -0.069467
0.1008 -0.069469
0.1009 -0.069471
0.1010 -0.069473
0.1011 -0.069474
0.1012 -0.069476
0.1013 -0.069478
0.1014 -0.069480
0.1015 -0.069481
0.1016 -0.069483
0.1017 -0.069485
0.1018 -0.069487
0.1019 -0.069488
0.1020 -0.069490
0.1021 -0.069492
0.1022 -0.069494
0.1023 -0.069495
0.1024 -0.069497
0.1025 -0.069499
0.1026 -0.069500
0.1027 -0.069502
0.1028 -0.069504
0.1029 -0.069505
0.1030 -0.069507
0.1031 -0.069509
0.1032 -0.069510
0.1033 -0.069512
0.1034 -0.069514
0.1035 -0.069515
0.1036 -0.069517
0.1037 -0.069518
0.1038 -0.069520
0.1039 -0.069522
0.1040 -0.069523
0.1041 -0.069525
0.1042 -0.069526
0.1043 -0.069528
0.1044 -0.069530
0.1045 -0.069531
0.1046 -0.069533
0.1047 -0.069534
0.1048 -0.069536
0.1049 -0.069537
0.1050 -0.069539
0.1051 -0.069541
0.1052 -0.069542
0.1053 -0.069544
0.1054 -0.069545
0.1055 -0.069547
0.1056 -0.069548
0.1057 -0.069550
0.1058 -0.069551
0.1059 -0.069553
0.1060 -0.069554
0.1061 -0.069556
0.1062 -0.069557
0.1063 -0.069559
0.1064 -0.069560
0.1065 -0.069562
0.1066 -0.069563
0.1067 -0.069565
0.1068 -0.069566
0.1069 -0.069568
0.1070 -0.069569
0.1071 -0.069570
0.1072 -0.069572
0.1073 -0.069573
0.1074 -0.069575
0.1075 -0.069576
0.1076 -0.069578
0.1077 -0.069579
0.1078 -0.069580
0.1079 -0.069582
0.1080 -0.069583
0.1081 -0.069585
0.1082 -0.069586
0.1083 -0.069587
0.1084 -0.069589
0.1085 -0.069590
0.1086 -0.069592
0.1087 -0.069593
0.1088 -0.069594
0.1089 -0.069596
0.1090 -0.069597
0.1091 -0.069598
0.1092 -0.069600
0.1093 -0.069601
0.1094 -0.069602
0.1095 -0.069604
0.1096 -0.069605
0.1097 -0.069606
0.1098 -0.069608
0.1099 -0.069609
0.1100 -0.069610
0.1101 -0.069612
0.1102 -0.069613
0.1103 -0.069614
0.1104 -0.069616
0.1105 -0.069617
0.1106 -0.069618
0.1107 -0.069619
0.1108 -0.069621
0.1109 -0.069622
0.1110 -0.069623
0.1111 -0.069624
0.1112 -0.069626
0.1113 -0.069627
0.1114 -0.069628
0.1115 -0.069629
0.1116 -0.069631
0.1117 -0.069632
0.1118 -0.069633
0.1119 -0.069634
0.1120 -0.069636
0.1121 -0.069637
0.1122 -0.069638
0.1123 -0.069639
0.1124 -0.069641
0.1125 -0.069642
0.1126 -0.069643
0.1127 -0.069644
0.1128 -0.069645
0.1129 -0.069647
0.1130 -0.069648
0.1131 -0.069649
0.1132 -0.069650
0.1133 -0.069651
0.1134 -0.069652
0.1135 -0.069654
0.1136 -0.069655
0.1137 -0.069656
0.1138 -0.069657
0.1139 -0.069658
0.1140 -0.069659
0.1141 -0.069660
0.1142 -0.069662
0.1143 -0.069663
0.1144 -0.069664
0.1145 -0.069665
0.1146 -0.069666
0.1147 -0.069667
0.1148 -0.069668
0.1149 -0.069669
0.1150 -0.069671
0.1151 -0.069672
0.1152 -0.069673
0.1153 -0.069674
0.1154 -0.069675
0.1155 -0.069676
0.1156 -0.069677
0.1157 -0.069678
0.1158 -0.069679
0.1159 -0.069680
0.1160 -0.069681
0.1161 -0.069683
0.1162 -0.069684
0.1163 -0.069685
0.1164 -0.069686
0.1165 -0.069687
0.1166 -0.069688
0.1167 -0.069689
0.1168 -0.069690
0.1169 -0.069691
0.1170 -0.069692
0.1171 -0.069693
0.1172 -0.069694
0.1173 -0.069695
0.1174 -0.069696
0.1175 -0.069697
0.1176 -0.069698
0.1177 -0.069699
0.1178 -0.069700
0.1179 -0.069701
0.1180 -0.069702
0.1181 -0.069703
0.1182 -0.069704
0.1183 -0.069705
0.1184 -0.069706
0.1185 -0.069707
0.1186 -0.069708
0.1187 -0.069709
0.1188 -0.069710
0.1189 -0.069711
0.1190 -0.069712
0.1191 -0.069713
0.1192 -0.069714
0.1193 -0.069715
0.1194 -0.069716
0.1195 -0.069717
0.1196 -0.069718
0.1197 -0.069719
0.1198 -0.069720
0.1199 -0.069721
0.1200 -0.069722
0.1201 -0.069722
0.1202 -0.069723
0.1203 -0.069724
0.1204 -0.069725
0.1205 -0.069726
0.1206 -0.069727
0.1207 -0.069728
0.1208 -0.069729
0.1209 -0.069730
0.1210 -0.069731
0.1211 -0.069732
0.1212 -0.069733
0.1213 -0.069733
0.1214 -0.069734
0.1215 -0.069735
0.1216 -0.069736
0.1217 -0.069737
0.1218 -0.069738
0.1219 -0.069739
0.1220 -0.069740
0.1221 -0.069741
0.1222 -0.069741
0.1223 -0.069742
0.1224 -0.069743
0.1225 -0.069744
0.1226 -0.069745
0.1227 -0.069746
0.1228 -0.069747
0.1229 -0.069747
0.1230 -0.069748
0.1231 -0.069749
0.1232 -0.069750
0.1233 -0.069751
0.1234 -0.069752
0.1235 -0.069752
0.1236 -0.069753
0.1237 -0.069754
0.1238 -0.069755
0.1239 -0.069756
0.1240 -0.069757
0.1241 -0.069757
0.1242 -0.069758
0.1243 -0.069759
0.1244 -0.069760
0.1245 -0.069761
0.1246 -0.069761
0.1247 -0.069762
0.1248 -0.069763
0.1249 -0.069764
0.1250 -0.069765
0.1251 -0.069765
0.1252 -0.069766
0.1253 -0.069767
0.1254 -0.069768
0.1255 -0.069769
0.1256 -0.069769
0.1257 -0.069770
0.1258 -0.069771
0.1259 -0.069772
0.1260 -0.069772
0.1261 -0.069773
0.1262 -0.069774
0.1263 -0.069775
0.1264 -0.069775
0.1265 -0.069776
0.1266 -0.069777
0.1267 -0.069778
0.1268 -0.069778
0.1269 -0.069779
0.1270 -0.069780
0.1271 -0.069781
0.1272 -0.069781
0.1273 -0.069782
0.1274 -0.069783
0.1275 -0.069784
0.1276 -0.069784
0.1277 -0.069785
0.1278 -0.069786
0.1279 -0.069786
0.1280 -0.069787
0.1281 -0.069788
0.1282 -0.069789
0.1283 -0.069789
0.1284 -0.069790
0.1285 -0.069791
0.1286 -0.069791
0.1287 -0.069792
0.1288 -0.069793
0.1289 -0.069794
0.1290 -0.069794
0.1291 -0.069795
0.1292 -0.069796
0.1293 -0.069796
0.1294 -0.069797
0.1295 -0.069798
0.1296 -0.069798
0.1297 -0.069799
0.1298 -0.069800
0.1299 -0.069800
0.1300 -0.069801
0.1301 -0.069802
0.1302 -0.069802
0.1303 -0.069803
0.1304 -0.069804
0.1305 -0.069804
0.1306 -0.069805
0.1307 -0.069806
0.1308 -0.069806
0.1309 -0.069807
0.1310 -0.069808
0.1311 -0.069808
0.1312 -0.069809
0.1313 -0.069810
0.1314 -0.069810
0.1315 -0.069811
0.1316 -0.069811
0.1317 -0.069812
0.1318 -0.069813
0.1319 -0.069813
0.1320 -0.069814
0.1321 -0.069815
0.1322 -0.069815
0.1323 -0.069816
0.1324 -0.069816
0.1325 -0.069817
0.1326 -0.069818
0.1327 -0.069818
0.1328 -0.069819
0.1329 -0.069820
0.1330 -0.069820
0.1331 -0.069821
0.1332 -0.069821
0.1333 -0.069822
0.1334 -0.069823
0.1335 -0.069823
0.1336 -0.069824
0.1337 -0.069824
0.1338 -0.069825
0.1339 -0.069825
0.1340 -0.069826
0.1341 -0.069827
0.1342 -0.069827
0.1343 -0.069828
0.1344 -0.069828
0.1345 -0.069829
0.1346 -0.069830
0.1347 -0.069830
0.1348 -0.069831
0.1349 -0.069831
0.1350 -0.069832
0.1351 -0.069832
0.1352 -0.069833
0.1353 -0.069833
0.1354 -0.069834
0.1355 -0.069835
0.1356 -0.069835
0.1357 -0.069836
0.1358 -0.069836
0.1359 -0.069837
0.1360 -0.069837
0.1361 -0.069838
0.1362 -0.069838
0.1363 -0.069839
0.1364 -0.069840
0.1365 -0.069840
0.1366 -0.069841
0.1367 -0.069841
0.1368 -0.069842
0.1369 -0.069842
0.1370 -0.069843
0.1371 -0.069843
0.1372 -0.069844
0.1373 -0.069844
0.1374 -0.069845
0.1375 -0.069845
0.1376 -0.069846
0.1377 -0.069846
0.1378 -0.069847
0.1379 -0.069847
0.1380 -0.069848
0.1381 -0.069848
0.1382 -0.069849
0.1383 -0.069849
0.1384 -0.069850
0.1385 -0.069850
0.1386 -0.069851
0.1387 -0.069851
0.1388 -0.069852
0.1389 -0.069852
0.1390 -0.069853
0.1391 -0.069853
0.1392 -0.069854
0.1393 -0.069854
0.1394 -0.069855
0.1395 -0.069855
0.1396 -0.069856
0.1397 -0.069856
0.1398 -0.069857
0.1399 -0.069857
0.1400 -0.069858
0.1401 -0.069858
0.1402 -0.069859
0.1403 -0.069859
0.1404 -0.069860
0.1405 -0.069860
0.1406 -0.069861
0.1407 -0.069861
0.1408 -0.069862
0.1409 -0.069862
0.1410 -0.069863
0.1411 -0.069863
0.1412 -0.069863
0.1413 -0.069864
0.1414 -0.069864
0.1415 -0.069865
0.1416 -0.069865
0.1417 -0.069866
0.1418 -0.069866
0.1419 -0.069867
0.1420 -0.069867
0.1421 -0.069868
0.1422 -0.069868
0.1423 -0.069868
0.1424 -0.069869
0.1425 -0.069869
0.1426 -0.069870
0.1427 -0.069870
0.1428 -0.069871
0.1429 -0.069871
0.1430 -0.069871
0.1431 -0.069872
0.1432 -0.069872
0.1433 -0.069873
0.1434 -0.069873
0.1435 -0.069874
0.1436 -0.069874
0.1437 -0.069874
0.1438 -0.069875
0.1439 -0.069875
0.1440 -0.069876
0.1441 -0.069876
0.1442 -0.069877
0.1443 -0.069877
0.1444 -0.069877
0.1445 -0.069878
0.1446 -0.069878
0.1447 -0.069879
0.1448 -0.069879
0.1449 -0.069879
0.1450 -0.069880
0.1451 -0.069880
0.1452 -0.069881
0.1453 -0.069881
0.1454 -0.069881
0.1455 -0.069882
0.1456 -0.069882
0.1457 -0.069883
0.1458 -0.069883
0.1459 -0.069883
0.1460 -0.069884
0.1461 -0.069884
0.1462 -0.069885
0.1463 -0.069885
0.1464 -0.069885
0.1465 -0.069886
0.1466 -0.069886
0.1467 -0.069886
0.1468 -0.069887
0.1469 -0.069887
0.1470 -0.069888
0.1471 -0.069888
0.1472 -0.069888
0.1473 -0.069889
0.1474 -0.069889
0.1475 -0.069889
0.1476 -0.069890
0.1477 -0.069890
0.1478 -0.069891
0.1479 -0.069891
0.1480 -0.069891
0.1481 -0.069892
0.1482 -0.069892
0.1483 -0.069892
0.1484 -0.069893
0.1485 -0.069893
0.1486 -0.069893
0.1487 -0.069894
0.1488 -0.069894
0.1489 -0.069895
0.1490 -0.069895
0.1491 -0.069895
0.1492 -0.069896
0.1493 -0.069896
0.1494 -0.069896
0.1495 -0.069897
0.1496 -0.069897
0.1497 -0.069897
0.1498 -0.069898
0.1499 -0.069898
0.1500 -0.069898
0.1501 -0.069899
0.1502 -0.069899
0.1503 -0.069899
0.1504 -0.069900
0.1505 -0.069900
0.1506 -0.069900
0.1507 -0.069901
0.1508 -0.069901
0.1509 -0.069901
0.1510 -0.069902
0.1511 -0.069902
0.1512 -0.069902
0.1513 -0.069903
0.1514 -0.069903
0.1515 -0.069903
0.1516 -0.069904
0.1517 -0.069904
0.1518 -0.069904
0.1519 -0.069905
0.1520 -0.069905
0.1521 -0.069905
0.1522 -0.069906
0.1523 -0.069906
0.1524 -0.069906
0.1525 -0.069907
0.1526 -0.069907
0.1527 -0.069907
0.1528 -0.069908
0.1529 -0.069908
0.1530 -0.069908
0.1531 -0.069908
0.1532 -0.069909
0.1533 -0.069909
0.1534 -0.069909
0.1535 -0.069910
0.1536 -0.069910
0.1537 -0.069910
0.1538 -0.069911
0.1539 -0.069911
0.1540 -0.069911
0.1541 -0.069911
0.1542 -0.069912
0.1543 -0.069912
0.1544 -0.069912
0.1545 -0.069913
0.1546 -0.069913
0.1547 -0.069913
0.1548 -0.069914
0.1549 -0.069914
0.1550 -0.069914
0.1551 -0.069914
0.1552 -0.069915
0.1553 -0.069915
0.1554 -0.069915
0.1555 -0.069916
0.1556 -0.069916
0.1557 -0.069916
0.1558 -0.069916
0.1559 -0.069917
0.1560 -0.069917
0.1561 -0.069917
0.1562 -0.069917
0.1563 -0.069918
0.1564 -0.069918
0.1565 -0.069918
0.1566 -0.069919
0.1567 -0.069919
0.1568 -0.069919
0.1569 -0.069919
0.1570 -0.069920
0.1571 -0.069920
0.1572 -0.069920
0.1573 -0.069920
0.1574 -0.069921
0.1575 -0.069921
0.1576 -0.069921
0.1577 -0.069922
0.1578 -0.069922
0.1579 -0.069922
0.1580 -0.069922
0.1581 -0.069923
0.1582 -0.069923
0.1583 -0.069923
0.1584 -0.069923
0.1585 -0.069924
0.1586 -0.069924
0.1587 -0.069924
0.1588 -0.069924
0.1589 -0.069925
0.1590 -0.069925
0.1591 -0.069925
0.1592 -0.069925
0.1593 -0.069926
0.1594 -0.069926
0.1595 -0.069926
0.1596 -0.069926
0.1597 -0.069927
0.1598 -0.069927
0.1599 -0.069927
0.1600 -0.069927
0.1601 -0.069928
0.1602 -0.069928
0.1603 -0.069928
0.1604 -0.069928
0.1605 -0.069929
0.1606 -0.069929
0.1607 -0.069929
0.1608 -0.069929
0.1609 -0.069930
0.1610 -0.069930
0.1611 -0.069930
0.1612 -0.069930
0.1613 -0.069930
0.1614 -0.069931
0.1615 -0.069931
0.1616 -0.069931
0.1617 -0.069931
0.1618 -0.069932
0.1619 -0.069932
0.1620 -0.069932
0.1621 -0.069932
0.1622 -0.069933
0.1623 -0.069933
0.1624 -0.069933
0.1625 -0.069933
0.1626 -0.069933
0.1627 -0.069934
0.1628 -0.069934
0.1629 -0.069934
0.1630 -0.069934
0.1631 -0.069935
0.1632 -0.069935
0.1633 -0.069935
0.1634 -0.069935
0.1635 -0.069935
0.1636 -0.069936
0.1637 -0.069936
0.1638 -0.069936
0.1639 -0.069936
0.1640 -0.069937
0.1641 -0.069937
0.1642 -0.069937
0.1643 -0.069937
0.1644 -0.069937
0.1645 -0.069938
0.1646 -0.069938
0.1647 -0.069938
0.1648 -0.069938
0.1649 -0.069938
0.1650 -0.069939
0.1651 -0.069939
0.1652 -0.069939
0.1653 -0.069939
0.1654 -0.069939
0.1655 -0.069940
0.1656 -0.069940
0.1657 -0.069940
0.1658 -0.069940
0.1659 -0.069940
0.1660 -0.069941
0.1661 -0.069941
0.1662 -0.069941
0.1663 -0.069941
0.1664 -0.069941
0.1665 -0.069942
0.1666 -0.069942
0.1667 -0.069942
0.1668 -0.069942
0.1669 -0.069942
0.1670 -0.069943
0.1671 -0.069943
0.1672 -0.069943
0.1673 -0.069943
0.1674 -0.069943
0.1675 -0.069944
0.1676 -0.069944
0.1677 -0.069944
0.1678 -0.069944
0.1679 -0.069944
0.1680 -0.069944
0.1681 -0.069945
0.1682 -0.069945
0.1683 -0.069945
0.1684 -0.069945
0.1685 -0.069945
0.1686 -0.069946
0.1687 -0.069946
0.1688 -0.069946
0.1689 -0.069946
0.1690 -0.069946
0.1691 -0.069947
0.1692 -0.069947
0.1693 -0.069947
0.1694 -0.069947
0.1695 -0.069947
0.1696 -0.069947
0.1697 -0.069948
0.1698 -0.069948
0.1699 -0.069948
0.1700 -0.069948
0.1701 -0.069948
0.1702 -0.069948
0.1703 -0.069949
0.1704 -0.069949
0.1705 -0.069949
0.1706 -0.069949
0.1707 -0.069949
0.1708 -0.069949
0.1709 -0.069950
0.1710 -0.069950
0.1711 -0.069950
0.1712 -0.069950
0.1713 -0.069950
0.1714 -0.069950
0.1715 -0.069951
0.1716 -0.069951
0.1717 -0.069951
0.1718 -0.069951
0.1719 -0.069951
0.1720 -0.069951
0.1721 -0.069952
0.1722 -0.069952
0.1723 -0.069952
0.1724 -0.069952
0.1725 -0.069952
0.1726 -0.069952
0.1727 -0.069953
0.1728 -0.069953
0.1729 -0.069953
0.1730 -0.069953
0.1731 -0.069953
0.1732 -0.069953
0.1733 -0.069954
0.1734 -0.069954
0.1735 -0.069954
0.1736 -0.069954
0.1737 -0.069954
0.1738 -0.069954
0.1739 -0.069954
0.1740 -0.069955
0.1741 -0.069955
0.1742 -0.069955
0.1743 -0.069955
0.1744 -0.069955
0.1745 -0.069955
0.1746 -0.069956
0.1747 -0.069956
0.1748 -0.069956
0.1749 -0.069956
0.1750 -0.069956
0.1751 -0.069956
0.1752 -0.069956
0.1753 -0.069957
0.1754 -0.069957
0.1755 -0.069957
0.1756 -0.069957
0.1757 -0.069957
0.1758 -0.069957
0.1759 -0.069957
0.1760 -0.069958
0.1761 -0.069958
0.1762 -0.069958
0.1763 -0.069958
0.1764 -0.069958
0.1765 -0.069958
0.1766 -0.069958
0.1767 -0.069959
0.1768 -0.069959
0.1769 -0.069959
0.1770 -0.069959
0.1771 -0.069959
0.1772 -0.069959
0.1773 -0.069959
0.1774 -0.069960
0.1775 -0.069960
0.1776 -0.069960
0.1777 -0.069960
0.1778 -0.069960
0.1779 -0.069960
0.1780 -0.069960
0.1781 -0.069960
0.1782 -0.069961
0.1783 -0.069961
0.1784 -0.069961
0.1785 -0.069961
0.1786 -0.069961
0.1787 -0.069961
0.1788 -0.069961
0.1789 -0.069962
0.1790 -0.069962
0.1791 -0.069962
0.1792 -0.069962
0.1793 -0.069962
0.1794 -0.069962
0.1795 -0.069962
0.1796 -0.069962
0.1797 -0.069963
0.1798 -0.069963
0.1799 -0.069963
0.1800 -0.069963
0.1801 -0.069963
0.1802 -0.069963
0.1803 -0.069963
0.1804 -0.069963
0.1805 -0.069964
0.1806 -0.069964
0.1807 -0.069964
0.1808 -0.069964
0.1809 -0.069964
0.1810 -0.069964
0.1811 -0.069964
0.1812 -0.069964
0.1813 -0.069964
0.1814 -0.069965
0.1815 -0.069965
0.1816 -0.069965
0.1817 -0.069965
0.1818 -0.069965
0.1819 -0.069965
0.1820 -0.069965
0.1821 -0.069965
0.1822 -0.069966
0.1823 -0.069966
0.1824 -0.069966
0.1825 -0.069966
0.1826 -0.069966
0.1827 -0.069966
0.1828 -0.069966
0.1829 -0.069966
0.1830 -0.069966
0.1831 -0.069967
0.1832 -0.069967
0.1833 -0.069967
0.1834 -0.069967
0.1835 -0.069967
0.1836 -0.069967
0.1837 -0.069967
0.1838 -0.069967
0.1839 -0.069967
0.1840 -0.069968
0.1841 -0.069968
0.1842 -0.069968
0.1843 -0.069968
0.1844 -0.069968
0.1845 -0.069968
0.1846 -0.069968
0.1847 -0.069968
0.1848 -0.069968
0.1849 -0.069969
0.1850 -0.069969
0.1851 -0.069969
0.1852 -0.069969
0.1853 -0.069969
0.1854 -0.069969
0.1855 -0.069969
0.1856 -0.069969
0.1857 -0.069969
0.1858 -0.069969
0.1859 -0.069970
0.1860 -0.069970
0.1861 -0.069970
0.1862 -0.069970
0.1863 -0.069970
0.1864 -0.069970
0.1865 -0.069970
0.1866 -0.069970
0.1867 -0.069970
0.1868 -0.069970
0.1869 -0.069971
0.1870 -0.069971
0.1871 -0.069971
0.1872 -0.069971
0.1873 -0.069971
0.1874 -0.069971
0.1875 -0.069971
0.1876 -0.069971
0.1877 -0.069971
0.1878 -0.069971
0.1879 -0.069972
0.1880 -0.069972
0.1881 -0.069972
0.1882 -0.069972
0.1883 -0.069972
0.1884 -0.069972
0.1885 -0.069972
0.1886 -0.069972
0.1887 -0.069972
0.1888 -0.069972
0.1889 -0.069972
0.1890 -0.069973
0.1891 -0.069973
0.1892 -0.069973
0.1893 -0.069973
0.1894 -0.069973
0.1895 -0.069973
0.1896 -0.069973
0.1897 -0.069973
0.1898 -0.069973
0.1899 -0.069973
0.1900 -0.069973
0.1901 -0.069974
0.1902 -0.069974
0.1903 -0.069974
0.1904 -0.069974
0.1905 -0.069974
0.1906 -0.069974
0.1907 -0.069974
0.1908 -0.069974
0.1909 -0.069974
0.1910 -0.069974
0.1911 -0.069974
0.1912 -0.069975
0.1913 -0.069975
0.1914 -0.069975
0.1915 -0.069975
0.1916 -0.069975
0.1917 -0.069975
0.1918 -0.069975
0.1919 -0.069975
0.1920 -0.069975
0.1921 -0.069975
0.1922 -0.069975
0.1923 -0.069975
0.1924 -0.069976
0.1925 -0.069976
0.1926 -0.069976
0.1927 -0.069976
0.1928 -0.069976
0.1929 -0.069976
0.1930 -0.069976
0.1931 -0.069976
0.1932 -0.069976
0.1933 -0.069976
0.1934 -0.069976
0.1935 -0.069976
0.1936 -0.069976
0.1937 -0.069977
0.1938 -0.069977
0.1939 -0.069977
0.1940 -0.069977
0.1941 -0.069977
0.1942 -0.069977
0.1943 -0.069977
0.1944 -0.069977
0.1945 -0.069977
0.1946 -0.069977
0.1947 -0.069977
0.1948 -0.069977
0.1949 -0.069977
0.1950 -0.069978
0.1951 -0.069978
0.1952 -0.069978
0.1953 -0.069978
0.1954 -0.069978
0.1955 -0.069978
0.1956 -0.069978
0.1957 -0.069978
0.1958 -0.069978
0.1959 -0.069978
0.1960 -0.069978
0.1961 -0.069978
0.1962 -0.069978
0.1963 -0.069979
0.1964 -0.069979
0.1965 -0.069979
0.1966 -0.069979
0.1967 -0.069979
0.1968 -0.069979
0.1969 -0.069979
0.1970 -0.069979
0.1971 -0.069979
0.1972 -0.069979
0.1973 -0.069979
0.1974 -0.069979
0.1975 -0.069979
0.1976 -0.069979
0.1977 -0.069980
0.1978 -0.069980
0.1979 -0.069980
0.1980 -0.069980
0.1981 -0.069980
0.1982 -0.069980
0.1983 -0.069980
0.1984 -0.069980
0.1985 -0.069980
0.1986 -0.069980
0.1987 -0.069980
0.1988 -0.069980
0.1989 -0.069980
0.1990 -0.069980
0.1991 -0.069980
0.1992 -0.069981
0.1993 -0.069981
0.1994 -0.069981
0.1995 -0.069981
0.1996 -0.069981
0.1997 -0.069981
0.1998 -0.069981
0.1999 -0.069981
0.2000 -0.069981
0.2001 -0.069981
0.2002 -0.069981
0.2003 -0.069981
0.2004 -0.069981
0.2005 -0.069981
0.2006 -0.069981
0.2007 -0.069981
0.2008 -0.069982
0.2009 -0.069982
0.2010 -0.069982
0.2011 -0.069982
0.2012 -0.069982
0.2013 -0.069982
0.2014 -0.069982
0.2015 -0.069982
0.2016 -0.069982
0.2017 -0.069982
0.2018 -0.069982
0.2019 -0.069982
0.2020 -0.069982
0.2021 -0.069982
0.2022 -0.069982
0.2023 -0.069982
0.2024 -0.069982
0.2025 -0.069983
0.2026 -0.069983
0.2027 -0.069983
0.2028 -0.069983
0.2029 -0.069983
0.2030 -0.069983
0.2031 -0.069983
0.2032 -0.069983
0.2033 -0.069983
0.2034 -0.069983
0.2035 -0.069983
0.2036 -0.069983
0.2037 -0.069983
0.2038 -0.069983
0.2039 -0.069983
0.2040 -0.069983
0.2041 -0.069983
0.2042 -0.069984
0.2043 -0.069984
0.2044 -0.069984
0.2045 -0.069984
0.2046 -0.069984
0.2047 -0.069984
0.2048 -0.069984
0.2049 -0.069984
0.2050 -0.069984
0.2051 -0.069984
0.2052 -0.069984
0.2053 -0.069984
0.2054 -0.069984
0.2055 -0.069984
0.2056 -0.069984
0.2057 -0.069984
0.2058 -0.069984
0.2059 -0.069984
0.2060 -0.069984
0.2061 -0.069985
0.2062 -0.069985
0.2063 -0.069985
0.2064 -0.069985
0.2065 -0.069985
0.2066 -0.069985
0.2067 -0.069985
0.2068 -0.069985
0.2069 -0.069985
0.2070 -0.069985
0.2071 -0.069985
0.2072 -0.069985
0.2073 -0.069985
0.2074 -0.069985
0.2075 -0.069985
0.2076 -0.069985
0.2077 -0.069985
0.2078 -0.069985
0.2079 -0.069985
0.2080 -0.069985
0.2081 -0.069986
0.2082 -0.069986
0.2083 -0.069986
0.2084 -0.069986
0.2085 -0.069986
0.2086 -0.069986
0.2087 -0.069986
0.2088 -0.069986
0.2089 -0.069986
0.2090 -0.069986
0.2091 -0.069986
0.2092 -0.069986
0.2093 -0.069986
0.2094 -0.069986
0.2095 -0.069986
0.2096 -0.069986
0.2097 -0.069986
0.2098 -0.069986
0.2099 -0.069986
0.2100 -0.069986
0.2101 -0.069986
0.2102 -0.069987
0.2103 -0.069987
0.2104 -0.069987
0.2105 -0.069987
0.2106 -0.069987
0.2107 -0.069987
0.2108 -0.069987
0.2109 -0.069987
0.2110 -0.069987
0.2111 -0.069987
0.2112 -0.069987
0.2113 -0.069987
0.2114 -0.069987
0.2115 -0.069987
0.2116 -0.069987
0.2117 -0.069987
0.2118 -0.069987
0.2119 -0.069987
0.2120 -0.069987
0.2121 -0.069987
0.2122 -0.069987
0.2123 -0.069987
0.2124 -0.069987
0.2125 -0.069988
0.2126 -0.069988
0.2127 -0.069988
0.2128 -0.069988
0.2129 -0.069988
0.2130 -0.069988
0.2131 -0.069988
0.2132 -0.069988
0.2133 -0.069988
0.2134 -0.069988
0.2135 -0.069988
0.2136 -0.069988
0.2137 -0.069988
0.2138 -0.069988
0.2139 -0.069988
0.2140 -0.069988
0.2141 -0.069988
0.2142 -0.069988
0.2143 -0.069988
0.2144 -0.069988
0.2145 -0.069988
0.2146 -0.069988
0.2147 -0.069988
0.2148 -0.069988
0.2149 -0.069988
0.2150 -0.069989
0.2151 -0.069989
0.2152 -0.069989
0.2153 -0.069989
0.2154 -0.069989
0.2155 -0.069989
0.2156 -0.069989
0.2157 -0.069989
0.2158 -0.069989
0.2159 -0.069989
0.2160 -0.069989
0.2161 -0.069989
0.2162 -0.069989
0.2163 -0.069989
0.2164 -0.069989
0.2165 -0.069989
0.2166 -0.069989
0.2167 -0.069989
0.2168 -0.069989
0.2169 -0.069989
0.2170 -0.069989
0.2171 -0.069989
0.2172 -0.069989
0.2173 -0.069989
0.2174 -0.069989
0.2175 -0.069989
0.2176 -0.069989
0.2177 -0.069990
0.2178 -0.069990
0.2179 -0.069990
0.2180 -0.069990
0.2181 -0.069990
0.2182 -0.069990
0.2183 -0.069990
0.2184 -0.069990
0.2185 -0.069990
0.2186 -0.069990
0.2187 -0.069990
0.2188 -0.069990
0.2189 -0.069990
0.2190 -0.069990
0.2191 -0.069990
0.2192 -0.069990
0.2193 -0.069990
0.2194 -0.069990
0.2195 -0.069990
0.2196 -0.069990
0.2197 -0.069990
0.2198 -0.069990
0.2199 -0.069990
0.2200 -0.069990
0.2201 -0.069990
0.2202 -0.069990
0.2203 -0.069990
0.2204 -0.069990
0.2205 -0.069990
0.2206 -0.069990
0.2207 -0.069991
0.2208 -0.069991
0.2209 -0.069991
0.2210 -0.069991
0.2211 -0.069991
0.2212 -0.069991
0.2213 -0.069991
0.2214 -0.069991
0.2215 -0.069991
0.2216 -0.069991
0.2217 -0.069991
0.2218 -0.069991
0.2219 -0.069991
0.2220 -0.069991
0.2221 -0.069991
0.2222 -0.069991
0.2223 -0.069991
0.2224 -0.069991
0.2225 -0.069991
0.2226 -0.069991
0.2227 -0.069991
0.2228 -0.069991
0.2229 -0.069991
0.2230 -0.069991
0.2231 -0.069991
0.2232 -0.069991
0.2233 -0.069991
0.2234 -0.069991
0.2235 -0.069991
0.2236 -0.069991
0.2237 -0.069991
0.2238 -0.069991
0.2239 -0.069991
0.2240 -0.069992
0.2241 -0.069992
0.2242 -0.069992
0.2243 -0.069992
0.2244 -0.069992
0.2245 -0.069992
0.2246 -0.069992
0.2247 -0.069992
0.2248 -0.069992
0.2249 -0.069992
0.2250 -0.069992
0.2251 -0.069992
0.2252 -0.069992
0.2253 -0.069992
0.2254 -0.069992
0.2255 -0.069992
0.2256 -0.069992
0.2257 -0.069992
0.2258 -0.069992
0.2259 -0.069992
0.2260 -0.069992
0.2261 -0.069992
0.2262 -0.069992
0.2263 -0.069992
0.2264 -0.069992
0.2265 -0.069992
0.2266 -0.069992
0.2267 -0.069992
0.2268 -0.069992
0.2269 -0.069992
0.2270 -0.069992
0.2271 -0.069992
0.2272 -0.069992
0.2273 -0.069992
0.2274 -0.069992
0.2275 -0.069992
0.2276 -0.069992
0.2277 -0.069992
0.2278 -0.069993
0.2279 -0.069993
0.2280 -0.069993
0.2281 -0.069993
0.2282 -0.069993
0.2283 -0.069993
0.2284 -0.069993
0.2285 -0.069993
0.2286 -0.069993
0.2287 -0.069993
0.2288 -0.069993
0.2289 -0.069993
0.2290 -0.069993
0.2291 -0.069993
0.2292 -0.069993
0.2293 -0.069993
0.2294 -0.069993
0.2295 -0.069993
0.2296 -0.069993
0.2297 -0.069993
0.2298 -0.069993
0.2299 -0.069993
0.2300 -0.069993
0.2301 -0.069993
0.2302 -0.069993
0.2303 -0.069993
0.2304 -0.069993
0.2305 -0.069993
0.2306 -0.069993
0.2307 -0.069993
0.2308 -0.069993
0.2309 -0.069993
0.2310 -0.069993
0.2311 -0.069993
0.2312 -0.069993
0.2313 -0.069993
0.2314 -0.069993
0.2315 -0.069993
0.2316 -0.069993
0.2317 -0.069993
0.2318 -0.069993
0.2319 -0.069993
0.2320 -0.069993
0.2321 -0.069994
0.2322 -0.069994
0.2323 -0.069994
0.2324 -0.069994
0.2325 -0.069994
0.2326 -0.069994
0.2327 -0.069994
0.2328 -0.069994
0.2329 -0.069994
0.2330 -0.069994
0.2331 -0.069994
0.2332 -0.069994
0.2333 -0.069994
0.2334 -0.069994
0.2335 -0.069994
0.2336 -0.069994
0.2337 -0.069994
0.2338 -0.069994
0.2339 -0.069994
0.2340 -0.069994
0.2341 -0.069994
0.2342 -0.069994
0.2343 -0.069994
0.2344 -0.069994
0.2345 -0.069994
0.2346 -0.069994
0.2347 -0.069994
0.2348 -0.069994
0.2349 -0.069994
0.2350 -0.069994
0.2351 -0.069994
0.2352 -0.069994
0.2353 -0.069994
0.2354 -0.069994
0.2355 -0.069994
0.2356 -0.069994
0.2357 -0.069994
0.2358 -0.069994
0.2359 -0.069994
0.2360 -0.069994
0.2361 -0.069994
0.2362 -0.069994
0.2363 -0.069994
0.2364 -0.069994
0.2365 -0.069994
0.2366 -0.069994
0.2367 -0.069994
0.2368 -0.069994
0.2369 -0.069994
0.2370 -0.069994
0.2371 -0.069995
0.2372 -0.069995
0.2373 -0.069995
0.2374 -0.069995
0.2375 -0.069995
0.2376 -0.069995
0.2377 -0.069995
0.2378 -0.069995
0.2379 -0.069995
0.2380 -0.069995
0.2381 -0.069995
0.2382 -0.069995
0.2383 -0.069995
0.2384 -0.069995
0.2385 -0.069995
0.2386 -0.069995
0.2387 -0.069995
0.2388 -0.069995
0.2389 -0.069995
0.2390 -0.069995
0.2391 -0.069995
0.2392 -0.069995
0.2393 -0.069995
0.2394 -0.069995
0.2395 -0.069995
0.2396 -0.069995
0.2397 -0.069995
0.2398 -0.069995
0.2399 -0.069995
0.2400 -0.069995
0.2401 -0.069995
0.2402 -0.069995
0.2403 -0.069995
0.2404 -0.069995
0.2405 -0.069995
0.2406 -0.069995
0.2407 -0.069995
0.2408 -0.069995
0.2409 -0.069995
0.2410 -0.069995
0.2411 -0.069995
0.2412 -0.069995
0.2413 -0.069995
0.2414 -0.069995
0.2415 -0.069995
0.2416 -0.069995
0.2417 -0.069995
0.2418 -0.069995
0.2419 -0.069995
0.2420 -0.069995
0.2421 -0.069995
0.2422 -0.069995
0.2423 -0.069995
0.2424 -0.069995
0.2425 -0.069995
0.2426 -0.069995
0.2427 -0.069995
0.2428 -0.069995
0.2429 -0.069995
0.2430 -0.069995
0.2431 -0.069996
0.2432 -0.069996
0.2433 -0.069996
0.2434 -0.069996
0.2435 -0.069996
0.2436 -0.069996
0.2437 -0.069996
0.2438 -0.069996
0.2439 -0.069996
0.2440 -0.069996
0.2441 -0.069996
0.2442 -0.069996
0.2443 -0.069996
0.2444 -0.069996
0.2445 -0.069996
0.2446 -0.069996
0.2447 -0.069996
0.2448 -0.069996
0.2449 -0.069996
0.2450 -0.069996
0.2451 -0.069996
0.2452 -0.069996
0.2453 -0.069996
0.2454 -0.069996
0.2455 -0.069996
0.2456 -0.069996
0.2457 -0.069996
0.2458 -0.069996
0.2459 -0.069996
0.2460 -0.069996
0.2461 -0.069996
0.2462 -0.069996
0.2463 -0.069996
0.2464 -0.069996
0.2465 -0.069996
0.2466 -0.069996
0.2467 -0.069996
0.2468 -0.069996
0.2469 -0.069996
0.2470 -0.069996
0.2471 -0.069996
0.2472 -0.069996
0.2473 -0.069996
0.2474 -0.069996
0.2475 -0.069996
0.2476 -0.069996
0.2477 -0.069996
0.2478 -0.069996
0.2479 -0.069996
0.2480 -0.069996
0.2481 -0.069996
0.2482 -0.069996
0.2483 -0.069996
0.2484 -0.069996
0.2485 -0.069996
0.2486 -0.069996
0.2487 -0.069996
0.2488 -0.069996
0.2489 -0.069996
0.2490 -0.069996
0.2491 -0.069996
0.2492 -0.069996
0.2493 -0.069996
0.2494 -0.069996
0.2495 -0.069996
0.2496 -0.069996
0.2497 -0.069996
0.2498 -0.069996
0.2499 -0.069996
0.2500 -0.069996
0.2501 -0.069996
0.2502 -0.069996
0.2503 -0.069996
0.2504 -0.069996
0.2505 -0.069996
0.2506 -0.069996
0.2507 -0.069997
0.2508 -0.069997
0.2509 -0.069997
0.2510 -0.069997
0.2511 -0.069997
0.2512 -0.069997
0.2513 -0.069997
0.2514 -0.069997
0.2515 -0.069997
0.2516 -0.069997
0.2517 -0.069997
0.2518 -0.069997
0.2519 -0.069997
0.2520 -0.069997
0.2521 -0.069997
0.2522 -0.069997
0.2523 -0.069997
0.2524 -0.069997
0.2525 -0.069997
0.2526 -0.069997
0.2527 -0.069997
0.2528 -0.069997
0.2529 -0.069997
0.2530 -0.069997
0.2531 -0.069997
0.2532 -0.069997
0.2533 -0.069997
0.2534 -0.069997
0.2535 -0.069997
0.2536 -0.069997
0.2537 -0.069997
0.2538 -0.069997
0.2539 -0.069997
0.2540 -0.069997
0.2541 -0.069997
0.2542 -0.069997
0.2543 -0.069997
0.2544 -0.069997
0.2545 -0.069997
0.2546 -0.069997
0.2547 -0.069997
0.2548 -0.069997
0.2549 -0.069997
0.2550 -0.069997
0.2551 -0.069997
0.2552 -0.069997
0.2553 -0.069997
0.2554 -0.069997
0.2555 -0.069997
0.2556 -0.069997
0.2557 -0.069997
0.2558 -0.069997
0.2559 -0.069997
0.2560 -0.069997
0.2561 -0.069997
0.2562 -0.069997
0.2563 -0.069997
0.2564 -0.069997
0.2565 -0.069997
0.2566 -0.069997
0.2567 -0.069997
0.2568 -0.069997
0.2569 -0.069997
0.2570 -0.069997
0.2571 -0.069997
0.2572 -0.069997
0.2573 -0.069997
0.2574 -0.069997
0.2575 -0.069997
0.2576 -0.069997
0.2577 -0.069997
0.2578 -0.069997
0.2579 -0.069997
0.2580 -0.069997
0.2581 -0.069997
0.2582 -0.069997
0.2583 -0.069997
0.2584 -0.069997
0.2585 -0.069997
0.2586 -0.069997
0.2587 -0.069997
0.2588 -0.069997
0.2589 -0.069997
0.2590 -0.069997
0.2591 -0.069997
0.2592 -0.069997
0.2593 -0.069997
0.2594 -0.069997
0.2595 -0.069997
0.2596 -0.069997
0.2597 -0.069997
0.2598 -0.069997
0.2599 -0.069997
0.2600 -0.069997
0.2601 -0.069997
0.2602 -0.069997
0.2603 -0.069997
0.2604 -0.069997
0.2605 -0.069997
0.2606 -0.069997
0.2607 -0.069997
0.2608 -0.069997
0.2609 -0.069998
0.2610 -0.069998
0.2611 -0.069998
0.2612 -0.069998
0.2613 -0.069998
0.2614 -0.069998
0.2615 -0.069998
0.2616 -0.069998
0.2617 -0.069998
0.2618 -0.069998
0.2619 -0.069998
0.2620 -0.069998
0.2621 -0.069998
0.2622 -0.069998
0.2623 -0.069998
0.2624 -0.069998
0.2625 -0.069998
0.2626 -0.069998
0.2627 -0.069998
0.2628 -0.069998
0.2629 -0.069998
0.2630 -0.069998
0.2631 -0.069998
0.2632 -0.069998
0.2633 -0.069998
0.2634 -0.069998
0.2635 -0.069998
0.2636 -0.069998
0.2637 -0.069998
0.2638 -0.069998
0.2639 -0.069998
0.2640 -0.069998
0.2641 -0.069998
0.2642 -0.069998
0.2643 -0.069998
0.2644 -0.069998
0.2645 -0.069998
0.2646 -0.069998
0.2647 -0.069998
0.2648 -0.069998
0.2649 -0.069998
0.2650 -0.069998
0.2651 -0.069998
0.2652 -0.069998
0.2653 -0.069998
0.2654 -0.069998
0.2655 -0.069998
0.2656 -0.069998
0.2657 -0.069998
0.2658 -0.069998
0.2659 -0.069998
0.2660 -0.069998
0.2661 -0.069998
0.2662 -0.069998
0.2663 -0.069998
0.2664 -0.069998
0.2665 -0.069998
0.2666 -0.069998
0.2667 -0.069998
0.2668 -0.069998
0.2669 -0.069998
0.2670 -0.069998
0.2671 -0.069998
0.2672 -0.069998
0.2673 -0.069998
0.2674 -0.069998
0.2675 -0.069998
0.2676 -0.069998
0.2677 -0.069998
0.2678 -0.069998
0.2679 -0.069998
0.2680 -0.069998
0.2681 -0.069998
0.2682 -0.069998
0.2683 -0.069998
0.2684 -0.069998
0.2685 -0.069998
0.2686 -0.069998
0.2687 -0.069998
0.2688 -0.069998
0.2689 -0.069998
0.2690 -0.069998
0.2691 -0.069998
0.2692 -0.069998
0.2693 -0.069998
0.2694 -0.069998
0.2695 -0.069998
0.2696 -0.069998
0.2697 -0.069998
0.2698 -0.069998
0.2699 -0.069998
0.2700 -0.069998
0.2701 -0.069998
0.2702 -0.069998
0.2703 -0.069998
0.2704 -0.069998
0.2705 -0.069998
0.2706 -0.069998
0.2707 -0.069998
0.2708 -0.069998
0.2709 -0.069998
0.2710 -0.069998
0.2711 -0.069998
0.2712 -0.069998
0.2713 -0.069998
0.2714 -0.069998
0.2715 -0.069998
0.2716 -0.069998
0.2717 -0.069998
0.2718 -0.069998
0.2719 -0.069998
0.2720 -0.069998
0.2721 -0.069998
0.2722 -0.069998
0.2723 -0.069998
0.2724 -0.069998
0.2725 -0.069998
0.2726 -0.069998
0.2727 -0.069998
0.2728 -0.069998
0.2729 -0.069998
0.2730 -0.069998
0.2731 -0.069998
0.2732 -0.069998
0.2733 -0.069998
0.2734 -0.069998
0.2735 -0.069998
0.2736 -0.069998
0.2737 -0.069998
0.2738 -0.069998
0.2739 -0.069998
0.2740 -0.069998
0.2741 -0.069998
0.2742 -0.069998
0.2743 -0.069998
0.2744 -0.069998
0.2745 -0.069998
0.2746 -0.069998
0.2747 -0.069998
0.2748 -0.069998
0.2749 -0.069998
0.2750 -0.069998
0.2751 -0.069998
0.2752 -0.069998
0.2753 -0.069998
0.2754 -0.069998
0.2755 -0.069998
0.2756 -0.069998
0.2757 -0.069998
0.2758 -0.069998
0.2759 -0.069998
0.2760 -0.069998
0.2761 -0.069998
0.2762 -0.069998
0.2763 -0.069998
0.2764 -0.069998
0.2765 -0.069999
0.2766 -0.069999
0.2767 -0.069999
0.2768 -0.069999
0.2769 -0.069999
0.2770 -0.069999
0.2771 -0.069999
0.2772 -0.069999
0.2773 -0.069999
0.2774 -0.069999
0.2775 -0.069999
0.2776 -0.069999
0.2777 -0.069999
0.2778 -0.069999
0.2779 -0.069999
0.2780 -0.069999
0.2781 -0.069999
0.2782 -0.069999
0.2783 -0.069999
0.2784 -0.069999
0.2785 -0.069999
0.2786 -0.069999
0.2787 -0.069999
0.2788 -0.069999
0.2789 -0.069999
0.2790 -0.069999
0.2791 -0.069999
0.2792 -0.069999
0.2793 -0.069999
0.2794 -0.069999
0.2795 -0.069999
0.2796 -0.069999
0.2797 -0.069999
0.2798 -0.069999
0.2799 -0.069999
0.2800 -0.069999
0.2801 -0.069999
0.2802 -0.069999
0.2803 -0.069999
0.2804 -0.069999
0.2805 -0.069999
0.2806 -0.069999
0.2807 -0.069999
0.2808 -0.069999
0.2809 -0.069999
0.2810 -0.069999
0.2811 -0.069999
0.2812 -0.069999
0.2813 -0.069999
0.2814 -0.069999
0.2815 -0.069999
0.2816 -0.069999
0.2817 -0.069999
0.2818 -0.069999
0.2819 -0.069999
0.2820 -0.069999
0.2821 -0.069999
0.2822 -0.069999
0.2823 -0.069999
0.2824 -0.069999
0.2825 -0.069999
0.2826 -0.069999
0.2827 -0.069999
0.2828 -0.069999
0.2829 -0.069999
0.2830 -0.069999
0.2831 -0.069999
0.2832 -0.069999
0.2833 -0.069999
0.2834 -0.069999
0.2835 -0.069999
0.2836 -0.069999
0.2837 -0.069999
0.2838 -0.069999
0.2839 -0.069999
0.2840 -0.069999
0.2841 -0.069999
0.2842 -0.069999
0.2843 -0.069999
0.2844 -0.069999
0.2845 -0.069999
0.2846 -0.069999
0.2847 -0.069999
0.2848 -0.069999
0.2849 -0.069999
0.2850 -0.069999
0.2851 -0.069999
0.2852 -0.069999
0.2853 -0.069999
0.2854 -0.069999
0.2855 -0.069999
0.2856 -0.069999
0.2857 -0.069999
0.2858 -0.069999
0.2859 -0.069999
0.2860 -0.069999
0.2861 -0.069999
0.2862 -0.069999
0.2863 -0.069999
0.2864 -0.069999
0.2865 -0.069999
0.2866 -0.069999
0.2867 -0.069999
0.2868 -0.069999
0.2869 -0.069999
0.2870 -0.069999
0.2871 -0.069999
0.2872 -0.069999
0.2873 -0.069999
0.2874 -0.069999
0.2875 -0.069999
0.2876 -0.069999
0.2877 -0.069999
0.2878 -0.069999
0.2879 -0.069999
0.2880 -0.069999
0.2881 -0.069999
0.2882 -0.069999
0.2883 -0.069999
0.2884 -0.069999
0.2885 -0.069999
0.2886 -0.069999
0.2887 -0.069999
0.2888 -0.069999
0.2889 -0.069999
0.2890 -0.069999
0.2891 -0.069999
0.2892 -0.069999
0.2893 -0.069999
0.2894 -0.069999
0.2895 -0.069999
0.2896 -0.069999
0.2897 -0.069999
0.2898 -0.069999
0.2899 -0.069999
0.2900 -0.069999
0.2901 -0.069999
0.2902 -0.069999
0.2903 -0.069999
0.2904 -0.069999
0.2905 -0.069999
0.2906 -0.069999
0.2907 -0.069999
0.2908 -0.069999
0.2909 -0.069999
0.2910 -0.069999
0.2911 -0.069999
0.2912 -0.069999
0.2913 -0.069999
0.2914 -0.069999
0.2915 -0.069999
0.2916 -0.069999
0.2917 -0.069999
0.2918 -0.069999
0.2919 -0.069999
0.2920 -0.069999
0.2921 -0.069999
0.2922 -0.069999
0.2923 -0.069999
0.2924 -0.069999
0.2925 -0.069999
0.2926 -0.069999
0.2927 -0.069999
0.2928 -0.069999
0.2929 -0.069999
0.2930 -0.069999
0.2931 -0.069999
0.2932 -0.069999
0.2933 -0.069999
0.2934 -0.069999
0.2935 -0.069999
0.2936 -0.069999
0.2937 -0.069999
0.2938 -0.069999
0.2939 -0.069999
0.2940 -0.069999
0.2941 -0.069999
0.2942 -0.069999
0.2943 -0.069999
0.2944 -0.069999
0.2945 -0.069999
0.2946 -0.069999
0.2947 -0.069999
0.2948 -0.069999
0.2949 -0.069999
0.2950 -0.069999
0.2951 -0.069999
0.2952 -0.069999
0.2953 -0.069999
0.2954 -0.069999
0.2955 -0.069999
0.2956 -0.069999
0.2957 -0.069999
0.2958 -0.069999
0.2959 -0.069999
0.2960 -0.069999
0.2961 -0.069999
0.2962 -0.069999
0.2963 -0.069999
0.2964 -0.069999
0.2965 -0.069999
0.2966 -0.069999
0.2967 -0.069999
0.2968 -0.069999
0.2969 -0.069999
0.2970 -0.069999
0.2971 -0.069999
0.2972 -0.069999
0.2973 -0.069999
0.2974 -0.069999
0.2975 -0.069999
0.2976 -0.069999
0.2977 -0.069999
0.2978 -0.069999
0.2979 -0.069999
0.2980 -0.069999
0.2981 -0.069999
0.2982 -0.069999
0.2983 -0.069999
0.2984 -0.069999
0.2985 -0.069999
0.2986 -0.069999
0.2987 -0.069999
0.2988 -0.069999
0.2989 -0.069999
0.2990 -0.069999
0.2991 -0.069999
0.2992 -0.069999
0.2993 -0.069999
0.2994 -0.069999
0.2995 -0.069999
0.2996 -0.069999
0.2997 -0.069999
0.2998 -0.069999
0.2999 -0.069999
0.3000 -0.069999
0.3001 -0.069999
0.3002 -0.069999
0.3003 -0.069999
0.3004 -0.069999
0.3005 -0.069999
0.3006 -0.069999
0.3007 -0.069999
0.3008 -0.069999
0.3009 -0.069999
0.3010 -0.069999
0.3011 -0.069999
0.3012 -0.069999
0.3013 -0.069999
0.3014 -0.069999
0.3015 -0.069999
0.3016 -0.069999
0.3017 -0.069999
0.3018 -0.069999
0.3019 -0.069999
0.3020 -0.069999
0.3021 -0.069999
0.3022 -0.069999
0.3023 -0.069999
0.3024 -0.069999
0.3025 -0.069999
0.3026 -0.069999
0.3027 -0.069999
0.3028 -0.069999
0.3029 -0.069999
0.3030 -0.069999
0.3031 -0.069999
0.3032 -0.069999
0.3033 -0.069999
0.3034 -0.069999
0.3035 -0.069999
0.3036 -0.069999
0.3037 -0.069999
0.3038 -0.069999
0.3039 -0.069999
0.3040 -0.069999
0.3041 -0.069999
0.3042 -0.069999
0.3043 -0.069999
0.3044 -0.069999
0.3045 -0.069999
0.3046 -0.069999
0.3047 -0.069999
0.3048 -0.069999
0.3049 -0.069999
0.3050 -0.069999
0.3051 -0.069999
0.3052 -0.069999
0.3053 -0.069999
0.3054 -0.069999
0.3055 -0.069999
0.3056 -0.069999
0.3057 -0.069999
0.3058 -0.069999
0.3059 -0.069999
0.3060 -0.069999
0.3061 -0.069999
0.3062 -0.069999
0.3063 -0.069999
0.3064 -0.069999
0.3065 -0.069999
0.3066 -0.069999
0.3067 -0.069999
0.3068 -0.069999
0.3069 -0.069999
0.3070 -0.069999
0.3071 -0.069999
0.3072 -0.069999
0.3073 -0.069999
0.3074 -0.069999
0.3075 -0.069999
0.3076 -0.069999
0.3077 -0.069999
0.3078 -0.069999
0.3079 -0.069999
0.3080 -0.069999
0.3081 -0.069999
0.3082 -0.069999
0.3083 -0.069999
0.3084 -0.069999
0.3085 -0.069999
0.3086 -0.069999
0.3087 -0.069999
0.3088 -0.069999
0.3089 -0.069999
0.3090 -0.069999
0.3091 -0.069999
0.3092 -0.069999
0.3093 -0.069999
0.3094 -0.069999
0.3095 -0.069999
0.3096 -0.069999
0.3097 -0.069999
0.3098 -0.069999
0.3099 -0.069999
0.3100 -0.069999
0.3101 -0.069999
0.3102 -0.069999
0.3103 -0.069999
0.3104 -0.069999
0.3105 -0.069999
0.3106 -0.069999
0.3107 -0.069999
0.3108 -0.069999
0.3109 -0.069999
0.3110 -0.069999
0.3111 -0.069999
0.3112 -0.069999
0.3113 -0.069999
0.3114 -0.070000
0.3115 -0.070000
0.3116 -0.070000
0.3117 -0.070000
0.3118 -0.070000
0.3119 -0.070000
0.3120 -0.070000
0.3121 -0.070000
0.3122 -0.070000
0.3123 -0.070000
0.3124 -0.070000
0.3125 -0.070000
0.3126 -0.070000
0.3127 -0.070000
0.3128 -0.070000
0.3129 -0.070000
0.3130 -0.070000
0.3131 -0.070000
0.3132 -0.070000
0.3133 -0.070000
0.3134 -0.070000
0.3135 -0.070000
0.3136 -0.070000
0.3137 -0.070000
0.3138 -0.070000
0.3139 -0.070000
0.3140 -0.070000
0.3141 -0.070000
0.3142 -0.070000
0.3143 -0.070000
0.3144 -0.070000
0.3145 -0.070000
0.3146 -0.070000
0.3147 -0.070000
0.3148 -0.070000
0.3149 -0.070000
0.3150 -0.070000
0.3151 -0.070000
0.3152 -0.070000
0.3153 -0.070000
0.3154 -0.070000
0.3155 -0.070000
0.3156 -0.070000
0.3157 -0.070000
0.3158 -0.070000
0.3159 -0.070000
0.3160 -0.070000
0.3161 -0.070000
0.3162 -0.070000
0.3163 -0.070000
0.3164 -0.070000
0.3165 -0.070000
0.3166 -0.070000
0.3167 -0.070000
0.3168 -0.070000
0.3169 -0.070000
0.3170 -0.070000
0.3171 -0.070000
0.3172 -0.070000
0.3173 -0.070000
0.3174 -0.070000
0.3175 -0.070000
0.3176 -0.070000
0.3177 -0.070000
0.3178 -0.070000
0.3179 -0.070000
0.3180 -0.070000
0.3181 -0.070000
0.3182 -0.070000
0.3183 -0.070000
0.3184 -0.070000
0.3185 -0.070000
0.3186 -0.070000
0.3187 -0.070000
0.3188 -0.070000
0.3189 -0.070000
0.3190 -0.070000
0.3191 -0.070000
0.3192 -0.070000
0.3193 -0.070000
0.3194 -0.070000
0.3195 -0.070000
0.3196 -0.070000
0.3197 -0.070000
0.3198 -0.070000
0.3199 -0.070000
0.3200 -0.070000
0.3201 -0.070000
0.3202 -0.070000
0.3203 -0.070000
0.3204 -0.070000
0.3205 -0.070000
0.3206 -0.070000
0.3207 -0.070000
0.3208 -0.070000
0.3209 -0.070000
0.3210 -0.070000
0.3211 -0.070000
0.3212 -0.070000
0.3213 -0.070000
0.3214 -0.070000
0.3215 -0.070000
0.3216 -0.070000
0.3217 -0.070000
0.3218 -0.070000
0.3219 -0.070000
0.3220 -0.070000
0.3221 -0.070000
0.3222 -0.070000
0.3223 -0.070000
0.3224 -0.070000
0.3225 -0.070000
0.3226 -0.070000
0.3227 -0.070000
0.3228 -0.070000
0.3229 -0.070000
0.3230 -0.070000
0.3231 -0.070000
0.3232 -0.070000
0.3233 -0.070000
0.3234 -0.070000
0.3235 -0.070000
0.3236 -0.070000
0.3237 -0.070000
0.3238 -0.070000
0.3239 -0.070000
0.3240 -0.070000
0.3241 -0.070000
0.3242 -0.070000
0.3243 -0.070000
0.3244 -0.070000
0.3245 -0.070000
0.3246 -0.070000
0.3247 -0.070000
0.3248 -0.070000
0.3249 -0.070000
0.3250 -0.070000
0.3251 -0.070000
0.3252 -0.070000
0.3253 -0.070000
0.3254 -0.070000
0.3255 -0.070000
0.3256 -0.070000
0.3257 -0.070000
0.3258 -0.070000
0.3259 -0.070000
0.3260 -0.070000
0.3261 -0.070000
0.3262 -0.070000
0.3263 -0.070000
0.3264 -0.070000
0.3265 -0.070000
0.3266 -0.070000
0.3267 -0.070000
0.3268 -0.070000
0.3269 -0.070000
0.3270 -0.070000
0.3271 -0.070000
0.3272 -0.070000
0.3273 -0.070000
0.3274 -0.070000
0.3275 -0.070000
0.3276 -0.070000
0.3277 -0.070000
0.3278 -0.070000
0.3279 -0.070000
0.3280 -0.070000
0.3281 -0.070000
0.3282 -0.070000
0.3283 -0.070000
0.3284 -0.070000
0.3285 -0.070000
0.3286 -0.070000
0.3287 -0.070000
0.3288 -0.070000
0.3289 -0.070000
0.3290 -0.070000
0.3291 -0.070000
0.3292 -0.070000
0.3293 -0.070000
0.3294 -0.070000
0.3295 -0.070000
0.3296 -0.070000
0.3297 -0.070000
0.3298 -0.070000
0.3299 -0.070000
0.3300 -0.070000
0.3301 -0.070000
0.3302 -0.070000
0.3303 -0.070000
0.3304 -0.070000
0.3305 -0.070000
0.3306 -0.070000
0.3307 -0.070000
0.3308 -0.070000
0.3309 -0.070000
0.3310 -0.070000
0.3311 -0.070000
0.3312 -0.070000
0.3313 -0.070000
0.3314 -0.070000
0.3315 -0.070000
0.3316 -0.070000
0.3317 -0.070000
0.3318 -0.070000
0.3319 -0.070000
0.3320 -0.070000
0.3321 -0.070000
0.3322 -0.070000
0.3323 -0.070000
0.3324 -0.070000
0.3325 -0.070000
0.3326 -0.070000
0.3327 -0.070000
0.3328 -0.070000
0.3329 -0.070000
0.3330 -0.070000
0.3331 -0.070000
0.3332 -0.070000
0.3333 -0.070000
0.3334 -0.070000
0.3335 -0.070000
0.3336 -0.070000
0.3337 -0.070000
0.3338 -0.070000
0.3339 -0.070000
0.3340 -0.070000
0.3341 -0.070000
0.3342 -0.070000
0.3343 -0.070000
0.3344 -0.070000
0.3345 -0.070000
0.3346 -0.070000
0.3347 -0.070000
0.3348 -0.070000
0.3349 -0.070000
0.3350 -0.070000
0.3351 -0.070000
0.3352 -0.070000
0.3353 -0.070000
0.3354 -0.070000
0.3355 -0.070000
0.3356 -0.070000
0.3357 -0.070000
0.3358 -0.070000
0.3359 -0.070000
0.3360 -0.070000
0.3361 -0.070000
0.3362 -0.070000
0.3363 -0.070000
0.3364 -0.070000
0.3365 -0.070000
0.3366 -0.070000
0.3367 -0.070000
0.3368 -0.070000
0.3369 -0.070000
0.3370 -0.070000
0.3371 -0.070000
0.3372 -0.070000
0.3373 -0.070000
0.3374 -0.070000
0.3375 -0.070000
0.3376 -0.070000
0.3377 -0.070000
0.3378 -0.070000
0.3379 -0.070000
0.3380 -0.070000
0.3381 -0.070000
0.3382 -0.070000
0.3383 -0.070000
0.3384 -0.070000
0.3385 -0.070000
0.3386 -0.070000
0.3387 -0.070000
0.3388 -0.070000
0.3389 -0.070000
0.3390 -0.070000
0.3391 -0.070000
0.3392 -0.070000
0.3393 -0.070000
0.3394 -0.070000
0.3395 -0.070000
0.3396 -0.070000
0.3397 -0.070000
0.3398 -0.070000
0.3399 -0.070000
0.3400 -0.070000
0.3401 -0.070000
0.3402 -0.070000
0.3403 -0.070000
0.3404 -0.070000
0.3405 -0.070000
0.3406 -0.070000
0.3407 -0.070000
0.3408 -0.070000
0.3409 -0.070000
0.3410 -0.070000
0.3411 -0.070000
0.3412 -0.070000
0.3413 -0.070000
0.3414 -0.070000
0.3415 -0.070000
0.3416 -0.070000
0.3417 -0.070000
0.3418 -0.070000
0.3419 -0.070000
0.3420 -0.070000
0.3421 -0.070000
0.3422 -0.070000
0.3423 -0.070000
0.3424 -0.070000
0.3425 -0.070000
0.3426 -0.070000
0.3427 -0.070000
0.3428 -0.070000
0.3429 -0.070000
0.3430 -0.070000
0.3431 -0.070000
0.3432 -0.070000
0.3433 -0.070000
0.3434 -0.070000
0.3435 -0.070000
0.3436 -0.070000
0.3437 -0.070000
0.3438 -0.070000
0.3439 -0.070000
0.3440 -0.070000
0.3441 -0.070000
0.3442 -0.070000
0.3443 -0.070000
0.3444 -0.070000
0.3445 -0.070000
0.3446 -0.070000
0.3447 -0.070000
0.3448 -0.070000
0.3449 -0.070000
0.3450 -0.070000
0.3451 -0.070000
0.3452 -0.070000
0.3453 -0.070000
0.3454 -0.070000
0.3455 -0.070000
0.3456 -0.070000
0.3457 -0.070000
0.3458 -0.070000
0.3459 -0.070000
0.3460 -0.070000
0.3461 -0.070000
0.3462 -0.070000
0.3463 -0.070000
0.3464 -0.070000
0.3465 -0.070000
0.3466 -0.070000
0.3467 -0.070000
0.3468 -0.070000
0.3469 -0.070000
0.3470 -0.070000
0.3471 -0.070000
0.3472 -0.070000
0.3473 -0.070000
0.3474 -0.070000
0.3475 -0.070000
0.3476 -0.070000
0.3477 -0.070000
0.3478 -0.070000
0.3479 -0.070000
0.3480 -0.070000
0.3481 -0.070000
0.3482 -0.070000
0.3483 -0.070000
0.3484 -0.070000
0.3485 -0.070000
0.3486 -0.070000
0.3487 -0.070000
0.3488 -0.070000
0.3489 -0.070000
0.3490 -0.070000
0.3491 -0.070000
0.3492 -0.070000
0.3493 -0.070000
0.3494 -0.070000
0.3495 -0.070000
0.3496 -0.070000
0.3497 -0.070000
0.3498 -0.070000
0.3499 -0.070000
0.3500 -0.070000
0.3501 -0.070000
0.3502 -0.070000
0.3503 -0.070000
0.3504 -0.070000
0.3505 -0.070000
0.3506 -0.070000
0.3507 -0.070000
0.3508 -0.070000
0.3509 -0.070000
0.3510 -0.070000
0.3511 -0.070000
0.3512 -0.070000
0.3513 -0.070000
0.3514 -0.070000
0.3515 -0.070000
0.3516 -0.070000
0.3517 -0.070000
0.3518 -0.070000
0.3519 -0.070000
0.3520 -0.070000
0.3521 -0.070000
0.3522 -0.070000
0.3523 -0.070000
0.3524 -0.070000
0.3525 -0.070000
0.3526 -0.070000
0.3527 -0.070000
0.3528 -0.070000
0.3529 -0.070000
0.3530 -0.070000
0.3531 -0.070000
0.3532 -0.070000
0.3533 -0.070000
0.3534 -0.070000
0.3535 -0.070000
0.3536 -0.070000
0.3537 -0.070000
0.3538 -0.070000
0.3539 -0.070000
0.3540 -0.070000
0.3541 -0.070000
0.3542 -0.070000
0.3543 -0.070000
0.3544 -0.070000
0.3545 -0.070000
0.3546 -0.070000
0.3547 -0.070000
0.3548 -0.070000
0.3549 -0.070000
0.3550 -0.070000
0.3551 -0.070000
0.3552 -0.070000
0.3553 -0.070000
0.3554 -0.070000
0.3555 -0.070000
0.3556 -0.070000
0.3557 -0.070000
0.3558 -0.070000
0.3559 -0.070000
0.3560 -0.070000
0.3561 -0.070000
0.3562 -0.070000
0.3563 -0.070000
0.3564 -0.070000
0.3565 -0.070000
0.3566 -0.070000
0.3567 -0.070000
0.3568 -0.070000
0.3569 -0.070000
0.3570 -0.070000
0.3571 -0.070000
0.3572 -0.070000
0.3573 -0.070000
0.3574 -0.070000
0.3575 -0.070000
0.3576 -0.070000
0.3577 -0.070000
0.3578 -0.070000
0.3579 -0.070000
0.3580 -0.070000
0.3581 -0.070000
0.3582 -0.070000
0.3583 -0.070000
0.3584 -0.070000
0.3585 -0.070000
0.3586 -0.070000
0.3587 -0.070000
0.3588 -0.070000
0.3589 -0.070000
0.3590 -0.070000
0.3591 -0.070000
0.3592 -0.070000
0.3593 -0.070000
0.3594 -0.070000
0.3595 -0.070000
0.3596 -0.070000
0.3597 -0.070000
0.3598 -0.070000
0.3599 -0.070000
0.3600 -0.070000
0.3601 -0.070000
0.3602 -0.070000
0.3603 -0.070000
0.3604 -0.070000
0.3605 -0.070000
0.3606 -0.070000
0.3607 -0.070000
0.3608 -0.070000
0.3609 -0.070000
0.3610 -0.070000
0.3611 -0.070000
0.3612 -0.070000
0.3613 -0.070000
0.3614 -0.070000
0.3615 -0.070000
0.3616 -0.070000
0.3617 -0.070000
0.3618 -0.070000
0.3619 -0.070000
0.3620 -0.070000
0.3621 -0.070000
0.3622 -0.070000
0.3623 -0.070000
0.3624 -0.070000
0.3625 -0.070000
0.3626 -0.070000
0.3627 -0.070000
0.3628 -0.070000
0.3629 -0.070000
0.3630 -0.070000
0.3631 -0.070000
0.3632 -0.070000
0.3633 -0.070000
0.3634 -0.070000
0.3635 -0.070000
0.3636 -0.070000
0.3637 -0.070000
0.3638 -0.070000
0.3639 -0.070000
0.3640 -0.070000
0.3641 -0.070000
0.3642 -0.070000
0.3643 -0.070000
0.3644 -0.070000
0.3645 -0.070000
0.3646 -0.070000
0.3647 -0.070000
0.3648 -0.070000
0.3649 -0.070000
0.3650 -0.070000
0.3651 -0.070000
0.3652 -0.070000
0.3653 -0.070000
0.3654 -0.070000
0.3655 -0.070000
0.3656 -0.070000
0.3657 -0.070000
0.3658 -0.070000
0.3659 -0.070000
0.3660 -0.070000
0.3661 -0.070000
0.3662 -0.070000
0.3663 -0.070000
0.3664 -0.070000
0.3665 -0.070000
0.3666 -0.070000
0.3667 -0.070000
0.3668 -0.070000
0.3669 -0.070000
0.3670 -0.070000
0.3671 -0.070000
0.3672 -0.070000
0.3673 -0.070000
0.3674 -0.070000
0.3675 -0.070000
0.3676 -0.070000
0.3677 -0.070000
0.3678 -0.070000
0.3679 -0.070000
0.3680 -0.070000
0.3681 -0.070000
0.3682 -0.070000
0.3683 -0.070000
0.3684 -0.070000
0.3685 -0.070000
0.3686 -0.070000
0.3687 -0.070000
0.3688 -0.070000
0.3689 -0.070000
0.3690 -0.070000
0.3691 -0.070000
0.3692 -0.070000
0.3693 -0.070000
0.3694 -0.070000
0.3695 -0.070000
0.3696 -0.070000
0.3697 -0.070000
0.3698 -0.070000
0.3699 -0.070000
0.3700 -0.070000
0.3701 -0.070000
0.3702 -0.070000
0.3703 -0.070000
0.3704 -0.070000
0.3705 -0.070000
0.3706 -0.070000
0.3707 -0.070000
0.3708 -0.070000
0.3709 -0.070000
0.3710 -0.070000
0.3711 -0.070000
0.3712 -0.070000
0.3713 -0.070000
0.3714 -0.070000
0.3715 -0.070000
0.3716 -0.070000
0.3717 -0.070000
0.3718 -0.070000
0.3719 -0.070000
0.3720 -0.070000
0.3721 -0.070000
0.3722 -0.070000
0.3723 -0.070000
0.3724 -0.070000
0.3725 -0.070000
0.3726 -0.070000
0.3727 -0.070000
0.3728 -0.070000
0.3729 -0.070000
0.3730 -0.070000
0.3731 -0.070000
0.3732 -0.070000
0.3733 -0.070000
0.3734 -0.070000
0.3735 -0.070000
0.3736 -0.070000
0.3737 -0.070000
0.3738 -0.070000
0.3739 -0.070000
0.3740 -0.070000
0.3741 -0.070000
0.3742 -0.070000
0.3743 -0.070000
0.3744 -0.070000
0.3745 -0.070000
0.3746 -0.070000
0.3747 -0.070000
0.3748 -0.070000
0.3749 -0.070000
0.3750 -0.070000
0.3751 -0.070000
0.3752 -0.070000
0.3753 -0.070000
0.3754 -0.070000
0.3755 -0.070000
0.3756 -0.070000
0.3757 -0.070000
0.3758 -0.070000
0.3759 -0.070000
0.3760 -0.070000
0.3761 -0.070000
0.3762 -0.070000
0.3763 -0.070000
0.3764 -0.070000
0.3765 -0.070000
0.3766 -0.070000
0.3767 -0.070000
0.3768 -0.070000
0.3769 -0.070000
0.3770 -0.070000
0.3771 -0.070000
0.3772 -0.070000
0.3773 -0.070000
0.3774 -0.070000
0.3775 -0.070000
0.3776 -0.070000
0.3777 -0.070000
0.3778 -0.070000
0.3779 -0.070000
0.3780 -0.070000
0.3781 -0.070000
0.3782 -0.070000
0.3783 -0.070000
0.3784 -0.070000
0.3785 -0.070000
0.3786 -0.070000
0.3787 -0.070000
0.3788 -0.070000
0.3789 -0.070000
0.3790 -0.070000
0.3791 -0.070000
0.3792 -0.070000
0.3793 -0.070000
0.3794 -0.070000
0.3795 -0.070000
0.3796 -0.070000
0.3797 -0.070000
0.3798 -0.070000
0.3799 -0.070000
0.3800 -0.070000
0.3801 -0.070000
0.3802 -0.070000
0.3803 -0.070000
0.3804 -0.070000
0.3805 -0.070000
0.3806 -0.070000
0.3807 -0.070000
0.3808 -0.070000
0.3809 -0.070000
0.3810 -0.070000
0.3811 -0.070000
0.3812 -0.070000
0.3813 -0.070000
0.3814 -0.070000
0.3815 -0.070000
0.3816 -0.070000
0.3817 -0.070000
0.3818 -0.070000
0.3819 -0.070000
0.3820 -0.070000
0.3821 -0.070000
0.3822 -0.070000
0.3823 -0.070000
0.3824 -0.070000
0.3825 -0.070000
0.3826 -0.070000
0.3827 -0.070000
0.3828 -0.070000
0.3829 -0.070000
0.3830 -0.070000
0.3831 -0.070000
0.3832 -0.070000
0.3833 -0.070000
0.3834 -0.070000
0.3835 -0.070000
0.3836 -0.070000
0.3837 -0.070000
0.3838 -0.070000
0.3839 -0.070000
0.3840 -0.070000
0.3841 -0.070000
0.3842 -0.070000
0.3843 -0.070000
0.3844 -0.070000
0.3845 -0.070000
0.3846 -0.070000
0.3847 -0.070000
0.3848 -0.070000
0.3849 -0.070000
0.3850 -0.070000
0.3851 -0.070000
0.3852 -0.070000
0.3853 -0.070000
0.3854 -0.070000
0.3855 -0.070000
0.3856 -0.070000
0.3857 -0.070000
0.3858 -0.070000
0.3859 -0.070000
0.3860 -0.070000
0.3861 -0.070000
0.3862 -0.070000
0.3863 -0.070000
0.3864 -0.070000
0.3865 -0.070000
0.3866 -0.070000
0.3867 -0.070000
0.3868 -0.070000
0.3869 -0.070000
0.3870 -0.070000
0.3871 -0.070000
0.3872 -0.070000
0.3873 -0.070000
0.3874 -0.070000
0.3875 -0.070000
0.3876 -0.070000
0.3877 -0.070000
0.3878 -0.070000
0.3879 -0.070000
0.3880 -0.070000
0.3881 -0.070000
0.3882 -0.070000
0.3883 -0.070000
0.3884 -0.070000
0.3885 -0.070000
0.3886 -0.070000
0.3887 -0.070000
0.3888 -0.070000
0.3889 -0.070000
0.3890 -0.070000
0.3891 -0.070000
0.3892 -0.070000
0.3893 -0.070000
0.3894 -0.070000
0.3895 -0.070000
0.3896 -0.070000
0.3897 -0.070000
0.3898 -0.070000
0.3899 -0.070000
0.3900 -0.070000
0.3901 -0.070000
0.3902 -0.070000
0.3903 -0.070000
0.3904 -0.070000
0.3905 -0.070000
0.3906 -0.070000
0.3907 -0.070000
0.3908 -0.070000
0.3909 -0.070000
0.3910 -0.070000
0.3911 -0.070000
0.3912 -0.070000
0.3913 -0.070000
0.3914 -0.070000
0.3915 -0.070000
0.3916 -0.070000
0.3917 -0.070000
0.3918 -0.070000
0.3919 -0.070000
0.3920 -0.070000
0.3921 -0.070000
0.3922 -0.070000
0.3923 -0.070000
0.3924 -0.070000
0.3925 -0.070000
0.3926 -0.070000
0.3927 -0.070000
0.3928 -0.070000
0.3929 -0.070000
0.3930 -0.070000
0.3931 -0.070000
0.3932 -0.070000
0.3933 -0.070000
0.3934 -0.070000
0.3935 -0.070000
0.3936 -0.070000
0.3937 -0.070000
0.3938 -0.070000
0.3939 -0.070000
0.3940 -0.070000
0.3941 -0.070000
0.3942 -0.070000
0.3943 -0.070000
0.3944 -0.070000
0.3945 -0.070000
0.3946 -0.070000
0.3947 -0.070000
0.3948 -0.070000
0.3949 -0.070000
0.3950 -0.070000
0.3951 -0.070000
0.3952 -0.070000
0.3953 -0.070000
0.3954 -0.070000
0.3955 -0.070000
0.3956 -0.070000
0.3957 -0.070000
0.3958 -0.070000
0.3959 -0.070000
0.3960 -0.070000
0.3961 -0.070000
0.3962 -0.070000
0.3963 -0.070000
0.3964 -0.070000
0.3965 -0.070000
0.3966 -0.070000
0.3967 -0.070000
0.3968 -0.070000
0.3969 -0.070000
0.3970 -0.070000
0.3971 -0.070000
0.3972 -0.070000
0.3973 -0.070000
0.3974 -0.070000
0.3975 -0.070000
0.3976 -0.070000
0.3977 -0.070000
0.3978 -0.070000
0.3979 -0.070000
0.3980 -0.070000
0.3981 -0.070000
0.3982 -0.070000
0.3983 -0.070000
0.3984 -0.070000
0.3985 -0.070000
0.3986 -0.070000
0.3987 -0.070000
0.3988 -0.070000
0.3989 -0.070000
0.3990 -0.070000
0.3991 -0.070000
0.3992 -0.070000
0.3993 -0.070000
0.3994 -0.070000
0.3995 -0.070000
0.3996 -0.070000
0.3997 -0.070000
0.3998 -0.070000
0.3999 -0.070000
0.4000 -0.070000
0.4001 -0.070000
0.4002 -0.070000
0.4003 -0.070000
0.4004 -0.070000
0.4005 -0.070000
0.4006 -0.070000
0.4007 -0.070000
0.4008 -0.070000
0.4009 -0.070000
0.4010 -0.070000
0.4011 -0.070000
0.4012 -0.070000
0.4013 -0.070000
0.4014 -0.070000
0.4015 -0.070000
0.4016 -0.070000
0.4017 -0.070000
0.4018 -0.070000
0.4019 -0.070000
0.4020 -0.070000
0.4021 -0.070000
0.4022 -0.070000
0.4023 -0.070000
0.4024 -0.070000
0.4025 -0.070000
0.4026 -0.070000
0.4027 -0.070000
0.4028 -0.070000
0.4029 -0.070000
0.4030 -0.070000
0.4031 -0.070000
0.4032 -0.070000
0.4033 -0.070000
0.4034 -0.070000
0.4035 -0.070000
0.4036 -0.070000
0.4037 -0.070000
0.4038 -0.070000
0.4039 -0.070000
0.4040 -0.070000
0.4041 -0.070000
0.4042 -0.070000
0.4043 -0.070000
0.4044 -0.070000
0.4045 -0.070000
0.4046 -0.070000
0.4047 -0.070000
0.4048 -0.070000
0.4049 -0.070000
0.4050 -0.070000
0.4051 -0.070000
0.4052 -0.070000
0.4053 -0.070000
0.4054 -0.070000
0.4055 -0.070000
0.4056 -0.070000
0.4057 -0.070000
0.4058 -0.070000
0.4059 -0.070000
0.4060 -0.070000
0.4061 -0.070000
0.4062 -0.070000
0.4063 -0.070000
0.4064 -0.070000
0.4065 -0.070000
0.4066 -0.070000
0.4067 -0.070000
0.4068 -0.070000
0.4069 -0.070000
0.4070 -0.070000
0.4071 -0.070000
0.4072 -0.070000
0.4073 -0.070000
0.4074 -0.070000
0.4075 -0.070000
0.4076 -0.070000
0.4077 -0.070000
0.4078 -0.070000
0.4079 -0.070000
0.4080 -0.070000
0.4081 -0.070000
0.4082 -0.070000
0.4083 -0.070000
0.4084 -0.070000
0.4085 -0.070000
0.4086 -0.070000
0.4087 -0.070000
0.4088 -0.070000
0.4089 -0.070000
0.4090 -0.070000
0.4091 -0.070000
0.4092 -0.070000
0.4093 -0.070000
0.4094 -0.070000
0.4095 -0.070000
0.4096 -0.070000
0.4097 -0.070000
0.4098 -0.070000
0.4099 -0.070000
0.4100 -0.070000
0.4101 -0.070000
0.4102 -0.070000
0.4103 -0.070000
0.4104 -0.070000
0.4105 -0.070000
0.4106 -0.070000
0.4107 -0.070000
0.4108 -0.070000
0.4109 -0.070000
0.4110 -0.070000
0.4111 -0.070000
0.4112 -0.070000
0.4113 -0.070000
0.4114 -0.070000
0.4115 -0.070000
0.4116 -0.070000
0.4117 -0.070000
0.4118 -0.070000
0.4119 -0.070000
0.4120 -0.070000
0.4121 -0.070000
0.4122 -0.070000
0.4123 -0.070000
0.4124 -0.070000
0.4125 -0.070000
0.4126 -0.070000
0.4127 -0.070000
0.4128 -0.070000
0.4129 -0.070000
0.4130 -0.070000
0.4131 -0.070000
0.4132 -0.070000
0.4133 -0.070000
0.4134 -0.070000
0.4135 -0.070000
0.4136 -0.070000
0.4137 -0.070000
0.4138 -0.070000
0.4139 -0.070000
0.4140 -0.070000
0.4141 -0.070000
0.4142 -0.070000
0.4143 -0.070000
0.4144 -0.070000
0.4145 -0.070000
0.4146 -0.070000
0.4147 -0.070000
0.4148 -0.070000
0.4149 -0.070000
0.4150 -0.070000
0.4151 -0.070000
0.4152 -0.070000
0.4153 -0.070000
0.4154 -0.070000
0.4155 -0.070000
0.4156 -0.070000
0.4157 -0.070000
0.4158 -0.070000
0.4159 -0.070000
0.4160 -0.070000
0.4161 -0.070000
0.4162 -0.070000
0.4163 -0.070000
0.4164 -0.070000
0.4165 -0.070000
0.4166 -0.070000
0.4167 -0.070000
0.4168 -0.070000
0.4169 -0.070000
0.4170 -0.070000
0.4171 -0.070000
0.4172 -0.070000
0.4173 -0.070000
0.4174 -0.070000
0.4175 -0.070000
0.4176 -0.070000
0.4177 -0.070000
0.4178 -0.070000
0.4179 -0.070000
0.4180 -0.070000
0.4181 -0.070000
0.4182 -0.070000
0.4183 -0.070000
0.4184 -0.070000
0.4185 -0.070000
0.4186 -0.070000
0.4187 -0.070000
0.4188 -0.070000
0.4189 -0.070000
0.4190 -0.070000
0.4191 -0.070000
0.4192 -0.070000
0.4193 -0.070000
0.4194 -0.070000
0.4195 -0.070000
0.4196 -0.070000
0.4197 -0.070000
0.4198 -0.070000
0.4199 -0.070000
0.4200 -0.070000
0.4201 -0.070000
0.4202 -0.070000
0.4203 -0.070000
0.4204 -0.070000
0.4205 -0.070000
0.4206 -0.070000
0.4207 -0.070000
0.4208 -0.070000
0.4209 -0.070000
0.4210 -0.070000
0.4211 -0.070000
0.4212 -0.070000
0.4213 -0.070000
0.4214 -0.070000
0.4215 -0.070000
0.4216 -0.070000
0.4217 -0.070000
0.4218 -0.070000
0.4219 -0.070000
0.4220 -0.070000
0.4221 -0.070000
0.4222 -0.070000
0.4223 -0.070000
0.4224 -0.070000
0.4225 -0.070000
0.4226 -0.070000
0.4227 -0.070000
0.4228 -0.070000
0.4229 -0.070000
0.4230 -0.070000
0.4231 -0.070000
0.4232 -0.070000
0.4233 -0.070000
0.4234 -0.070000
0.4235 -0.070000
0.4236 -0.070000
0.4237 -0.070000
0.4238 -0.070000
0.4239 -0.070000
0.4240 -0.070000
0.4241 -0.070000
0.4242 -0.070000
0.4243 -0.070000
0.4244 -0.070000
0.4245 -0.070000
0.4246 -0.070000
0.4247 -0.070000
0.4248 -0.070000
0.4249 -0.070000
0.4250 -0.070000
0.4251 -0.070000
0.4252 -0.070000
0.4253 -0.070000
0.4254 -0.070000
0.4255 -0.070000
0.4256 -0.070000
0.4257 -0.070000
0.4258 -0.070000
0.4259 -0.070000
0.4260 -0.070000
0.4261 -0.070000
0.4262 -0.070000
0.4263 -0.070000
0.4264 -0.070000
0.4265 -0.070000
0.4266 -0.070000
0.4267 -0.070000
0.4268 -0.070000
0.4269 -0.070000
0.4270 -0.070000
0.4271 -0.070000
0.4272 -0.070000
0.4273 -0.070000
0.4274 -0.070000
0.4275 -0.070000
0.4276 -0.070000
0.4277 -0.070000
0.4278 -0.070000
0.4279 -0.070000
0.4280 -0.070000
0.4281 -0.070000
0.4282 -0.070000
0.4283 -0.070000
0.4284 -0.070000
0.4285 -0.070000
0.4286 -0.070000
0.4287 -0.070000
0.4288 -0.070000
0.4289 -0.070000
0.4290 -0.070000
0.4291 -0.070000
0.4292 -0.070000
0.4293 -0.070000
0.4294 -0.070000
0.4295 -0.070000
0.4296 -0.070000
0.4297 -0.070000
0.4298 -0.070000
0.4299 -0.070000
0.4300 -0.070000
0.4301 -0.070000
0.4302 -0.070000
0.4303 -0.070000
0.4304 -0.070000
0.4305 -0.070000
0.4306 -0.070000
0.4307 -0.070000
0.4308 -0.070000
0.4309 -0.070000
0.4310 -0.070000
0.4311 -0.070000
0.4312 -0.070000
0.4313 -0.070000
0.4314 -0.070000
0.4315 -0.070000
0.4316 -0.070000
0.4317 -0.070000
0.4318 -0.070000
0.4319 -0.070000
0.4320 -0.070000
0.4321 -0.070000
0.4322 -0.070000
0.4323 -0.070000
0.4324 -0.070000
0.4325 -0.070000
0.4326 -0.070000
0.4327 -0.070000
0.4328 -0.070000
0.4329 -0.070000
0.4330 -0.070000
0.4331 -0.070000
0.4332 -0.070000
0.4333 -0.070000
0.4334 -0.070000
0.4335 -0.070000
0.4336 -0.070000
0.4337 -0.070000
0.4338 -0.070000
0.4339 -0.070000
0.4340 -0.070000
0.4341 -0.070000
0.4342 -0.070000
0.4343 -0.070000
0.4344 -0.070000
0.4345 -0.070000
0.4346 -0.070000
0.4347 -0.070000
0.4348 -0.070000
0.4349 -0.070000
0.4350 -0.070000
0.4351 -0.070000
0.4352 -0.070000
0.4353 -0.070000
0.4354 -0.070000
0.4355 -0.070000
0.4356 -0.070000
0.4357 -0.070000
0.4358 -0.070000
0.4359 -0.070000
0.4360 -0.070000
0.4361 -0.070000
0.4362 -0.070000
0.4363 -0.070000
0.4364 -0.070000
0.4365 -0.070000
0.4366 -0.070000
0.4367 -0.070000
0.4368 -0.070000
0.4369 -0.070000
0.4370 -0.070000
0.4371 -0.070000
0.4372 -0.070000
0.4373 -0.070000
0.4374 -0.070000
0.4375 -0.070000
0.4376 -0.070000
0.4377 -0.070000
0.4378 -0.070000
0.4379 -0.070000
0.4380 -0.070000
0.4381 -0.070000
0.4382 -0.070000
0.4383 -0.070000
0.4384 -0.070000
0.4385 -0.070000
0.4386 -0.070000
0.4387 -0.070000
0.4388 -0.070000
0.4389 -0.070000
0.4390 -0.070000
0.4391 -0.070000
0.4392 -0.070000
0.4393 -0.070000
0.4394 -0.070000
0.4395 -0.070000
0.4396 -0.070000
0.4397 -0.070000
0.4398 -0.070000
0.4399 -0.070000
0.4400 -0.070000
0.4401 -0.070000
0.4402 -0.070000
0.4403 -0.070000
0.4404 -0.070000
0.4405 -0.070000
0.4406 -0.070000
0.4407 -0.070000
0.4408 -0.070000
0.4409 -0.070000
0.4410 -0.070000
0.4411 -0.070000
0.4412 -0.070000
0.4413 -0.070000
0.4414 -0.070000
0.4415 -0.070000
0.4416 -0.070000
0.4417 -0.070000
0.4418 -0.070000
0.4419 -0.070000
0.4420 -0.070000
0.4421 -0.070000
0.4422 -0.070000
0.4423 -0.070000
0.4424 -0.070000
0.4425 -0.070000
0.4426 -0.070000
0.4427 -0.070000
0.4428 -0.070000
0.4429 -0.070000
0.4430 -0.070000
0.4431 -0.070000
0.4432 -0.070000
0.4433 -0.070000
0.4434 -0.070000
0.4435 -0.070000
0.4436 -0.070000
0.4437 -0.070000
0.4438 -0.070000
0.4439 -0.070000
0.4440 -0.070000
0.4441 -0.070000
0.4442 -0.070000
0.4443 -0.070000
0.4444 -0.070000
0.4445 -0.070000
0.4446 -0.070000
0.4447 -0.070000
0.4448 -0.070000
0.4449 -0.070000
0.4450 -0.070000
0.4451 -0.070000
0.4452 -0.070000
0.4453 -0.070000
0.4454 -0.070000
0.4455 -0.070000
0.4456 -0.070000
0.4457 -0.070000
0.4458 -0.070000
0.4459 -0.070000
0.4460 -0.070000
0.4461 -0.070000
0.4462 -0.070000
0.4463 -0.070000
0.4464 -0.070000
0.4465 -0.070000
0.4466 -0.070000
0.4467 -0.070000
0.4468 -0.070000
0.4469 -0.070000
0.4470 -0.070000
0.4471 -0.070000
0.4472 -0.070000
0.4473 -0.070000
0.4474 -0.070000
0.4475 -0.070000
0.4476 -0.070000
0.4477 -0.070000
0.4478 -0.070000
0.4479 -0.070000
0.4480 -0.070000
0.4481 -0.070000
0.4482 -0.070000
0.4483 -0.070000
0.4484 -0.070000
0.4485 -0.070000
0.4486 -0.070000
0.4487 -0.070000
0.4488 -0.070000
0.4489 -0.070000
0.4490 -0.070000
0.4491 -0.070000
0.4492 -0.070000
0.4493 -0.070000
0.4494 -0.070000
0.4495 -0.070000
0.4496 -0.070000
0.4497 -0.070000
0.4498 -0.070000
0.4499 -0.070000
0.4500 -0.070000
0.4501 -0.070000
0.4502 -0.070000
0.4503 -0.070000
0.4504 -0.070000
0.4505 -0.070000
0.4506 -0.070000
0.4507 -0.070000
0.4508 -0.070000
0.4509 -0.070000
0.4510 -0.070000
0.4511 -0.070000
0.4512 -0.070000
0.4513 -0.070000
0.4514 -0.070000
0.4515 -0.070000
0.4516 -0.070000
0.4517 -0.070000
0.4518 -0.070000
0.4519 -0.070000
0.4520 -0.070000
0.4521 -0.070000
0.4522 -0.070000
0.4523 -0.070000
0.4524 -0.070000
0.4525 -0.070000
0.4526 -0.070000
0.4527 -0.070000
0.4528 -0.070000
0.4529 -0.070000
0.4530 -0.070000
0.4531 -0.070000
0.4532 -0.070000
0.4533 -0.070000
0.4534 -0.070000
0.4535 -0.070000
0.4536 -0.070000
0.4537 -0.070000
0.4538 -0.070000
0.4539 -0.070000
0.4540 -0.070000
0.4541 -0.070000
0.4542 -0.070000
0.4543 -0.070000
0.4544 -0.070000
0.4545 -0.070000
0.4546 -0.070000
0.4547 -0.070000
0.4548 -0.070000
0.4549 -0.070000
0.4550 -0.070000
0.4551 -0.070000
0.4552 -0.070000
0.4553 -0.070000
0.4554 -0.070000
0.4555 -0.070000
0.4556 -0.070000
0.4557 -0.070000
0.4558 -0.070000
0.4559 -0.070000
0.4560 -0.070000
0.4561 -0.070000
0.4562 -0.070000
0.4563 -0.070000
0.4564 -0.070000
0.4565 -0.070000
0.4566 -0.070000
0.4567 -0.070000
0.4568 -0.070000
0.4569 -0.070000
0.4570 -0.070000
0.4571 -0.070000
0.4572 -0.070000
0.4573 -0.070000
0.4574 -0.070000
0.4575 -0.070000
0.4576 -0.070000
0.4577 -0.070000
0.4578 -0.070000
0.4579 -0.070000
0.4580 -0.070000
0.4581 -0.070000
0.4582 -0.070000
0.4583 -0.070000
0.4584 -0.070000
0.4585 -0.070000
0.4586 -0.070000
0.4587 -0.070000
0.4588 -0.070000
0.4589 -0.070000
0.4590 -0.070000
0.4591 -0.070000
0.4592 -0.070000
0.4593 -0.070000
0.4594 -0.070000
0.4595 -0.070000
0.4596 -0.070000
0.4597 -0.070000
0.4598 -0.070000
0.4599 -0.070000
0.4600 -0.070000
0.4601 -0.070000
0.4602 -0.070000
0.4603 -0.070000
0.4604 -0.070000
0.4605 -0.070000
0.4606 -0.070000
0.4607 -0.070000
0.4608 -0.070000
0.4609 -0.070000
0.4610 -0.070000
0.4611 -0.070000
0.4612 -0.070000
0.4613 -0.070000
0.4614 -0.070000
0.4615 -0.070000
0.4616 -0.070000
0.4617 -0.070000
0.4618 -0.070000
0.4619 -0.070000
0.4620 -0.070000
0.4621 -0.070000
0.4622 -0.070000
0.4623 -0.070000
0.4624 -0.070000
0.4625 -0.070000
0.4626 -0.070000
0.4627 -0.070000
0.4628 -0.070000
0.4629 -0.070000
0.4630 -0.070000
0.4631 -0.070000
0.4632 -0.070000
0.4633 -0.070000
0.4634 -0.070000
0.4635 -0.070000
0.4636 -0.070000
0.4637 -0.070000
0.4638 -0.070000
0.4639 -0.070000
0.4640 -0.070000
0.4641 -0.070000
0.4642 -0.070000
0.4643 -0.070000
0.4644 -0.070000
0.4645 -0.070000
0.4646 -0.070000
0.4647 -0.070000
0.4648 -0.070000
0.4649 -0.070000
0.4650 -0.070000
0.4651 -0.070000
0.4652 -0.070000
0.4653 -0.070000
0.4654 -0.070000
0.4655 -0.070000
0.4656 -0.070000
0.4657 -0.070000
0.4658 -0.070000
0.4659 -0.070000
0.4660 -0.070000
0.4661 -0.070000
0.4662 -0.070000
0.4663 -0.070000
0.4664 -0.070000
0.4665 -0.070000
0.4666 -0.070000
0.4667 -0.070000
0.4668 -0.070000
0.4669 -0.070000
0.4670 -0.070000
0.4671 -0.070000
0.4672 -0.070000
0.4673 -0.070000
0.4674 -0.070000
0.4675 -0.070000
0.4676 -0.070000
0.4677 -0.070000
0.4678 -0.070000
0.4679 -0.070000
0.4680 -0.070000
0.4681 -0.070000
0.4682 -0.070000
0.4683 -0.070000
0.4684 -0.070000
0.4685 -0.070000
0.4686 -0.070000
0.4687 -0.070000
0.4688 -0.070000
0.4689 -0.070000
0.4690 -0.070000
0.4691 -0.070000
0.4692 -0.070000
0.4693 -0.070000
0.4694 -0.070000
0.4695 -0.070000
0.4696 -0.070000
0.4697 -0.070000
0.4698 -0.070000
0.4699 -0.070000
0.4700 -0.070000
0.4701 -0.070000
0.4702 -0.070000
0.4703 -0.070000
0.4704 -0.070000
0.4705 -0.070000
0.4706 -0.070000
0.4707 -0.070000
0.4708 -0.070000
0.4709 -0.070000
0.4710 -0.070000
0.4711 -0.070000
0.4712 -0.070000
0.4713 -0.070000
0.4714 -0.070000
0.4715 -0.070000
0.4716 -0.070000
0.4717 -0.070000
0.4718 -0.070000
0.4719 -0.070000
0.4720 -0.070000
0.4721 -0.070000
0.4722 -0.070000
0.4723 -0.070000
0.4724 -0.070000
0.4725 -0.070000
0.4726 -0.070000
0.4727 -0.070000
0.4728 -0.070000
0.4729 -0.070000
0.4730 -0.070000
0.4731 -0.070000
0.4732 -0.070000
0.4733 -0.070000
0.4734 -0.070000
0.4735 -0.070000
0.4736 -0.070000
0.4737 -0.070000
0.4738 -0.070000
0.4739 -0.070000
0.4740 -0.070000
0.4741 -0.070000
0.4742 -0.070000
0.4743 -0.070000
0.4744 -0.070000
0.4745 -0.070000
0.4746 -0.070000
0.4747 -0.070000
0.4748 -0.070000
0.4749 -0.070000
0.4750 -0.070000
0.4751 -0.070000
0.4752 -0.070000
0.4753 -0.070000
0.4754 -0.070000
0.4755 -0.070000
0.4756 -0.070000
0.4757 -0.070000
0.4758 -0.070000
0.4759 -0.070000
0.4760 -0.070000
0.4761 -0.070000
0.4762 -0.070000
0.4763 -0.070000
0.4764 -0.070000
0.4765 -0.070000
0.4766 -0.070000
0.4767 -0.070000
0.4768 -0.070000
0.4769 -0.070000
0.4770 -0.070000
0.4771 -0.070000
0.4772 -0.070000
0.4773 -0.070000
0.4774 -0.070000
0.4775 -0.070000
0.4776 -0.070000
0.4777 -0.070000
0.4778 -0.070000
0.4779 -0.070000
0.4780 -0.070000
0.4781 -0.070000
0.4782 -0.070000
0.4783 -0.070000
0.4784 -0.070000
0.4785 -0.070000
0.4786 -0.070000
0.4787 -0.070000
0.4788 -0.070000
0.4789 -0.070000
0.4790 -0.070000
0.4791 -0.070000
0.4792 -0.070000
0.4793 -0.070000
0.4794 -0.070000
0.4795 -0.070000
0.4796 -0.070000
0.4797 -0.070000
0.4798 -0.070000
0.4799 -0.070000
0.4800 -0.070000
0.4801 -0.070000
0.4802 -0.070000
0.4803 -0.070000
0.4804 -0.070000
0.4805 -0.070000
0.4806 -0.070000
0.4807 -0.070000
0.4808 -0.070000
0.4809 -0.070000
0.4810 -0.070000
0.4811 -0.070000
0.4812 -0.070000
0.4813 -0.070000
0.4814 -0.070000
0.4815 -0.070000
0.4816 -0.070000
0.4817 -0.070000
0.4818 -0.070000
0.4819 -0.070000
0.4820 -0.070000
0.4821 -0.070000
0.4822 -0.070000
0.4823 -0.070000
0.4824 -0.070000
0.4825 -0.070000
0.4826 -0.070000
0.4827 -0.070000
0.4828 -0.070000
0.4829 -0.070000
0.4830 -0.070000
0.4831 -0.070000
0.4832 -0.070000
0.4833 -0.070000
0.4834 -0.070000
0.4835 -0.070000
0.4836 -0.070000
0.4837 -0.070000
0.4838 -0.070000
0.4839 -0.070000
0.4840 -0.070000
0.4841 -0.070000
0.4842 -0.070000
0.4843 -0.070000
0.4844 -0.070000
0.4845 -0.070000
0.4846 -0.070000
0.4847 -0.070000
0.4848 -0.070000
0.4849 -0.070000
0.4850 -0.070000
0.4851 -0.070000
0.4852 -0.070000
0.4853 -0.070000
0.4854 -0.070000
0.4855 -0.070000
0.4856 -0.070000
0.4857 -0.070000
0.4858 -0.070000
0.4859 -0.070000
0.4860 -0.070000
0.4861 -0.070000
0.4862 -0.070000
0.4863 -0.070000
0.4864 -0.070000
0.4865 -0.070000
0.4866 -0.070000
0.4867 -0.070000
0.4868 -0.070000
0.4869 -0.070000
0.4870 -0.070000
0.4871 -0.070000
0.4872 -0.070000
0.4873 -0.070000
0.4874 -0.070000
0.4875 -0.070000
0.4876 -0.070000
0.4877 -0.070000
0.4878 -0.070000
0.4879 -0.070000
0.4880 -0.070000
0.4881 -0.070000
0.4882 -0.070000
0.4883 -0.070000
0.4884 -0.070000
0.4885 -0.070000
0.4886 -0.070000
0.4887 -0.070000
0.4888 -0.070000
0.4889 -0.070000
0.4890 -0.070000
0.4891 -0.070000
0.4892 -0.070000
0.4893 -0.070000
0.4894 -0.070000
0.4895 -0.070000
0.4896 -0.070000
0.4897 -0.070000
0.4898 -0.070000
0.4899 -0.070000
0.4900 -0.070000
0.4901 -0.070000
0.4902 -0.070000
0.4903 -0.070000
0.4904 -0.070000
0.4905 -0.070000
0.4906 -0.070000
0.4907 -0.070000
0.4908 -0.070000
0.4909 -0.070000
0.4910 -0.070000
0.4911 -0.070000
0.4912 -0.070000
0.4913 -0.070000
0.4914 -0.070000
0.4915 -0.070000
0.4916 -0.070000
0.4917 -0.070000
0.4918 -0.070000
0.4919 -0.070000
0.4920 -0.070000
0.4921 -0.070000
0.4922 -0.070000
0.4923 -0.070000
0.4924 -0.070000
0.4925 -0.070000
0.4926 -0.070000
0.4927 -0.070000
0.4928 -0.070000
0.4929 -0.070000
0.4930 -0.070000
0.4931 -0.070000
0.4932 -0.070000
0.4933 -0.070000
0.4934 -0.070000
0.4935 -0.070000
0.4936 -0.070000
0.4937 -0.070000
0.4938 -0.070000
0.4939 -0.070000
0.4940 -0.070000
0.4941 -0.070000
0.4942 -0.070000
0.4943 -0.070000
0.4944 -0.070000
0.4945 -0.070000
0.4946 -0.070000
0.4947 -0.070000
0.4948 -0.070000
0.4949 -0.070000
0.4950 -0.070000
0.4951 -0.070000
0.4952 -0.070000
0.4953 -0.070000
0.4954 -0.070000
0.4955 -0.070000
0.4956 -0.070000
0.4957 -0.070000
0.4958 -0.070000
0.4959 -0.070000
0.4960 -0.070000
0.4961 -0.070000
0.4962 -0.070000
0.4963 -0.070000
0.4964 -0.070000
0.4965 -0.070000
0.4966 -0.070000
0.4967 -0.070000
0.4968 -0.070000
0.4969 -0.070000
0.4970 -0.070000
0.4971 -0.070000
0.4972 -0.070000
0.4973 -0.070000
0.4974 -0.070000
0.4975 -0.070000
0.4976 -0.070000
0.4977 -0.070000
0.4978 -0.070000
0.4979 -0.070000
0.4980 -0.070000
0.4981 -0.070000
0.4982 -0.070000
0.4983 -0.070000
0.4984 -0.070000
0.4985 -0.070000
0.4986 -0.070000
0.4987 -0.070000
0.4988 -0.070000
0.4989 -0.070000
0.4990 -0.070000
0.4991 -0.070000
0.4992 -0.070000
0.4993 -0.070000
0.4994 -0.070000
0.4995 -0.070000
0.4996 -0.070000
0.4997 -0.070000
0.4998 -0.070000
0.4999 -0.070000
0.5000 -0.070000
0.5001 -0.070000
0.5002 -0.070000
0.5003 -0.070000
0.5004 -0.070000
0.5005 -0.070000
0.5006 -0.070000
0.5007 -0.070000
0.5008 -0.070000
0.5009 -0.070000
0.5010 -0.070000
0.5011 -0.070000
0.5012 -0.070000
0.5013 -0.070000
0.5014 -0.070000
0.5015 -0.070000
0.5016 -0.070000
0.5017 -0.070000
0.5018 -0.070000
0.5019 -0.070000
0.5020 -0.070000
0.5021 -0.070000
0.5022 -0.070000
0.5023 -0.070000
0.5024 -0.070000
0.5025 -0.070000
0.5026 -0.070000
0.5027 -0.070000
0.5028 -0.070000
0.5029 -0.070000
0.5030 -0.070000
0.5031 -0.070000
0.5032 -0.070000
0.5033 -0.070000
0.5034 -0.070000
0.5035 -0.070000
0.5036 -0.070000
0.5037 -0.070000
0.5038 -0.070000
0.5039 -0.070000
0.5040 -0.070000
0.5041 -0.070000
0.5042 -0.070000
0.5043 -0.070000
0.5044 -0.070000
0.5045 -0.070000
0.5046 -0.070000
0.5047 -0.070000
0.5048 -0.070000
0.5049 -0.070000
0.5050 -0.070000
0.5051 -0.070000
0.5052 -0.070000
0.5053 -0.070000
0.5054 -0.070000
0.5055 -0.070000
0.5056 -0.070000
0.5057 -0.070000
0.5058 -0.070000
0.5059 -0.070000
0.5060 -0.070000
0.5061 -0.070000
0.5062 -0.070000
0.5063 -0.070000
0.5064 -0.070000
0.5065 -0.070000
0.5066 -0.070000
0.5067 -0.070000
0.5068 -0.070000
0.5069 -0.070000
0.5070 -0.070000
0.5071 -0.070000
0.5072 -0.070000
0.5073 -0.070000
0.5074 -0.070000
0.5075 -0.070000
0.5076 -0.070000
0.5077 -0.070000
0.5078 -0.070000
0.5079 -0.070000
0.5080 -0.070000
0.5081 -0.070000
0.5082 -0.070000
0.5083 -0.070000
0.5084 -0.070000
0.5085 -0.070000
0.5086 -0.070000
0.5087 -0.070000
0.5088 -0.070000
0.5089 -0.070000
0.5090 -0.070000
0.5091 -0.070000
0.5092 -0.070000
0.5093 -0.070000
0.5094 -0.070000
0.5095 -0.070000
0.5096 -0.070000
0.5097 -0.070000
0.5098 -0.070000
0.5099 -0.070000
0.5100 -0.070000
0.5101 -0.070000
0.5102 -0.070000
0.5103 -0.070000
0.5104 -0.070000
0.5105 -0.070000
0.5106 -0.070000
0.5107 -0.070000
0.5108 -0.070000
0.5109 -0.070000
0.5110 -0.070000
0.5111 -0.070000
0.5112 -0.070000
0.5113 -0.070000
0.5114 -0.070000
0.5115 -0.070000
0.5116 -0.070000
0.5117 -0.070000
0.5118 -0.070000
0.5119 -0.070000
0.5120 -0.070000
0.5121 -0.070000
0.5122 -0.070000
0.5123 -0.070000
0.5124 -0.070000
0.5125 -0.070000
0.5126 -0.070000
0.5127 -0.070000
0.5128 -0.070000
0.5129 -0.070000
0.5130 -0.070000
0.5131 -0.070000
0.5132 -0.070000
0.5133 -0.070000
0.5134 -0.070000
0.5135 -0.070000
0.5136 -0.070000
0.5137 -0.070000
0.5138 -0.070000
0.5139 -0.070000
0.5140 -0.070000
0.5141 -0.070000
0.5142 -0.070000
0.5143 -0.070000
0.5144 -0.070000
0.5145 -0.070000
0.5146 -0.070000
0.5147 -0.070000
0.5148 -0.070000
0.5149 -0.070000
0.5150 -0.070000
0.5151 -0.070000
0.5152 -0.070000
0.5153 -0.070000
0.5154 -0.070000
0.5155 -0.070000
0.5156 -0.070000
0.5157 -0.070000
0.5158 -0.070000
0.5159 -0.070000
0.5160 -0.070000
0.5161 -0.070000
0.5162 -0.070000
0.5163 -0.070000
0.5164 -0.070000
0.5165 -0.070000
0.5166 -0.070000
0.5167 -0.070000
0.5168 -0.070000
0.5169 -0.070000
0.5170 -0.070000
0.5171 -0.070000
0.5172 -0.070000
0.5173 -0.070000
0.5174 -0.070000
0.5175 -0.070000
0.5176 -0.070000
0.5177 -0.070000
0.5178 -0.070000
0.5179 -0.070000
0.5180 -0.070000
0.5181 -0.070000
0.5182 -0.070000
0.5183 -0.070000
0.5184 -0.070000
0.5185 -0.070000
0.5186 -0.070000
0.5187 -0.070000
0.5188 -0.070000
0.5189 -0.070000
0.5190 -0.070000
0.5191 -0.070000
0.5192 -0.070000
0.5193 -0.070000
0.5194 -0.070000
0.5195 -0.070000
0.5196 -0.070000
0.5197 -0.070000
0.5198 -0.070000
0.5199 -0.070000
0.5200 -0.070000
0.5201 -0.070000
0.5202 -0.070000
0.5203 -0.070000
0.5204 -0.070000
0.5205 -0.070000
0.5206 -0.070000
0.5207 -0.070000
0.5208 -0.070000
0.5209 -0.070000
0.5210 -0.070000
0.5211 -0.070000
0.5212 -0.070000
0.5213 -0.070000
0.5214 -0.070000
0.5215 -0.070000
0.5216 -0.070000
0.5217 -0.070000
0.5218 -0.070000
0.5219 -0.070000
0.5220 -0.070000
0.5221 -0.070000
0.5222 -0.070000
0.5223 -0.070000
0.5224 -0.070000
0.5225 -0.070000
0.5226 -0.070000
0.5227 -0.070000
0.5228 -0.070000
0.5229 -0.070000
0.5230 -0.070000
0.5231 -0.070000
0.5232 -0.070000
0.5233 -0.070000
0.5234 -0.070000
0.5235 -0.070000
0.5236 -0.070000
0.5237 -0.070000
0.5238 -0.070000
0.5239 -0.070000
0.5240 -0.070000
0.5241 -0.070000
0.5242 -0.070000
0.5243 -0.070000
0.5244 -0.070000
0.5245 -0.070000
0.5246 -0.070000
0.5247 -0.070000
0.5248 -0.070000
0.5249 -0.070000
0.5250 -0.070000
0.5251 -0.070000
0.5252 -0.070000
0.5253 -0.070000
0.5254 -0.070000
0.5255 -0.070000
0.5256 -0.070000
0.5257 -0.070000
0.5258 -0.070000
0.5259 -0.070000
0.5260 -0.070000
0.5261 -0.070000
0.5262 -0.070000
0.5263 -0.070000
0.5264 -0.070000
0.5265 -0.070000
0.5266 -0.070000
0.5267 -0.070000
0.5268 -0.070000
0.5269 -0.070000
0.5270 -0.070000
0.5271 -0.070000
0.5272 -0.070000
0.5273 -0.070000
0.5274 -0.070000
0.5275 -0.070000
0.5276 -0.070000
0.5277 -0.070000
0.5278 -0.070000
0.5279 -0.070000
0.5280 -0.070000
0.5281 -0.070000
0.5282 -0.070000
0.5283 -0.070000
0.5284 -0.070000
0.5285 -0.070000
0.5286 -0.070000
0.5287 -0.070000
0.5288 -0.070000
0.5289 -0.070000
0.5290 -0.070000
0.5291 -0.070000
0.5292 -0.070000
0.5293 -0.070000
0.5294 -0.070000
0.5295 -0.070000
0.5296 -0.070000
0.5297 -0.070000
0.5298 -0.070000
0.5299 -0.070000
0.5300 -0.070000
0.5301 -0.070000
0.5302 -0.070000
0.5303 -0.070000
0.5304 -0.070000
0.5305 -0.070000
0.5306 -0.070000
0.5307 -0.070000
0.5308 -0.070000
0.5309 -0.070000
0.5310 -0.070000
0.5311 -0.070000
0.5312 -0.070000
0.5313 -0.070000
0.5314 -0.070000
0.5315 -0.070000
0.5316 -0.070000
0.5317 -0.070000
0.5318 -0.070000
0.5319 -0.070000
0.5320 -0.070000
0.5321 -0.070000
0.5322 -0.070000
0.5323 -0.070000
0.5324 -0.070000
0.5325 -0.070000
0.5326 -0.070000
0.5327 -0.070000
0.5328 -0.070000
0.5329 -0.070000
0.5330 -0.070000
0.5331 -0.070000
0.5332 -0.070000
0.5333 -0.070000
0.5334 -0.070000
0.5335 -0.070000
0.5336 -0.070000
0.5337 -0.070000
0.5338 -0.070000
0.5339 -0.070000
0.5340 -0.070000
0.5341 -0.070000
0.5342 -0.070000
0.5343 -0.070000
0.5344 -0.070000
0.5345 -0.070000
0.5346 -0.070000
0.5347 -0.070000
0.5348 -0.070000
0.5349 -0.070000
0.5350 -0.070000
0.5351 -0.070000
0.5352 -0.070000
0.5353 -0.070000
0.5354 -0.070000
0.5355 -0.070000
0.5356 -0.070000
0.5357 -0.070000
0.5358 -0.070000
0.5359 -0.070000
0.5360 -0.070000
0.5361 -0.070000
0.5362 -0.070000
0.5363 -0.070000
0.5364 -0.070000
0.5365 -0.070000
0.5366 -0.070000
0.5367 -0.070000
0.5368 -0.070000
0.5369 -0.070000
0.5370 -0.070000
0.5371 -0.070000
0.5372 -0.070000
0.5373 -0.070000
0.5374 -0.070000
0.5375 -0.070000
0.5376 -0.070000
0.5377 -0.070000
0.5378 -0.070000
0.5379 -0.070000
0.5380 -0.070000
0.5381 -0.070000
0.5382 -0.070000
0.5383 -0.070000
0.5384 -0.070000
0.5385 -0.070000
0.5386 -0.070000
0.5387 -0.070000
0.5388 -0.070000
0.5389 -0.070000
0.5390 -0.070000
0.5391 -0.070000
0.5392 -0.070000
0.5393 -0.070000
0.5394 -0.070000
0.5395 -0.070000
0.5396 -0.070000
0.5397 -0.070000
0.5398 -0.070000
0.5399 -0.070000
0.5400 -0.070000
0.5401 -0.070000
0.5402 -0.070000
0.5403 -0.070000
0.5404 -0.070000
0.5405 -0.070000
0.5406 -0.070000
0.5407 -0.070000
0.5408 -0.070000
0.5409 -0.070000
0.5410 -0.070000
0.5411 -0.070000
0.5412 -0.070000
0.5413 -0.070000
0.5414 -0.070000
0.5415 -0.070000
0.5416 -0.070000
0.5417 -0.070000
0.5418 -0.070000
0.5419 -0.070000
0.5420 -0.070000
0.5421 -0.070000
0.5422 -0.070000
0.5423 -0.070000
0.5424 -0.070000
0.5425 -0.070000
0.5426 -0.070000
0.5427 -0.070000
0.5428 -0.070000
0.5429 -0.070000
0.5430 -0.070000
0.5431 -0.070000
0.5432 -0.070000
0.5433 -0.070000
0.5434 -0.070000
0.5435 -0.070000
0.5436 -0.070000
0.5437 -0.070000
0.5438 -0.070000
0.5439 -0.070000
0.5440 -0.070000
0.5441 -0.070000
0.5442 -0.070000
0.5443 -0.070000
0.5444 -0.070000
0.5445 -0.070000
0.5446 -0.070000
0.5447 -0.070000
0.5448 -0.070000
0.5449 -0.070000
0.5450 -0.070000
0.5451 -0.070000
0.5452 -0.070000
0.5453 -0.070000
0.5454 -0.070000
0.5455 -0.070000
0.5456 -0.070000
0.5457 -0.070000
0.5458 -0.070000
0.5459 -0.070000
0.5460 -0.070000
0.5461 -0.070000
0.5462 -0.070000
0.5463 -0.070000
0.5464 -0.070000
0.5465 -0.070000
0.5466 -0.070000
0.5467 -0.070000
0.5468 -0.070000
0.5469 -0.070000
0.5470 -0.070000
0.5471 -0.070000
0.5472 -0.070000
0.5473 -0.070000
0.5474 -0.070000
0.5475 -0.070000
0.5476 -0.070000
0.5477 -0.070000
0.5478 -0.070000
0.5479 -0.070000
0.5480 -0.070000
0.5481 -0.070000
0.5482 -0.070000
0.5483 -0.070000
0.5484 -0.070000
0.5485 -0.070000
0.5486 -0.070000
0.5487 -0.070000
0.5488 -0.070000
0.5489 -0.070000
0.5490 -0.070000
0.5491 -0.070000
0.5492 -0.070000
0.5493 -0.070000
0.5494 -0.070000
0.5495 -0.070000
0.5496 -0.070000
0.5497 -0.070000
0.5498 -0.070000
0.5499 -0.070000
0.5500 -0.070000
0.5501 -0.070000
0.5502 -0.070000
0.5503 -0.070000
0.5504 -0.070000
0.5505 -0.070000
0.5506 -0.070000
0.5507 -0.070000
0.5508 -0.070000
0.5509 -0.070000
0.5510 -0.070000
0.5511 -0.070000
0.5512 -0.070000
0.5513 -0.070000
0.5514 -0.070000
0.5515 -0.070000
0.5516 -0.070000
0.5517 -0.070000
0.5518 -0.070000
0.5519 -0.070000
0.5520 -0.070000
0.5521 -0.070000
0.5522 -0.070000
0.5523 -0.070000
0.5524 -0.070000
0.5525 -0.070000
0.5526 -0.070000
0.5527 -0.070000
0.5528 -0.070000
0.5529 -0.070000
0.5530 -0.070000
0.5531 -0.070000
0.5532 -0.070000
0.5533 -0.070000
0.5534 -0.070000
0.5535 -0.070000
0.5536 -0.070000
0.5537 -0.070000
0.5538 -0.070000
0.5539 -0.070000
0.5540 -0.070000
0.5541 -0.070000
0.5542 -0.070000
0.5543 -0.070000
0.5544 -0.070000
0.5545 -0.070000
0.5546 -0.070000
0.5547 -0.070000
0.5548 -0.070000
0.5549 -0.070000
0.5550 -0.070000
0.5551 -0.070000
0.5552 -0.070000
0.5553 -0.070000
0.5554 -0.070000
0.5555 -0.070000
0.5556 -0.070000
0.5557 -0.070000
0.5558 -0.070000
0.5559 -0.070000
0.5560 -0.070000
0.5561 -0.070000
0.5562 -0.070000
0.5563 -0.070000
0.5564 -0.070000
0.5565 -0.070000
0.5566 -0.070000
0.5567 -0.070000
0.5568 -0.070000
0.5569 -0.070000
0.5570 -0.070000
0.5571 -0.070000
0.5572 -0.070000
0.5573 -0.070000
0.5574 -0.070000
0.5575 -0.070000
0.5576 -0.070000
0.5577 -0.070000
0.5578 -0.070000
0.5579 -0.070000
0.5580 -0.070000
0.5581 -0.070000
0.5582 -0.070000
0.5583 -0.070000
0.5584 -0.070000
0.5585 -0.070000
0.5586 -0.070000
0.5587 -0.070000
0.5588 -0.070000
0.5589 -0.070000
0.5590 -0.070000
0.5591 -0.070000
0.5592 -0.070000
0.5593 -0.070000
0.5594 -0.070000
0.5595 -0.070000
0.5596 -0.070000
0.5597 -0.070000
0.5598 -0.070000
0.5599 -0.070000
0.5600 -0.070000
0.5601 -0.070000
0.5602 -0.070000
0.5603 -0.070000
0.5604 -0.070000
0.5605 -0.070000
0.5606 -0.070000
0.5607 -0.070000
0.5608 -0.070000
0.5609 -0.070000
0.5610 -0.070000
0.5611 -0.070000
0.5612 -0.070000
0.5613 -0.070000
0.5614 -0.070000
0.5615 -0.070000
0.5616 -0.070000
0.5617 -0.070000
0.5618 -0.070000
0.5619 -0.070000
0.5620 -0.070000
0.5621 -0.070000
0.5622 -0.070000
0.5623 -0.070000
0.5624 -0.070000
0.5625 -0.070000
0.5626 -0.070000
0.5627 -0.070000
0.5628 -0.070000
0.5629 -0.070000
0.5630 -0.070000
0.5631 -0.070000
0.5632 -0.070000
0.5633 -0.070000
0.5634 -0.070000
0.5635 -0.070000
0.5636 -0.070000
0.5637 -0.070000
0.5638 -0.070000
0.5639 -0.070000
0.5640 -0.070000
0.5641 -0.070000
0.5642 -0.070000
0.5643 -0.070000
0.5644 -0.070000
0.5645 -0.070000
0.5646 -0.070000
0.5647 -0.070000
0.5648 -0.070000
0.5649 -0.070000
0.5650 -0.070000
0.5651 -0.070000
0.5652 -0.070000
0.5653 -0.070000
0.5654 -0.070000
0.5655 -0.070000
0.5656 -0.070000
0.5657 -0.070000
0.5658 -0.070000
0.5659 -0.070000
0.5660 -0.070000
0.5661 -0.070000
0.5662 -0.070000
0.5663 -0.070000
0.5664 -0.070000
0.5665 -0.070000
0.5666 -0.070000
0.5667 -0.070000
0.5668 -0.070000
0.5669 -0.070000
0.5670 -0.070000
0.5671 -0.070000
0.5672 -0.070000
0.5673 -0.070000
0.5674 -0.070000
0.5675 -0.070000
0.5676 -0.070000
0.5677 -0.070000
0.5678 -0.070000
0.5679 -0.070000
0.5680 -0.070000
0.5681 -0.070000
0.5682 -0.070000
0.5683 -0.070000
0.5684 -0.070000
0.5685 -0.070000
0.5686 -0.070000
0.5687 -0.070000
0.5688 -0.070000
0.5689 -0.070000
0.5690 -0.070000
0.5691 -0.070000
0.5692 -0.070000
0.5693 -0.070000
0.5694 -0.070000
0.5695 -0.070000
0.5696 -0.070000
0.5697 -0.070000
0.5698 -0.070000
0.5699 -0.070000
0.5700 -0.070000
0.5701 -0.070000
0.5702 -0.070000
0.5703 -0.070000
0.5704 -0.070000
0.5705 -0.070000
0.5706 -0.070000
0.5707 -0.070000
0.5708 -0.070000
0.5709 -0.070000
0.5710 -0.070000
0.5711 -0.070000
0.5712 -0.070000
0.5713 -0.070000
0.5714 -0.070000
0.5715 -0.070000
0.5716 -0.070000
0.5717 -0.070000
0.5718 -0.070000
0.5719 -0.070000
0.5720 -0.070000
0.5721 -0.070000
0.5722 -0.070000
0.5723 -0.070000
0.5724 -0.070000
0.5725 -0.070000
0.5726 -0.070000
0.5727 -0.070000
0.5728 -0.070000
0.5729 -0.070000
0.5730 -0.070000
0.5731 -0.070000
0.5732 -0.070000
0.5733 -0.070000
0.5734 -0.070000
0.5735 -0.070000
0.5736 -0.070000
0.5737 -0.070000
0.5738 -0.070000
0.5739 -0.070000
0.5740 -0.070000
0.5741 -0.070000
0.5742 -0.070000
0.5743 -0.070000
0.5744 -0.070000
0.5745 -0.070000
0.5746 -0.070000
0.5747 -0.070000
0.5748 -0.070000
0.5749 -0.070000
0.5750 -0.070000
0.5751 -0.070000
0.5752 -0.070000
0.5753 -0.070000
0.5754 -0.070000
0.5755 -0.070000
0.5756 -0.070000
0.5757 -0.070000
0.5758 -0.070000
0.5759 -0.070000
0.5760 -0.070000
0.5761 -0.070000
0.5762 -0.070000
0.5763 -0.070000
0.5764 -0.070000
0.5765 -0.070000
0.5766 -0.070000
0.5767 -0.070000
0.5768 -0.070000
0.5769 -0.070000
0.5770 -0.070000
0.5771 -0.070000
0.5772 -0.070000
0.5773 -0.070000
0.5774 -0.070000
0.5775 -0.070000
0.5776 -0.070000
0.5777 -0.070000
0.5778 -0.070000
0.5779 -0.070000
0.5780 -0.070000
0.5781 -0.070000
0.5782 -0.070000
0.5783 -0.070000
0.5784 -0.070000
0.5785 -0.070000
0.5786 -0.070000
0.5787 -0.070000
0.5788 -0.070000
0.5789 -0.070000
0.5790 -0.070000
0.5791 -0.070000
0.5792 -0.070000
0.5793 -0.070000
0.5794 -0.070000
0.5795 -0.070000
0.5796 -0.070000
0.5797 -0.070000
0.5798 -0.070000
0.5799 -0.070000
0.5800 -0.070000
0.5801 -0.070000
0.5802 -0.070000
0.5803 -0.070000
0.5804 -0.070000
0.5805 -0.070000
0.5806 -0.070000
0.5807 -0.070000
0.5808 -0.070000
0.5809 -0.070000
0.5810 -0.070000
0.5811 -0.070000
0.5812 -0.070000
0.5813 -0.070000
0.5814 -0.070000
0.5815 -0.070000
0.5816 -0.070000
0.5817 -0.070000
0.5818 -0.070000
0.5819 -0.070000
0.5820 -0.070000
0.5821 -0.070000
0.5822 -0.070000
0.5823 -0.070000
0.5824 -0.070000
0.5825 -0.070000
0.5826 -0.070000
0.5827 -0.070000
0.5828 -0.070000
0.5829 -0.070000
0.5830 -0.070000
0.5831 -0.070000
0.5832 -0.070000
0.5833 -0.070000
0.5834 -0.070000
0.5835 -0.070000
0.5836 -0.070000
0.5837 -0.070000
0.5838 -0.070000
0.5839 -0.070000
0.5840 -0.070000
0.5841 -0.070000
0.5842 -0.070000
0.5843 -0.070000
0.5844 -0.070000
0.5845 -0.070000
0.5846 -0.070000
0.5847 -0.070000
0.5848 -0.070000
0.5849 -0.070000
0.5850 -0.070000
0.5851 -0.070000
0.5852 -0.070000
0.5853 -0.070000
0.5854 -0.070000
0.5855 -0.070000
0.5856 -0.070000
0.5857 -0.070000
0.5858 -0.070000
0.5859 -0.070000
0.5860 -0.070000
0.5861 -0.070000
0.5862 -0.070000
0.5863 -0.070000
0.5864 -0.070000
0.5865 -0.070000
0.5866 -0.070000
0.5867 -0.070000
0.5868 -0.070000
0.5869 -0.070000
0.5870 -0.070000
0.5871 -0.070000
0.5872 -0.070000
0.5873 -0.070000
0.5874 -0.070000
0.5875 -0.070000
0.5876 -0.070000
0.5877 -0.070000
0.5878 -0.070000
0.5879 -0.070000
0.5880 -0.070000
0.5881 -0.070000
0.5882 -0.070000
0.5883 -0.070000
0.5884 -0.070000
0.5885 -0.070000
0.5886 -0.070000
0.5887 -0.070000
0.5888 -0.070000
0.5889 -0.070000
0.5890 -0.070000
0.5891 -0.070000
0.5892 -0.070000
0.5893 -0.070000
0.5894 -0.070000
0.5895 -0.070000
0.5896 -0.070000
0.5897 -0.070000
0.5898 -0.070000
0.5899 -0.070000
0.5900 -0.070000
0.5901 -0.070000
0.5902 -0.070000
0.5903 -0.070000
0.5904 -0.070000
0.5905 -0.070000
0.5906 -0.070000
0.5907 -0.070000
0.5908 -0.070000
0.5909 -0.070000
0.5910 -0.070000
0.5911 -0.070000
0.5912 -0.070000
0.5913 -0.070000
0.5914 -0.070000
0.5915 -0.070000
0.5916 -0.070000
0.5917 -0.070000
0.5918 -0.070000
0.5919 -0.070000
0.5920 -0.070000
0.5921 -0.070000
0.5922 -0.070000
0.5923 -0.070000
0.5924 -0.070000
0.5925 -0.070000
0.5926 -0.070000
0.5927 -0.070000
0.5928 -0.070000
0.5929 -0.070000
0.5930 -0.070000
0.5931 -0.070000
0.5932 -0.070000
0.5933 -0.070000
0.5934 -0.070000
0.5935 -0.070000
0.5936 -0.070000
0.5937 -0.070000
0.5938 -0.070000
0.5939 -0.070000
0.5940 -0.070000
0.5941 -0.070000
0.5942 -0.070000
0.5943 -0.070000
0.5944 -0.070000
0.5945 -0.070000
0.5946 -0.070000
0.5947 -0.070000
0.5948 -0.070000
0.5949 -0.070000
0.5950 -0.070000
0.5951 -0.070000
0.5952 -0.070000
0.5953 -0.070000
0.5954 -0.070000
0.5955 -0.070000
0.5956 -0.070000
0.5957 -0.070000
0.5958 -0.070000
0.5959 -0.070000
0.5960 -0.070000
0.5961 -0.070000
0.5962 -0.070000
0.5963 -0.070000
0.5964 -0.070000
0.5965 -0.070000
0.5966 -0.070000
0.5967 -0.070000
0.5968 -0.070000
0.5969 -0.070000
0.5970 -0.070000
0.5971 -0.070000
0.5972 -0.070000
0.5973 -0.070000
0.5974 -0.070000
0.5975 -0.070000
0.5976 -0.070000
0.5977 -0.070000
0.5978 -0.070000
0.5979 -0.070000
0.5980 -0.070000
0.5981 -0.070000
0.5982 -0.070000
0.5983 -0.070000
0.5984 -0.070000
0.5985 -0.070000
0.5986 -0.070000
0.5987 -0.070000
0.5988 -0.070000
0.5989 -0.070000
0.5990 -0.070000
0.5991 -0.070000
0.5992 -0.070000
0.5993 -0.070000
0.5994 -0.070000
0.5995 -0.070000
0.5996 -0.070000
0.5997 -0.070000
0.5998 -0.070000
0.5999 -0.070000
0.6000 -0.070000
0.6001 -0.070000
0.6002 -0.070000
0.6003 -0.070000
0.6004 -0.070000
0.6005 -0.070000
0.6006 -0.070000
0.6007 -0.070000
0.6008 -0.070000
0.6009 -0.070000
0.6010 -0.070000
0.6011 -0.070000
0.6012 -0.070000
0.6013 -0.070000
0.6014 -0.070000
0.6015 -0.070000
0.6016 -0.070000
0.6017 -0.070000
0.6018 -0.070000
0.6019 -0.070000
0.6020 -0.070000
0.6021 -0.070000
0.6022 -0.070000
0.6023 -0.070000
0.6024 -0.070000
0.6025 -0.070000
0.6026 -0.070000
0.6027 -0.070000
0.6028 -0.070000
0.6029 -0.070000
0.6030 -0.070000
0.6031 -0.070000
0.6032 -0.070000
0.6033 -0.070000
0.6034 -0.070000
0.6035 -0.070000
0.6036 -0.070000
0.6037 -0.070000
0.6038 -0.070000
0.6039 -0.070000
0.6040 -0.070000
0.6041 -0.070000
0.6042 -0.070000
0.6043 -0.070000
0.6044 -0.070000
0.6045 -0.070000
0.6046 -0.070000
0.6047 -0.070000
0.6048 -0.070000
0.6049 -0.070000
0.6050 -0.070000
0.6051 -0.070000
0.6052 -0.070000
0.6053 -0.070000
0.6054 -0.070000
0.6055 -0.070000
0.6056 -0.070000
0.6057 -0.070000
0.6058 -0.070000
0.6059 -0.070000
0.6060 -0.070000
0.6061 -0.070000
0.6062 -0.070000
0.6063 -0.070000
0.6064 -0.070000
0.6065 -0.070000
0.6066 -0.070000
0.6067 -0.070000
0.6068 -0.070000
0.6069 -0.070000
0.6070 -0.070000
0.6071 -0.070000
0.6072 -0.070000
0.6073 -0.070000
0.6074 -0.070000
0.6075 -0.070000
0.6076 -0.070000
0.6077 -0.070000
0.6078 -0.070000
0.6079 -0.070000
0.6080 -0.070000
0.6081 -0.070000
0.6082 -0.070000
0.6083 -0.070000
0.6084 -0.070000
0.6085 -0.070000
0.6086 -0.070000
0.6087 -0.070000
0.6088 -0.070000
0.6089 -0.070000
0.6090 -0.070000
0.6091 -0.070000
0.6092 -0.070000
0.6093 -0.070000
0.6094 -0.070000
0.6095 -0.070000
0.6096 -0.070000
0.6097 -0.070000
0.6098 -0.070000
0.6099 -0.070000
0.6100 -0.070000
0.6101 -0.070000
0.6102 -0.070000
0.6103 -0.070000
0.6104 -0.070000
0.6105 -0.070000
0.6106 -0.070000
0.6107 -0.070000
0.6108 -0.070000
0.6109 -0.070000
0.6110 -0.070000
0.6111 -0.070000
0.6112 -0.070000
0.6113 -0.070000
0.6114 -0.070000
0.6115 -0.070000
0.6116 -0.070000
0.6117 -0.070000
0.6118 -0.070000
0.6119 -0.070000
0.6120 -0.070000
0.6121 -0.070000
0.6122 -0.070000
0.6123 -0.070000
0.6124 -0.070000
0.6125 -0.070000
0.6126 -0.070000
0.6127 -0.070000
0.6128 -0.070000
0.6129 -0.070000
0.6130 -0.070000
0.6131 -0.070000
0.6132 -0.070000
0.6133 -0.070000
0.6134 -0.070000
0.6135 -0.070000
0.6136 -0.070000
0.6137 -0.070000
0.6138 -0.070000
0.6139 -0.070000
0.6140 -0.070000
0.6141 -0.070000
0.6142 -0.070000
0.6143 -0.070000
0.6144 -0.070000
0.6145 -0.070000
0.6146 -0.070000
0.6147 -0.070000
0.6148 -0.070000
0.6149 -0.070000
0.6150 -0.070000
0.6151 -0.070000
0.6152 -0.070000
0.6153 -0.070000
0.6154 -0.070000
0.6155 -0.070000
0.6156 -0.070000
0.6157 -0.070000
0.6158 -0.070000
0.6159 -0.070000
0.6160 -0.070000
0.6161 -0.070000
0.6162 -0.070000
0.6163 -0.070000
0.6164 -0.070000
0.6165 -0.070000
0.6166 -0.070000
0.6167 -0.070000
0.6168 -0.070000
0.6169 -0.070000
0.6170 -0.070000
0.6171 -0.070000
0.6172 -0.070000
0.6173 -0.070000
0.6174 -0.070000
0.6175 -0.070000
0.6176 -0.070000
0.6177 -0.070000
0.6178 -0.070000
0.6179 -0.070000
0.6180 -0.070000
0.6181 -0.070000
0.6182 -0.070000
0.6183 -0.070000
0.6184 -0.070000
0.6185 -0.070000
0.6186 -0.070000
0.6187 -0.070000
0.6188 -0.070000
0.6189 -0.070000
0.6190 -0.070000
0.6191 -0.070000
0.6192 -0.070000
0.6193 -0.070000
0.6194 -0.070000
0.6195 -0.070000
0.6196 -0.070000
0.6197 -0.070000
0.6198 -0.070000
0.6199 -0.070000
0.6200 -0.070000
0.6201 -0.070000
0.6202 -0.070000
0.6203 -0.070000
0.6204 -0.070000
0.6205 -0.070000
0.6206 -0.070000
0.6207 -0.070000
0.6208 -0.070000
0.6209 -0.070000
0.6210 -0.070000
0.6211 -0.070000
0.6212 -0.070000
0.6213 -0.070000
0.6214 -0.070000
0.6215 -0.070000
0.6216 -0.070000
0.6217 -0.070000
0.6218 -0.070000
0.6219 -0.070000
0.6220 -0.070000
0.6221 -0.070000
0.6222 -0.070000
0.6223 -0.070000
0.6224 -0.070000
0.6225 -0.070000
0.6226 -0.070000
0.6227 -0.070000
0.6228 -0.070000
0.6229 -0.070000
0.6230 -0.070000
0.6231 -0.070000
0.6232 -0.070000
0.6233 -0.070000
0.6234 -0.070000
0.6235 -0.070000
0.6236 -0.070000
0.6237 -0.070000
0.6238 -0.070000
0.6239 -0.070000
0.6240 -0.070000
0.6241 -0.070000
0.6242 -0.070000
0.6243 -0.070000
0.6244 -0.070000
0.6245 -0.070000
0.6246 -0.070000
0.6247 -0.070000
0.6248 -0.070000
0.6249 -0.070000
0.6250 -0.070000
0.6251 -0.070000
0.6252 -0.070000
0.6253 -0.070000
0.6254 -0.070000
0.6255 -0.070000
0.6256 -0.070000
0.6257 -0.070000
0.6258 -0.070000
0.6259 -0.070000
0.6260 -0.070000
0.6261 -0.070000
0.6262 -0.070000
0.6263 -0.070000
0.6264 -0.070000
0.6265 -0.070000
0.6266 -0.070000
0.6267 -0.070000
0.6268 -0.070000
0.6269 -0.070000
0.6270 -0.070000
0.6271 -0.070000
0.6272 -0.070000
0.6273 -0.070000
0.6274 -0.070000
0.6275 -0.070000
0.6276 -0.070000
0.6277 -0.070000
0.6278 -0.070000
0.6279 -0.070000
0.6280 -0.070000
0.6281 -0.070000
0.6282 -0.070000
0.6283 -0.070000
0.6284 -0.070000
0.6285 -0.070000
0.6286 -0.070000
0.6287 -0.070000
0.6288 -0.070000
0.6289 -0.070000
0.6290 -0.070000
0.6291 -0.070000
0.6292 -0.070000
0.6293 -0.070000
0.6294 -0.070000
0.6295 -0.070000
0.6296 -0.070000
0.6297 -0.070000
0.6298 -0.070000
0.6299 -0.070000
0.6300 -0.070000
0.6301 -0.070000
0.6302 -0.070000
0.6303 -0.070000
0.6304 -0.070000
0.6305 -0.070000
0.6306 -0.070000
0.6307 -0.070000
0.6308 -0.070000
0.6309 -0.070000
0.6310 -0.070000
0.6311 -0.070000
0.6312 -0.070000
0.6313 -0.070000
0.6314 -0.070000
0.6315 -0.070000
0.6316 -0.070000
0.6317 -0.070000
0.6318 -0.070000
0.6319 -0.070000
0.6320 -0.070000
0.6321 -0.070000
0.6322 -0.070000
0.6323 -0.070000
0.6324 -0.070000
0.6325 -0.070000
0.6326 -0.070000
0.6327 -0.070000
0.6328 -0.070000
0.6329 -0.070000
0.6330 -0.070000
0.6331 -0.070000
0.6332 -0.070000
0.6333 -0.070000
0.6334 -0.070000
0.6335 -0.070000
0.6336 -0.070000
0.6337 -0.070000
0.6338 -0.070000
0.6339 -0.070000
0.6340 -0.070000
0.6341 -0.070000
0.6342 -0.070000
0.6343 -0.070000
0.6344 -0.070000
0.6345 -0.070000
0.6346 -0.070000
0.6347 -0.070000
0.6348 -0.070000
0.6349 -0.070000
0.6350 -0.070000
0.6351 -0.070000
0.6352 -0.070000
0.6353 -0.070000
0.6354 -0.070000
0.6355 -0.070000
0.6356 -0.070000
0.6357 -0.070000
0.6358 -0.070000
0.6359 -0.070000
0.6360 -0.070000
0.6361 -0.070000
0.6362 -0.070000
0.6363 -0.070000
0.6364 -0.070000
0.6365 -0.070000
0.6366 -0.070000
0.6367 -0.070000
0.6368 -0.070000
0.6369 -0.070000
0.6370 -0.070000
0.6371 -0.070000
0.6372 -0.070000
0.6373 -0.070000
0.6374 -0.070000
0.6375 -0.070000
0.6376 -0.070000
0.6377 -0.070000
0.6378 -0.070000
0.6379 -0.070000
0.6380 -0.070000
0.6381 -0.070000
0.6382 -0.070000
0.6383 -0.070000
0.6384 -0.070000
0.6385 -0.070000
0.6386 -0.070000
0.6387 -0.070000
0.6388 -0.070000
0.6389 -0.070000
0.6390 -0.070000
0.6391 -0.070000
0.6392 -0.070000
0.6393 -0.070000
0.6394 -0.070000
0.6395 -0.070000
0.6396 -0.070000
0.6397 -0.070000
0.6398 -0.070000
0.6399 -0.070000
0.6400 -0.070000
0.6401 -0.070000
0.6402 -0.070000
0.6403 -0.070000
0.6404 -0.070000
0.6405 -0.070000
0.6406 -0.070000
0.6407 -0.070000
0.6408 -0.070000
0.6409 -0.070000
0.6410 -0.070000
0.6411 -0.070000
0.6412 -0.070000
0.6413 -0.070000
0.6414 -0.070000
0.6415 -0.070000
0.6416 -0.070000
0.6417 -0.070000
0.6418 -0.070000
0.6419 -0.070000
0.6420 -0.070000
0.6421 -0.070000
0.6422 -0.070000
0.6423 -0.070000
0.6424 -0.070000
0.6425 -0.070000
0.6426 -0.070000
0.6427 -0.070000
0.6428 -0.070000
0.6429 -0.070000
0.6430 -0.070000
0.6431 -0.070000
0.6432 -0.070000
0.6433 -0.070000
0.6434 -0.070000
0.6435 -0.070000
0.6436 -0.070000
0.6437 -0.070000
0.6438 -0.070000
0.6439 -0.070000
0.6440 -0.070000
0.6441 -0.070000
0.6442 -0.070000
0.6443 -0.070000
0.6444 -0.070000
0.6445 -0.070000
0.6446 -0.070000
0.6447 -0.070000
0.6448 -0.070000
0.6449 -0.070000
0.6450 -0.070000
0.6451 -0.070000
0.6452 -0.070000
0.6453 -0.070000
0.6454 -0.070000
0.6455 -0.070000
0.6456 -0.070000
0.6457 -0.070000
0.6458 -0.070000
0.6459 -0.070000
0.6460 -0.070000
0.6461 -0.070000
0.6462 -0.070000
0.6463 -0.070000
0.6464 -0.070000
0.6465 -0.070000
0.6466 -0.070000
0.6467 -0.070000
0.6468 -0.070000
0.6469 -0.070000
0.6470 -0.070000
0.6471 -0.070000
0.6472 -0.070000
0.6473 -0.070000
0.6474 -0.070000
0.6475 -0.070000
0.6476 -0.070000
0.6477 -0.070000
0.6478 -0.070000
0.6479 -0.070000
0.6480 -0.070000
0.6481 -0.070000
0.6482 -0.070000
0.6483 -0.070000
0.6484 -0.070000
0.6485 -0.070000
0.6486 -0.070000
0.6487 -0.070000
0.6488 -0.070000
0.6489 -0.070000
0.6490 -0.070000
0.6491 -0.070000
0.6492 -0.070000
0.6493 -0.070000
0.6494 -0.070000
0.6495 -0.070000
0.6496 -0.070000
0.6497 -0.070000
0.6498 -0.070000
0.6499 -0.070000
0.6500 -0.070000
0.6501 -0.070000
0.6502 -0.070000
0.6503 -0.070000
0.6504 -0.070000
0.6505 -0.070000
0.6506 -0.070000
0.6507 -0.070000
0.6508 -0.070000
0.6509 -0.070000
0.6510 -0.070000
0.6511 -0.070000
0.6512 -0.070000
0.6513 -0.070000
0.6514 -0.070000
0.6515 -0.070000
0.6516 -0.070000
0.6517 -0.070000
0.6518 -0.070000
0.6519 -0.070000
0.6520 -0.070000
0.6521 -0.070000
0.6522 -0.070000
0.6523 -0.070000
0.6524 -0.070000
0.6525 -0.070000
0.6526 -0.070000
0.6527 -0.070000
0.6528 -0.070000
0.6529 -0.070000
0.6530 -0.070000
0.6531 -0.070000
0.6532 -0.070000
0.6533 -0.070000
0.6534 -0.070000
0.6535 -0.070000
0.6536 -0.070000
0.6537 -0.070000
0.6538 -0.070000
0.6539 -0.070000
0.6540 -0.070000
0.6541 -0.070000
0.6542 -0.070000
0.6543 -0.070000
0.6544 -0.070000
0.6545 -0.070000
0.6546 -0.070000
0.6547 -0.070000
0.6548 -0.070000
0.6549 -0.070000
0.6550 -0.070000
0.6551 -0.070000
0.6552 -0.070000
0.6553 -0.070000
0.6554 -0.070000
0.6555 -0.070000
0.6556 -0.070000
0.6557 -0.070000
0.6558 -0.070000
0.6559 -0.070000
0.6560 -0.070000
0.6561 -0.070000
0.6562 -0.070000
0.6563 -0.070000
0.6564 -0.070000
0.6565 -0.070000
0.6566 -0.070000
0.6567 -0.070000
0.6568 -0.070000
0.6569 -0.070000
0.6570 -0.070000
0.6571 -0.070000
0.6572 -0.070000
0.6573 -0.070000
0.6574 -0.070000
0.6575 -0.070000
0.6576 -0.070000
0.6577 -0.070000
0.6578 -0.070000
0.6579 -0.070000
0.6580 -0.070000
0.6581 -0.070000
0.6582 -0.070000
0.6583 -0.070000
0.6584 -0.070000
0.6585 -0.070000
0.6586 -0.070000
0.6587 -0.070000
0.6588 -0.070000
0.6589 -0.070000
0.6590 -0.070000
0.6591 -0.070000
0.6592 -0.070000
0.6593 -0.070000
0.6594 -0.070000
0.6595 -0.070000
0.6596 -0.070000
0.6597 -0.070000
0.6598 -0.070000
0.6599 -0.070000
0.6600 -0.070000
0.6601 -0.070000
0.6602 -0.070000
0.6603 -0.070000
0.6604 -0.070000
0.6605 -0.070000
0.6606 -0.070000
0.6607 -0.070000
0.6608 -0.070000
0.6609 -0.070000
0.6610 -0.070000
0.6611 -0.070000
0.6612 -0.070000
0.6613 -0.070000
0.6614 -0.070000
0.6615 -0.070000
0.6616 -0.070000
0.6617 -0.070000
0.6618 -0.070000
0.6619 -0.070000
0.6620 -0.070000
0.6621 -0.070000
0.6622 -0.070000
0.6623 -0.070000
0.6624 -0.070000
0.6625 -0.070000
0.6626 -0.070000
0.6627 -0.070000
0.6628 -0.070000
0.6629 -0.070000
0.6630 -0.070000
0.6631 -0.070000
0.6632 -0.070000
0.6633 -0.070000
0.6634 -0.070000
0.6635 -0.070000
0.6636 -0.070000
0.6637 -0.070000
0.6638 -0.070000
0.6639 -0.070000
0.6640 -0.070000
0.6641 -0.070000
0.6642 -0.070000
0.6643 -0.070000
0.6644 -0.070000
0.6645 -0.070000
0.6646 -0.070000
0.6647 -0.070000
0.6648 -0.070000
0.6649 -0.070000
0.6650 -0.070000
0.6651 -0.070000
0.6652 -0.070000
0.6653 -0.070000
0.6654 -0.070000
0.6655 -0.070000
0.6656 -0.070000
0.6657 -0.070000
0.6658 -0.070000
0.6659 -0.070000
0.6660 -0.070000
0.6661 -0.070000
0.6662 -0.070000
0.6663 -0.070000
0.6664 -0.070000
0.6665 -0.070000
0.6666 -0.070000
0.6667 -0.070000
0.6668 -0.070000
0.6669 -0.070000
0.6670 -0.070000
0.6671 -0.070000
0.6672 -0.070000
0.6673 -0.070000
0.6674 -0.070000
0.6675 -0.070000
0.6676 -0.070000
0.6677 -0.070000
0.6678 -0.070000
0.6679 -0.070000
0.6680 -0.070000
0.6681 -0.070000
0.6682 -0.070000
0.6683 -0.070000
0.6684 -0.070000
0.6685 -0.070000
0.6686 -0.070000
0.6687 -0.070000
0.6688 -0.070000
0.6689 -0.070000
0.6690 -0.070000
0.6691 -0.070000
0.6692 -0.070000
0.6693 -0.070000
0.6694 -0.070000
0.6695 -0.070000
0.6696 -0.070000
0.6697 -0.070000
0.6698 -0.070000
0.6699 -0.070000
0.6700 -0.070000
0.6701 -0.070000
0.6702 -0.070000
0.6703 -0.070000
0.6704 -0.070000
0.6705 -0.070000
0.6706 -0.070000
0.6707 -0.070000
0.6708 -0.070000
0.6709 -0.070000
0.6710 -0.070000
0.6711 -0.070000
0.6712 -0.070000
0.6713 -0.070000
0.6714 -0.070000
0.6715 -0.070000
0.6716 -0.070000
0.6717 -0.070000
0.6718 -0.070000
0.6719 -0.070000
0.6720 -0.070000
0.6721 -0.070000
0.6722 -0.070000
0.6723 -0.070000
0.6724 -0.070000
0.6725 -0.070000
0.6726 -0.070000
0.6727 -0.070000
0.6728 -0.070000
0.6729 -0.070000
0.6730 -0.070000
0.6731 -0.070000
0.6732 -0.070000
0.6733 -0.070000
0.6734 -0.070000
0.6735 -0.070000
0.6736 -0.070000
0.6737 -0.070000
0.6738 -0.070000
0.6739 -0.070000
0.6740 -0.070000
0.6741 -0.070000
0.6742 -0.070000
0.6743 -0.070000
0.6744 -0.070000
0.6745 -0.070000
0.6746 -0.070000
0.6747 -0.070000
0.6748 -0.070000
0.6749 -0.070000
0.6750 -0.070000
0.6751 -0.070000
0.6752 -0.070000
0.6753 -0.070000
0.6754 -0.070000
0.6755 -0.070000
0.6756 -0.070000
0.6757 -0.070000
0.6758 -0.070000
0.6759 -0.070000
0.6760 -0.070000
0.6761 -0.070000
0.6762 -0.070000
0.6763 -0.070000
0.6764 -0.070000
0.6765 -0.070000
0.6766 -0.070000
0.6767 -0.070000
0.6768 -0.070000
0.6769 -0.070000
0.6770 -0.070000
0.6771 -0.070000
0.6772 -0.070000
0.6773 -0.070000
0.6774 -0.070000
0.6775 -0.070000
0.6776 -0.070000
0.6777 -0.070000
0.6778 -0.070000
0.6779 -0.070000
0.6780 -0.070000
0.6781 -0.070000
0.6782 -0.070000
0.6783 -0.070000
0.6784 -0.070000
0.6785 -0.070000
0.6786 -0.070000
0.6787 -0.070000
0.6788 -0.070000
0.6789 -0.070000
0.6790 -0.070000
0.6791 -0.070000
0.6792 -0.070000
0.6793 -0.070000
0.6794 -0.070000
0.6795 -0.070000
0.6796 -0.070000
0.6797 -0.070000
0.6798 -0.070000
0.6799 -0.070000
0.6800 -0.070000
0.6801 -0.070000
0.6802 -0.070000
0.6803 -0.070000
0.6804 -0.070000
0.6805 -0.070000
0.6806 -0.070000
0.6807 -0.070000
0.6808 -0.070000
0.6809 -0.070000
0.6810 -0.070000
0.6811 -0.070000
0.6812 -0.070000
0.6813 -0.070000
0.6814 -0.070000
0.6815 -0.070000
0.6816 -0.070000
0.6817 -0.070000
0.6818 -0.070000
0.6819 -0.070000
0.6820 -0.070000
0.6821 -0.070000
0.6822 -0.070000
0.6823 -0.070000
0.6824 -0.070000
0.6825 -0.070000
0.6826 -0.070000
0.6827 -0.070000
0.6828 -0.070000
0.6829 -0.070000
0.6830 -0.070000
0.6831 -0.070000
0.6832 -0.070000
0.6833 -0.070000
0.6834 -0.070000
0.6835 -0.070000
0.6836 -0.070000
0.6837 -0.070000
0.6838 -0.070000
0.6839 -0.070000
0.6840 -0.070000
0.6841 -0.070000
0.6842 -0.070000
0.6843 -0.070000
0.6844 -0.070000
0.6845 -0.070000
0.6846 -0.070000
0.6847 -0.070000
0.6848 -0.070000
0.6849 -0.070000
0.6850 -0.070000
0.6851 -0.070000
0.6852 -0.070000
0.6853 -0.070000
0.6854 -0.070000
0.6855 -0.070000
0.6856 -0.070000
0.6857 -0.070000
0.6858 -0.070000
0.6859 -0.070000
0.6860 -0.070000
0.6861 -0.070000
0.6862 -0.070000
0.6863 -0.070000
0.6864 -0.070000
0.6865 -0.070000
0.6866 -0.070000
0.6867 -0.070000
0.6868 -0.070000
0.6869 -0.070000
0.6870 -0.070000
0.6871 -0.070000
0.6872 -0.070000
0.6873 -0.070000
0.6874 -0.070000
0.6875 -0.070000
0.6876 -0.070000
0.6877 -0.070000
0.6878 -0.070000
0.6879 -0.070000
0.6880 -0.070000
0.6881 -0.070000
0.6882 -0.070000
0.6883 -0.070000
0.6884 -0.070000
0.6885 -0.070000
0.6886 -0.070000
0.6887 -0.070000
0.6888 -0.070000
0.6889 -0.070000
0.6890 -0.070000
0.6891 -0.070000
0.6892 -0.070000
0.6893 -0.070000
0.6894 -0.070000
0.6895 -0.070000
0.6896 -0.070000
0.6897 -0.070000
0.6898 -0.070000
0.6899 -0.070000
0.6900 -0.070000
0.6901 -0.070000
0.6902 -0.070000
0.6903 -0.070000
0.6904 -0.070000
0.6905 -0.070000
0.6906 -0.070000
0.6907 -0.070000
0.6908 -0.070000
0.6909 -0.070000
0.6910 -0.070000
0.6911 -0.070000
0.6912 -0.070000
0.6913 -0.070000
0.6914 -0.070000
0.6915 -0.070000
0.6916 -0.070000
0.6917 -0.070000
0.6918 -0.070000
0.6919 -0.070000
0.6920 -0.070000
0.6921 -0.070000
0.6922 -0.070000
0.6923 -0.070000
0.6924 -0.070000
0.6925 -0.070000
0.6926 -0.070000
0.6927 -0.070000
0.6928 -0.070000
0.6929 -0.070000
0.6930 -0.070000
0.6931 -0.070000
0.6932 -0.070000
0.6933 -0.070000
0.6934 -0.070000
0.6935 -0.070000
0.6936 -0.070000
0.6937 -0.070000
0.6938 -0.070000
0.6939 -0.070000
0.6940 -0.070000
0.6941 -0.070000
0.6942 -0.070000
0.6943 -0.070000
0.6944 -0.070000
0.6945 -0.070000
0.6946 -0.070000
0.6947 -0.070000
0.6948 -0.070000
0.6949 -0.070000
0.6950 -0.070000
0.6951 -0.070000
0.6952 -0.070000
0.6953 -0.070000
0.6954 -0.070000
0.6955 -0.070000
0.6956 -0.070000
0.6957 -0.070000
0.6958 -0.070000
0.6959 -0.070000
0.6960 -0.070000
0.6961 -0.070000
0.6962 -0.070000
0.6963 -0.070000
0.6964 -0.070000
0.6965 -0.070000
0.6966 -0.070000
0.6967 -0.070000
0.6968 -0.070000
0.6969 -0.070000
0.6970 -0.070000
0.6971 -0.070000
0.6972 -0.070000
0.6973 -0.070000
0.6974 -0.070000
0.6975 -0.070000
0.6976 -0.070000
0.6977 -0.070000
0.6978 -0.070000
0.6979 -0.070000
0.6980 -0.070000
0.6981 -0.070000
0.6982 -0.070000
0.6983 -0.070000
0.6984 -0.070000
0.6985 -0.070000
0.6986 -0.070000
0.6987 -0.070000
0.6988 -0.070000
0.6989 -0.070000
0.6990 -0.070000
0.6991 -0.070000
0.6992 -0.070000
0.6993 -0.070000
0.6994 -0.070000
0.6995 -0.070000
0.6996 -0.070000
0.6997 -0.070000
0.6998 -0.070000
0.6999 -0.070000
0.7000 -0.070000
0.7001 -0.070000
0.7002 -0.070000
0.7003 -0.070000
0.7004 -0.070000
0.7005 -0.070000
0.7006 -0.070000
0.7007 -0.070000
0.7008 -0.070000
0.7009 -0.070000
0.7010 -0.070000
0.7011 -0.070000
0.7012 -0.070000
0.7013 -0.070000
0.7014 -0.070000
0.7015 -0.070000
0.7016 -0.070000
0.7017 -0.070000
0.7018 -0.070000
0.7019 -0.070000
0.7020 -0.070000
0.7021 -0.070000
0.7022 -0.070000
0.7023 -0.070000
0.7024 -0.070000
0.7025 -0.070000
0.7026 -0.070000
0.7027 -0.070000
0.7028 -0.070000
0.7029 -0.070000
0.7030 -0.070000
0.7031 -0.070000
0.7032 -0.070000
0.7033 -0.070000
0.7034 -0.070000
0.7035 -0.070000
0.7036 -0.070000
0.7037 -0.070000
0.7038 -0.070000
0.7039 -0.070000
0.7040 -0.070000
0.7041 -0.070000
0.7042 -0.070000
0.7043 -0.070000
0.7044 -0.070000
0.7045 -0.070000
0.7046 -0.070000
0.7047 -0.070000
0.7048 -0.070000
0.7049 -0.070000
0.7050 -0.070000
0.7051 -0.070000
0.7052 -0.070000
0.7053 -0.070000
0.7054 -0.070000
0.7055 -0.070000
0.7056 -0.070000
0.7057 -0.070000
0.7058 -0.070000
0.7059 -0.070000
0.7060 -0.070000
0.7061 -0.070000
0.7062 -0.070000
0.7063 -0.070000
0.7064 -0.070000
0.7065 -0.070000
0.7066 -0.070000
0.7067 -0.070000
0.7068 -0.070000
0.7069 -0.070000
0.7070 -0.070000
0.7071 -0.070000
0.7072 -0.070000
0.7073 -0.070000
0.7074 -0.070000
0.7075 -0.070000
0.7076 -0.070000
0.7077 -0.070000
0.7078 -0.070000
0.7079 -0.070000
0.7080 -0.070000
0.7081 -0.070000
0.7082 -0.070000
0.7083 -0.070000
0.7084 -0.070000
0.7085 -0.070000
0.7086 -0.070000
0.7087 -0.070000
0.7088 -0.070000
0.7089 -0.070000
0.7090 -0.070000
0.7091 -0.070000
0.7092 -0.070000
0.7093 -0.070000
0.7094 -0.070000
0.7095 -0.070000
0.7096 -0.070000
0.7097 -0.070000
0.7098 -0.070000
0.7099 -0.070000
0.7100 -0.070000
0.7101 -0.070000
0.7102 -0.070000
0.7103 -0.070000
0.7104 -0.070000
0.7105 -0.070000
0.7106 -0.070000
0.7107 -0.070000
0.7108 -0.070000
0.7109 -0.070000
0.7110 -0.070000
0.7111 -0.070000
0.7112 -0.070000
0.7113 -0.070000
0.7114 -0.070000
0.7115 -0.070000
0.7116 -0.070000
0.7117 -0.070000
0.7118 -0.070000
0.7119 -0.070000
0.7120 -0.070000
0.7121 -0.070000
0.7122 -0.070000
0.7123 -0.070000
0.7124 -0.070000
0.7125 -0.070000
0.7126 -0.070000
0.7127 -0.070000
0.7128 -0.070000
0.7129 -0.070000
0.7130 -0.070000
0.7131 -0.070000
0.7132 -0.070000
0.7133 -0.070000
0.7134 -0.070000
0.7135 -0.070000
0.7136 -0.070000
0.7137 -0.070000
0.7138 -0.070000
0.7139 -0.070000
0.7140 -0.070000
0.7141 -0.070000
0.7142 -0.070000
0.7143 -0.070000
0.7144 -0.070000
0.7145 -0.070000
0.7146 -0.070000
0.7147 -0.070000
0.7148 -0.070000
0.7149 -0.070000
0.7150 -0.070000
0.7151 -0.070000
0.7152 -0.070000
0.7153 -0.070000
0.7154 -0.070000
0.7155 -0.070000
0.7156 -0.070000
0.7157 -0.070000
0.7158 -0.070000
0.7159 -0.070000
0.7160 -0.070000
0.7161 -0.070000
0.7162 -0.070000
0.7163 -0.070000
0.7164 -0.070000
0.7165 -0.070000
0.7166 -0.070000
0.7167 -0.070000
0.7168 -0.070000
0.7169 -0.070000
0.7170 -0.070000
0.7171 -0.070000
0.7172 -0.070000
0.7173 -0.070000
0.7174 -0.070000
0.7175 -0.070000
0.7176 -0.070000
0.7177 -0.070000
0.7178 -0.070000
0.7179 -0.070000
0.7180 -0.070000
0.7181 -0.070000
0.7182 -0.070000
0.7183 -0.070000
0.7184 -0.070000
0.7185 -0.070000
0.7186 -0.070000
0.7187 -0.070000
0.7188 -0.070000
0.7189 -0.070000
0.7190 -0.070000
0.7191 -0.070000
0.7192 -0.070000
0.7193 -0.070000
0.7194 -0.070000
0.7195 -0.070000
0.7196 -0.070000
0.7197 -0.070000
0.7198 -0.070000
0.7199 -0.070000
0.7200 -0.070000
0.7201 -0.070000
0.7202 -0.070000
0.7203 -0.070000
0.7204 -0.070000
0.7205 -0.070000
0.7206 -0.070000
0.7207 -0.070000
0.7208 -0.070000
0.7209 -0.070000
0.7210 -0.070000
0.7211 -0.070000
0.7212 -0.070000
0.7213 -0.070000
0.7214 -0.070000
0.7215 -0.070000
0.7216 -0.070000
0.7217 -0.070000
0.7218 -0.070000
0.7219 -0.070000
0.7220 -0.070000
0.7221 -0.070000
0.7222 -0.070000
0.7223 -0.070000
0.7224 -0.070000
0.7225 -0.070000
0.7226 -0.070000
0.7227 -0.070000
0.7228 -0.070000
0.7229 -0.070000
0.7230 -0.070000
0.7231 -0.070000
0.7232 -0.070000
0.7233 -0.070000
0.7234 -0.070000
0.7235 -0.070000
0.7236 -0.070000
0.7237 -0.070000
0.7238 -0.070000
0.7239 -0.070000
0.7240 -0.070000
0.7241 -0.070000
0.7242 -0.070000
0.7243 -0.070000
0.7244 -0.070000
0.7245 -0.070000
0.7246 -0.070000
0.7247 -0.070000
0.7248 -0.070000
0.7249 -0.070000
0.7250 -0.070000
0.7251 -0.070000
0.7252 -0.070000
0.7253 -0.070000
0.7254 -0.070000
0.7255 -0.070000
0.7256 -0.070000
0.7257 -0.070000
0.7258 -0.070000
0.7259 -0.070000
0.7260 -0.070000
0.7261 -0.070000
0.7262 -0.070000
0.7263 -0.070000
0.7264 -0.070000
0.7265 -0.070000
0.7266 -0.070000
0.7267 -0.070000
0.7268 -0.070000
0.7269 -0.070000
0.7270 -0.070000
0.7271 -0.070000
0.7272 -0.070000
0.7273 -0.070000
0.7274 -0.070000
0.7275 -0.070000
0.7276 -0.070000
0.7277 -0.070000
0.7278 -0.070000
0.7279 -0.070000
0.7280 -0.070000
0.7281 -0.070000
0.7282 -0.070000
0.7283 -0.070000
0.7284 -0.070000
0.7285 -0.070000
0.7286 -0.070000
0.7287 -0.070000
0.7288 -0.070000
0.7289 -0.070000
0.7290 -0.070000
0.7291 -0.070000
0.7292 -0.070000
0.7293 -0.070000
0.7294 -0.070000
0.7295 -0.070000
0.7296 -0.070000
0.7297 -0.070000
0.7298 -0.070000
0.7299 -0.070000
0.7300 -0.070000
0.7301 -0.070000
0.7302 -0.070000
0.7303 -0.070000
0.7304 -0.070000
0.7305 -0.070000
0.7306 -0.070000
0.7307 -0.070000
0.7308 -0.070000
0.7309 -0.070000
0.7310 -0.070000
0.7311 -0.070000
0.7312 -0.070000
0.7313 -0.070000
0.7314 -0.070000
0.7315 -0.070000
0.7316 -0.070000
0.7317 -0.070000
0.7318 -0.070000
0.7319 -0.070000
0.7320 -0.070000
0.7321 -0.070000
0.7322 -0.070000
0.7323 -0.070000
0.7324 -0.070000
0.7325 -0.070000
0.7326 -0.070000
0.7327 -0.070000
0.7328 -0.070000
0.7329 -0.070000
0.7330 -0.070000
0.7331 -0.070000
0.7332 -0.070000
0.7333 -0.070000
0.7334 -0.070000
0.7335 -0.070000
0.7336 -0.070000
0.7337 -0.070000
0.7338 -0.070000
0.7339 -0.070000
0.7340 -0.070000
0.7341 -0.070000
0.7342 -0.070000
0.7343 -0.070000
0.7344 -0.070000
0.7345 -0.070000
0.7346 -0.070000
0.7347 -0.070000
0.7348 -0.070000
0.7349 -0.070000
0.7350 -0.070000
0.7351 -0.070000
0.7352 -0.070000
0.7353 -0.070000
0.7354 -0.070000
0.7355 -0.070000
0.7356 -0.070000
0.7357 -0.070000
0.7358 -0.070000
0.7359 -0.070000
0.7360 -0.070000
0.7361 -0.070000
0.7362 -0.070000
0.7363 -0.070000
0.7364 -0.070000
0.7365 -0.070000
0.7366 -0.070000
0.7367 -0.070000
0.7368 -0.070000
0.7369 -0.070000
0.7370 -0.070000
0.7371 -0.070000
0.7372 -0.070000
0.7373 -0.070000
0.7374 -0.070000
0.7375 -0.070000
0.7376 -0.070000
0.7377 -0.070000
0.7378 -0.070000
0.7379 -0.070000
0.7380 -0.070000
0.7381 -0.070000
0.7382 -0.070000
0.7383 -0.070000
0.7384 -0.070000
0.7385 -0.070000
0.7386 -0.070000
0.7387 -0.070000
0.7388 -0.070000
0.7389 -0.070000
0.7390 -0.070000
0.7391 -0.070000
0.7392 -0.070000
0.7393 -0.070000
0.7394 -0.070000
0.7395 -0.070000
0.7396 -0.070000
0.7397 -0.070000
0.7398 -0.070000
0.7399 -0.070000
0.7400 -0.070000
0.7401 -0.070000
0.7402 -0.070000
0.7403 -0.070000
0.7404 -0.070000
0.7405 -0.070000
0.7406 -0.070000
0.7407 -0.070000
0.7408 -0.070000
0.7409 -0.070000
0.7410 -0.070000
0.7411 -0.070000
0.7412 -0.070000
0.7413 -0.070000
0.7414 -0.070000
0.7415 -0.070000
0.7416 -0.070000
0.7417 -0.070000
0.7418 -0.070000
0.7419 -0.070000
0.7420 -0.070000
0.7421 -0.070000
0.7422 -0.070000
0.7423 -0.070000
0.7424 -0.070000
0.7425 -0.070000
0.7426 -0.070000
0.7427 -0.070000
0.7428 -0.070000
0.7429 -0.070000
0.7430 -0.070000
0.7431 -0.070000
0.7432 -0.070000
0.7433 -0.070000
0.7434 -0.070000
0.7435 -0.070000
0.7436 -0.070000
0.7437 -0.070000
0.7438 -0.070000
0.7439 -0.070000
0.7440 -0.070000
0.7441 -0.070000
0.7442 -0.070000
0.7443 -0.070000
0.7444 -0.070000
0.7445 -0.070000
0.7446 -0.070000
0.7447 -0.070000
0.7448 -0.070000
0.7449 -0.070000
0.7450 -0.070000
0.7451 -0.070000
0.7452 -0.070000
0.7453 -0.070000
0.7454 -0.070000
0.7455 -0.070000
0.7456 -0.070000
0.7457 -0.070000
0.7458 -0.070000
0.7459 -0.070000
0.7460 -0.070000
0.7461 -0.070000
0.7462 -0.070000
0.7463 -0.070000
0.7464 -0.070000
0.7465 -0.070000
0.7466 -0.070000
0.7467 -0.070000
0.7468 -0.070000
0.7469 -0.070000
0.7470 -0.070000
0.7471 -0.070000
0.7472 -0.070000
0.7473 -0.070000
0.7474 -0.070000
0.7475 -0.070000
0.7476 -0.070000
0.7477 -0.070000
0.7478 -0.070000
0.7479 -0.070000
0.7480 -0.070000
0.7481 -0.070000
0.7482 -0.070000
0.7483 -0.070000
0.7484 -0.070000
0.7485 -0.070000
0.7486 -0.070000
0.7487 -0.070000
0.7488 -0.070000
0.7489 -0.070000
0.7490 -0.070000
0.7491 -0.070000
0.7492 -0.070000
0.7493 -0.070000
0.7494 -0.070000
0.7495 -0.070000
0.7496 -0.070000
0.7497 -0.070000
0.7498 -0.070000
0.7499 -0.070000
0.7500 -0.070000
0.7501 -0.070000
0.7502 -0.070000
0.7503 -0.070000
0.7504 -0.070000
0.7505 -0.070000
0.7506 -0.070000
0.7507 -0.070000
0.7508 -0.070000
0.7509 -0.070000
0.7510 -0.070000
0.7511 -0.070000
0.7512 -0.070000
0.7513 -0.070000
0.7514 -0.070000
0.7515 -0.070000
0.7516 -0.070000
0.7517 -0.070000
0.7518 -0.070000
0.7519 -0.070000
0.7520 -0.070000
0.7521 -0.070000
0.7522 -0.070000
0.7523 -0.070000
0.7524 -0.070000
0.7525 -0.070000
0.7526 -0.070000
0.7527 -0.070000
0.7528 -0.070000
0.7529 -0.070000
0.7530 -0.070000
0.7531 -0.070000
0.7532 -0.070000
0.7533 -0.070000
0.7534 -0.070000
0.7535 -0.070000
0.7536 -0.070000
0.7537 -0.070000
0.7538 -0.070000
0.7539 -0.070000
0.7540 -0.070000
0.7541 -0.070000
0.7542 -0.070000
0.7543 -0.070000
0.7544 -0.070000
0.7545 -0.070000
0.7546 -0.070000
0.7547 -0.070000
0.7548 -0.070000
0.7549 -0.070000
0.7550 -0.070000
0.7551 -0.070000
0.7552 -0.070000
0.7553 -0.070000
0.7554 -0.070000
0.7555 -0.070000
0.7556 -0.070000
0.7557 -0.070000
0.7558 -0.070000
0.7559 -0.070000
0.7560 -0.070000
0.7561 -0.070000
0.7562 -0.070000
0.7563 -0.070000
0.7564 -0.070000
0.7565 -0.070000
0.7566 -0.070000
0.7567 -0.070000
0.7568 -0.070000
0.7569 -0.070000
0.7570 -0.070000
0.7571 -0.070000
0.7572 -0.070000
0.7573 -0.070000
0.7574 -0.070000
0.7575 -0.070000
0.7576 -0.070000
0.7577 -0.070000
0.7578 -0.070000
0.7579 -0.070000
0.7580 -0.070000
0.7581 -0.070000
0.7582 -0.070000
0.7583 -0.070000
0.7584 -0.070000
0.7585 -0.070000
0.7586 -0.070000
0.7587 -0.070000
0.7588 -0.070000
0.7589 -0.070000
0.7590 -0.070000
0.7591 -0.070000
0.7592 -0.070000
0.7593 -0.070000
0.7594 -0.070000
0.7595 -0.070000
0.7596 -0.070000
0.7597 -0.070000
0.7598 -0.070000
0.7599 -0.070000
0.7600 -0.070000
0.7601 -0.070000
0.7602 -0.070000
0.7603 -0.070000
0.7604 -0.070000
0.7605 -0.070000
0.7606 -0.070000
0.7607 -0.070000
0.7608 -0.070000
0.7609 -0.070000
0.7610 -0.070000
0.7611 -0.070000
0.7612 -0.070000
0.7613 -0.070000
0.7614 -0.070000
0.7615 -0.070000
0.7616 -0.070000
0.7617 -0.070000
0.7618 -0.070000
0.7619 -0.070000
0.7620 -0.070000
0.7621 -0.070000
0.7622 -0.070000
0.7623 -0.070000
0.7624 -0.070000
0.7625 -0.070000
0.7626 -0.070000
0.7627 -0.070000
0.7628 -0.070000
0.7629 -0.070000
0.7630 -0.070000
0.7631 -0.070000
0.7632 -0.070000
0.7633 -0.070000
0.7634 -0.070000
0.7635 -0.070000
0.7636 -0.070000
0.7637 -0.070000
0.7638 -0.070000
0.7639 -0.070000
0.7640 -0.070000
0.7641 -0.070000
0.7642 -0.070000
0.7643 -0.070000
0.7644 -0.070000
0.7645 -0.070000
0.7646 -0.070000
0.7647 -0.070000
0.7648 -0.070000
0.7649 -0.070000
0.7650 -0.070000
0.7651 -0.070000
0.7652 -0.070000
0.7653 -0.070000
0.7654 -0.070000
0.7655 -0.070000
0.7656 -0.070000
0.7657 -0.070000
0.7658 -0.070000
0.7659 -0.070000
0.7660 -0.070000
0.7661 -0.070000
0.7662 -0.070000
0.7663 -0.070000
0.7664 -0.070000
0.7665 -0.070000
0.7666 -0.070000
0.7667 -0.070000
0.7668 -0.070000
0.7669 -0.070000
0.7670 -0.070000
0.7671 -0.070000
0.7672 -0.070000
0.7673 -0.070000
0.7674 -0.070000
0.7675 -0.070000
0.7676 -0.070000
0.7677 -0.070000
0.7678 -0.070000
0.7679 -0.070000
0.7680 -0.070000
0.7681 -0.070000
0.7682 -0.070000
0.7683 -0.070000
0.7684 -0.070000
0.7685 -0.070000
0.7686 -0.070000
0.7687 -0.070000
0.7688 -0.070000
0.7689 -0.070000
0.7690 -0.070000
0.7691 -0.070000
0.7692 -0.070000
0.7693 -0.070000
0.7694 -0.070000
0.7695 -0.070000
0.7696 -0.070000
0.7697 -0.070000
0.7698 -0.070000
0.7699 -0.070000
0.7700 -0.070000
0.7701 -0.070000
0.7702 -0.070000
0.7703 -0.070000
0.7704 -0.070000
0.7705 -0.070000
0.7706 -0.070000
0.7707 -0.070000
0.7708 -0.070000
0.7709 -0.070000
0.7710 -0.070000
0.7711 -0.070000
0.7712 -0.070000
0.7713 -0.070000
0.7714 -0.070000
0.7715 -0.070000
0.7716 -0.070000
0.7717 -0.070000
0.7718 -0.070000
0.7719 -0.070000
0.7720 -0.070000
0.7721 -0.070000
0.7722 -0.070000
0.7723 -0.070000
0.7724 -0.070000
0.7725 -0.070000
0.7726 -0.070000
0.7727 -0.070000
0.7728 -0.070000
0.7729 -0.070000
0.7730 -0.070000
0.7731 -0.070000
0.7732 -0.070000
0.7733 -0.070000
0.7734 -0.070000
0.7735 -0.070000
0.7736 -0.070000
0.7737 -0.070000
0.7738 -0.070000
0.7739 -0.070000
0.7740 -0.070000
0.7741 -0.070000
0.7742 -0.070000
0.7743 -0.070000
0.7744 -0.070000
0.7745 -0.070000
0.7746 -0.070000
0.7747 -0.070000
0.7748 -0.070000
0.7749 -0.070000
0.7750 -0.070000
0.7751 -0.070000
0.7752 -0.070000
0.7753 -0.070000
0.7754 -0.070000
0.7755 -0.070000
0.7756 -0.070000
0.7757 -0.070000
0.7758 -0.070000
0.7759 -0.070000
0.7760 -0.070000
0.7761 -0.070000
0.7762 -0.070000
0.7763 -0.070000
0.7764 -0.070000
0.7765 -0.070000
0.7766 -0.070000
0.7767 -0.070000
0.7768 -0.070000
0.7769 -0.070000
0.7770 -0.070000
0.7771 -0.070000
0.7772 -0.070000
0.7773 -0.070000
0.7774 -0.070000
0.7775 -0.070000
0.7776 -0.070000
0.7777 -0.070000
0.7778 -0.070000
0.7779 -0.070000
0.7780 -0.070000
0.7781 -0.070000
0.7782 -0.070000
0.7783 -0.070000
0.7784 -0.070000
0.7785 -0.070000
0.7786 -0.070000
0.7787 -0.070000
0.7788 -0.070000
0.7789 -0.070000
0.7790 -0.070000
0.7791 -0.070000
0.7792 -0.070000
0.7793 -0.070000
0.7794 -0.070000
0.7795 -0.070000
0.7796 -0.070000
0.7797 -0.070000
0.7798 -0.070000
0.7799 -0.070000
0.7800 -0.070000
0.7801 -0.070000
0.7802 -0.070000
0.7803 -0.070000
0.7804 -0.070000
0.7805 -0.070000
0.7806 -0.070000
0.7807 -0.070000
0.7808 -0.070000
0.7809 -0.070000
0.7810 -0.070000
0.7811 -0.070000
0.7812 -0.070000
0.7813 -0.070000
0.7814 -0.070000
0.7815 -0.070000
0.7816 -0.070000
0.7817 -0.070000
0.7818 -0.070000
0.7819 -0.070000
0.7820 -0.070000
0.7821 -0.070000
0.7822 -0.070000
0.7823 -0.070000
0.7824 -0.070000
0.7825 -0.070000
0.7826 -0.070000
0.7827 -0.070000
0.7828 -0.070000
0.7829 -0.070000
0.7830 -0.070000
0.7831 -0.070000
0.7832 -0.070000
0.7833 -0.070000
0.7834 -0.070000
0.7835 -0.070000
0.7836 -0.070000
0.7837 -0.070000
0.7838 -0.070000
0.7839 -0.070000
0.7840 -0.070000
0.7841 -0.070000
0.7842 -0.070000
0.7843 -0.070000
0.7844 -0.070000
0.7845 -0.070000
0.7846 -0.070000
0.7847 -0.070000
0.7848 -0.070000
0.7849 -0.070000
0.7850 -0.070000
0.7851 -0.070000
0.7852 -0.070000
0.7853 -0.070000
0.7854 -0.070000
0.7855 -0.070000
0.7856 -0.070000
0.7857 -0.070000
0.7858 -0.070000
0.7859 -0.070000
0.7860 -0.070000
0.7861 -0.070000
0.7862 -0.070000
0.7863 -0.070000
0.7864 -0.070000
0.7865 -0.070000
0.7866 -0.070000
0.7867 -0.070000
0.7868 -0.070000
0.7869 -0.070000
0.7870 -0.070000
0.7871 -0.070000
0.7872 -0.070000
0.7873 -0.070000
0.7874 -0.070000
0.7875 -0.070000
0.7876 -0.070000
0.7877 -0.070000
0.7878 -0.070000
0.7879 -0.070000
0.7880 -0.070000
0.7881 -0.070000
0.7882 -0.070000
0.7883 -0.070000
0.7884 -0.070000
0.7885 -0.070000
0.7886 -0.070000
0.7887 -0.070000
0.7888 -0.070000
0.7889 -0.070000
0.7890 -0.070000
0.7891 -0.070000
0.7892 -0.070000
0.7893 -0.070000
0.7894 -0.070000
0.7895 -0.070000
0.7896 -0.070000
0.7897 -0.070000
0.7898 -0.070000
0.7899 -0.070000
0.7900 -0.070000
0.7901 -0.070000
0.7902 -0.070000
0.7903 -0.070000
0.7904 -0.070000
0.7905 -0.070000
0.7906 -0.070000
0.7907 -0.070000
0.7908 -0.070000
0.7909 -0.070000
0.7910 -0.070000
0.7911 -0.070000
0.7912 -0.070000
0.7913 -0.070000
0.7914 -0.070000
0.7915 -0.070000
0.7916 -0.070000
0.7917 -0.070000
0.7918 -0.070000
0.7919 -0.070000
0.7920 -0.070000
0.7921 -0.070000
0.7922 -0.070000
0.7923 -0.070000
0.7924 -0.070000
0.7925 -0.070000
0.7926 -0.070000
0.7927 -0.070000
0.7928 -0.070000
0.7929 -0.070000
0.7930 -0.070000
0.7931 -0.070000
0.7932 -0.070000
0.7933 -0.070000
0.7934 -0.070000
0.7935 -0.070000
0.7936 -0.070000
0.7937 -0.070000
0.7938 -0.070000
0.7939 -0.070000
0.7940 -0.070000
0.7941 -0.070000
0.7942 -0.070000
0.7943 -0.070000
0.7944 -0.070000
0.7945 -0.070000
0.7946 -0.070000
0.7947 -0.070000
0.7948 -0.070000
0.7949 -0.070000
0.7950 -0.070000
0.7951 -0.070000
0.7952 -0.070000
0.7953 -0.070000
0.7954 -0.070000
0.7955 -0.070000
0.7956 -0.070000
0.7957 -0.070000
0.7958 -0.070000
0.7959 -0.070000
0.7960 -0.070000
0.7961 -0.070000
0.7962 -0.070000
0.7963 -0.070000
0.7964 -0.070000
0.7965 -0.070000
0.7966 -0.070000
0.7967 -0.070000
0.7968 -0.070000
0.7969 -0.070000
0.7970 -0.070000
0.7971 -0.070000
0.7972 -0.070000
0.7973 -0.070000
0.7974 -0.070000
0.7975 -0.070000
0.7976 -0.070000
0.7977 -0.070000
0.7978 -0.070000
0.7979 -0.070000
0.7980 -0.070000
0.7981 -0.070000
0.7982 -0.070000
0.7983 -0.070000
0.7984 -0.070000
0.7985 -0.070000
0.7986 -0.070000
0.7987 -0.070000
0.7988 -0.070000
0.7989 -0.070000
0.7990 -0.070000
0.7991 -0.070000
0.7992 -0.070000
0.7993 -0.070000
0.7994 -0.070000
0.7995 -0.070000
0.7996 -0.070000
0.7997 -0.070000
0.7998 -0.070000
0.7999 -0.070000
0.8000 -0.070000
0.8001 -0.070000
0.8002 -0.070000
0.8003 -0.070000
0.8004 -0.070000
0.8005 -0.070000
0.8006 -0.070000
0.8007 -0.070000
0.8008 -0.070000
0.8009 -0.070000
0.8010 -0.070000
0.8011 -0.070000
0.8012 -0.070000
0.8013 -0.070000
0.8014 -0.070000
0.8015 -0.070000
0.8016 -0.070000
0.8017 -0.070000
0.8018 -0.070000
0.8019 -0.070000
0.8020 -0.070000
0.8021 -0.070000
0.8022 -0.070000
0.8023 -0.070000
0.8024 -0.070000
0.8025 -0.070000
0.8026 -0.070000
0.8027 -0.070000
0.8028 -0.070000
0.8029 -0.070000
0.8030 -0.070000
0.8031 -0.070000
0.8032 -0.070000
0.8033 -0.070000
0.8034 -0.070000
0.8035 -0.070000
0.8036 -0.070000
0.8037 -0.070000
0.8038 -0.070000
0.8039 -0.070000
0.8040 -0.070000
0.8041 -0.070000
0.8042 -0.070000
0.8043 -0.070000
0.8044 -0.070000
0.8045 -0.070000
0.8046 -0.070000
0.8047 -0.070000
0.8048 -0.070000
0.8049 -0.070000
0.8050 -0.070000
0.8051 -0.070000
0.8052 -0.070000
0.8053 -0.070000
0.8054 -0.070000
0.8055 -0.070000
0.8056 -0.070000
0.8057 -0.070000
0.8058 -0.070000
0.8059 -0.070000
0.8060 -0.070000
0.8061 -0.070000
0.8062 -0.070000
0.8063 -0.070000
0.8064 -0.070000
0.8065 -0.070000
0.8066 -0.070000
0.8067 -0.070000
0.8068 -0.070000
0.8069 -0.070000
0.8070 -0.070000
0.8071 -0.070000
0.8072 -0.070000
0.8073 -0.070000
0.8074 -0.070000
0.8075 -0.070000
0.8076 -0.070000
0.8077 -0.070000
0.8078 -0.070000
0.8079 -0.070000
0.8080 -0.070000
0.8081 -0.070000
0.8082 -0.070000
0.8083 -0.070000
0.8084 -0.070000
0.8085 -0.070000
0.8086 -0.070000
0.8087 -0.070000
0.8088 -0.070000
0.8089 -0.070000
0.8090 -0.070000
0.8091 -0.070000
0.8092 -0.070000
0.8093 -0.070000
0.8094 -0.070000
0.8095 -0.070000
0.8096 -0.070000
0.8097 -0.070000
0.8098 -0.070000
0.8099 -0.070000
0.8100 -0.070000
0.8101 -0.070000
0.8102 -0.070000
0.8103 -0.070000
0.8104 -0.070000
0.8105 -0.070000
0.8106 -0.070000
0.8107 -0.070000
0.8108 -0.070000
0.8109 -0.070000
0.8110 -0.070000
0.8111 -0.070000
0.8112 -0.070000
0.8113 -0.070000
0.8114 -0.070000
0.8115 -0.070000
0.8116 -0.070000
0.8117 -0.070000
0.8118 -0.070000
0.8119 -0.070000
0.8120 -0.070000
0.8121 -0.070000
0.8122 -0.070000
0.8123 -0.070000
0.8124 -0.070000
0.8125 -0.070000
0.8126 -0.070000
0.8127 -0.070000
0.8128 -0.070000
0.8129 -0.070000
0.8130 -0.070000
0.8131 -0.070000
0.8132 -0.070000
0.8133 -0.070000
0.8134 -0.070000
0.8135 -0.070000
0.8136 -0.070000
0.8137 -0.070000
0.8138 -0.070000
0.8139 -0.070000
0.8140 -0.070000
0.8141 -0.070000
0.8142 -0.070000
0.8143 -0.070000
0.8144 -0.070000
0.8145 -0.070000
0.8146 -0.070000
0.8147 -0.070000
0.8148 -0.070000
0.8149 -0.070000
0.8150 -0.070000
0.8151 -0.070000
0.8152 -0.070000
0.8153 -0.070000
0.8154 -0.070000
0.8155 -0.070000
0.8156 -0.070000
0.8157 -0.070000
0.8158 -0.070000
0.8159 -0.070000
0.8160 -0.070000
0.8161 -0.070000
0.8162 -0.070000
0.8163 -0.070000
0.8164 -0.070000
0.8165 -0.070000
0.8166 -0.070000
0.8167 -0.070000
0.8168 -0.070000
0.8169 -0.070000
0.8170 -0.070000
0.8171 -0.070000
0.8172 -0.070000
0.8173 -0.070000
0.8174 -0.070000
0.8175 -0.070000
0.8176 -0.070000
0.8177 -0.070000
0.8178 -0.070000
0.8179 -0.070000
0.8180 -0.070000
0.8181 -0.070000
0.8182 -0.070000
0.8183 -0.070000
0.8184 -0.070000
0.8185 -0.070000
0.8186 -0.070000
0.8187 -0.070000
0.8188 -0.070000
0.8189 -0.070000
0.8190 -0.070000
0.8191 -0.070000
0.8192 -0.070000
0.8193 -0.070000
0.8194 -0.070000
0.8195 -0.070000
0.8196 -0.070000
0.8197 -0.070000
0.8198 -0.070000
0.8199 -0.070000
0.8200 -0.070000
0.8201 -0.070000
0.8202 -0.070000
0.8203 -0.070000
0.8204 -0.070000
0.8205 -0.070000
0.8206 -0.070000
0.8207 -0.070000
0.8208 -0.070000
0.8209 -0.070000
0.8210 -0.070000
0.8211 -0.070000
0.8212 -0.070000
0.8213 -0.070000
0.8214 -0.070000
0.8215 -0.070000
0.8216 -0.070000
0.8217 -0.070000
0.8218 -0.070000
0.8219 -0.070000
0.8220 -0.070000
0.8221 -0.070000
0.8222 -0.070000
0.8223 -0.070000
0.8224 -0.070000
0.8225 -0.070000
0.8226 -0.070000
0.8227 -0.070000
0.8228 -0.070000
0.8229 -0.070000
0.8230 -0.070000
0.8231 -0.070000
0.8232 -0.070000
0.8233 -0.070000
0.8234 -0.070000
0.8235 -0.070000
0.8236 -0.070000
0.8237 -0.070000
0.8238 -0.070000
0.8239 -0.070000
0.8240 -0.070000
0.8241 -0.070000
0.8242 -0.070000
0.8243 -0.070000
0.8244 -0.070000
0.8245 -0.070000
0.8246 -0.070000
0.8247 -0.070000
0.8248 -0.070000
0.8249 -0.070000
0.8250 -0.070000
0.8251 -0.070000
0.8252 -0.070000
0.8253 -0.070000
0.8254 -0.070000
0.8255 -0.070000
0.8256 -0.070000
0.8257 -0.070000
0.8258 -0.070000
0.8259 -0.070000
0.8260 -0.070000
0.8261 -0.070000
0.8262 -0.070000
0.8263 -0.070000
0.8264 -0.070000
0.8265 -0.070000
0.8266 -0.070000
0.8267 -0.070000
0.8268 -0.070000
0.8269 -0.070000
0.8270 -0.070000
0.8271 -0.070000
0.8272 -0.070000
0.8273 -0.070000
0.8274 -0.070000
0.8275 -0.070000
0.8276 -0.070000
0.8277 -0.070000
0.8278 -0.070000
0.8279 -0.070000
0.8280 -0.070000
0.8281 -0.070000
0.8282 -0.070000
0.8283 -0.070000
0.8284 -0.070000
0.8285 -0.070000
0.8286 -0.070000
0.8287 -0.070000
0.8288 -0.070000
0.8289 -0.070000
0.8290 -0.070000
0.8291 -0.070000
0.8292 -0.070000
0.8293 -0.070000
0.8294 -0.070000
0.8295 -0.070000
0.8296 -0.070000
0.8297 -0.070000
0.8298 -0.070000
0.8299 -0.070000
0.8300 -0.070000
0.8301 -0.070000
0.8302 -0.070000
0.8303 -0.070000
0.8304 -0.070000
0.8305 -0.070000
0.8306 -0.070000
0.8307 -0.070000
0.8308 -0.070000
0.8309 -0.070000
0.8310 -0.070000
0.8311 -0.070000
0.8312 -0.070000
0.8313 -0.070000
0.8314 -0.070000
0.8315 -0.070000
0.8316 -0.070000
0.8317 -0.070000
0.8318 -0.070000
0.8319 -0.070000
0.8320 -0.070000
0.8321 -0.070000
0.8322 -0.070000
0.8323 -0.070000
0.8324 -0.070000
0.8325 -0.070000
0.8326 -0.070000
0.8327 -0.070000
0.8328 -0.070000
0.8329 -0.070000
0.8330 -0.070000
0.8331 -0.070000
0.8332 -0.070000
0.8333 -0.070000
0.8334 -0.070000
0.8335 -0.070000
0.8336 -0.070000
0.8337 -0.070000
0.8338 -0.070000
0.8339 -0.070000
0.8340 -0.070000
0.8341 -0.070000
0.8342 -0.070000
0.8343 -0.070000
0.8344 -0.070000
0.8345 -0.070000
0.8346 -0.070000
0.8347 -0.070000
0.8348 -0.070000
0.8349 -0.070000
0.8350 -0.070000
0.8351 -0.070000
0.8352 -0.070000
0.8353 -0.070000
0.8354 -0.070000
0.8355 -0.070000
0.8356 -0.070000
0.8357 -0.070000
0.8358 -0.070000
0.8359 -0.070000
0.8360 -0.070000
0.8361 -0.070000
0.8362 -0.070000
0.8363 -0.070000
0.8364 -0.070000
0.8365 -0.070000
0.8366 -0.070000
0.8367 -0.070000
0.8368 -0.070000
0.8369 -0.070000
0.8370 -0.070000
0.8371 -0.070000
0.8372 -0.070000
0.8373 -0.070000
0.8374 -0.070000
0.8375 -0.070000
0.8376 -0.070000
0.8377 -0.070000
0.8378 -0.070000
0.8379 -0.070000
0.8380 -0.070000
0.8381 -0.070000
0.8382 -0.070000
0.8383 -0.070000
0.8384 -0.070000
0.8385 -0.070000
0.8386 -0.070000
0.8387 -0.070000
0.8388 -0.070000
0.8389 -0.070000
0.8390 -0.070000
0.8391 -0.070000
0.8392 -0.070000
0.8393 -0.070000
0.8394 -0.070000
0.8395 -0.070000
0.8396 -0.070000
0.8397 -0.070000
0.8398 -0.070000
0.8399 -0.070000
0.8400 -0.070000
0.8401 -0.070000
0.8402 -0.070000
0.8403 -0.070000
0.8404 -0.070000
0.8405 -0.070000
0.8406 -0.070000
0.8407 -0.070000
0.8408 -0.070000
0.8409 -0.070000
0.8410 -0.070000
0.8411 -0.070000
0.8412 -0.070000
0.8413 -0.070000
0.8414 -0.070000
0.8415 -0.070000
0.8416 -0.070000
0.8417 -0.070000
0.8418 -0.070000
0.8419 -0.070000
0.8420 -0.070000
0.8421 -0.070000
0.8422 -0.070000
0.8423 -0.070000
0.8424 -0.070000
0.8425 -0.070000
0.8426 -0.070000
0.8427 -0.070000
0.8428 -0.070000
0.8429 -0.070000
0.8430 -0.070000
0.8431 -0.070000
0.8432 -0.070000
0.8433 -0.070000
0.8434 -0.070000
0.8435 -0.070000
0.8436 -0.070000
0.8437 -0.070000
0.8438 -0.070000
0.8439 -0.070000
0.8440 -0.070000
0.8441 -0.070000
0.8442 -0.070000
0.8443 -0.070000
0.8444 -0.070000
0.8445 -0.070000
0.8446 -0.070000
0.8447 -0.070000
0.8448 -0.070000
0.8449 -0.070000
0.8450 -0.070000
0.8451 -0.070000
0.8452 -0.070000
0.8453 -0.070000
0.8454 -0.070000
0.8455 -0.070000
0.8456 -0.070000
0.8457 -0.070000
0.8458 -0.070000
0.8459 -0.070000
0.8460 -0.070000
0.8461 -0.070000
0.8462 -0.070000
0.8463 -0.070000
0.8464 -0.070000
0.8465 -0.070000
0.8466 -0.070000
0.8467 -0.070000
0.8468 -0.070000
0.8469 -0.070000
0.8470 -0.070000
0.8471 -0.070000
0.8472 -0.070000
0.8473 -0.070000
0.8474 -0.070000
0.8475 -0.070000
0.8476 -0.070000
0.8477 -0.070000
0.8478 -0.070000
0.8479 -0.070000
0.8480 -0.070000
0.8481 -0.070000
0.8482 -0.070000
0.8483 -0.070000
0.8484 -0.070000
0.8485 -0.070000
0.8486 -0.070000
0.8487 -0.070000
0.8488 -0.070000
0.8489 -0.070000
0.8490 -0.070000
0.8491 -0.070000
0.8492 -0.070000
0.8493 -0.070000
0.8494 -0.070000
0.8495 -0.070000
0.8496 -0.070000
0.8497 -0.070000
0.8498 -0.070000
0.8499 -0.070000
0.8500 -0.070000
0.8501 -0.070000
0.8502 -0.070000
0.8503 -0.070000
0.8504 -0.070000
0.8505 -0.070000
0.8506 -0.070000
0.8507 -0.070000
0.8508 -0.070000
0.8509 -0.070000
0.8510 -0.070000
0.8511 -0.070000
0.8512 -0.070000
0.8513 -0.070000
0.8514 -0.070000
0.8515 -0.070000
0.8516 -0.070000
0.8517 -0.070000
0.8518 -0.070000
0.8519 -0.070000
0.8520 -0.070000
0.8521 -0.070000
0.8522 -0.070000
0.8523 -0.070000
0.8524 -0.070000
0.8525 -0.070000
0.8526 -0.070000
0.8527 -0.070000
0.8528 -0.070000
0.8529 -0.070000
0.8530 -0.070000
0.8531 -0.070000
0.8532 -0.070000
0.8533 -0.070000
0.8534 -0.070000
0.8535 -0.070000
0.8536 -0.070000
0.8537 -0.070000
0.8538 -0.070000
0.8539 -0.070000
0.8540 -0.070000
0.8541 -0.070000
0.8542 -0.070000
0.8543 -0.070000
0.8544 -0.070000
0.8545 -0.070000
0.8546 -0.070000
0.8547 -0.070000
0.8548 -0.070000
0.8549 -0.070000
0.8550 -0.070000
0.8551 -0.070000
0.8552 -0.070000
0.8553 -0.070000
0.8554 -0.070000
0.8555 -0.070000
0.8556 -0.070000
0.8557 -0.070000
0.8558 -0.070000
0.8559 -0.070000
0.8560 -0.070000
0.8561 -0.070000
0.8562 -0.070000
0.8563 -0.070000
0.8564 -0.070000
0.8565 -0.070000
0.8566 -0.070000
0.8567 -0.070000
0.8568 -0.070000
0.8569 -0.070000
0.8570 -0.070000
0.8571 -0.070000
0.8572 -0.070000
0.8573 -0.070000
0.8574 -0.070000
0.8575 -0.070000
0.8576 -0.070000
0.8577 -0.070000
0.8578 -0.070000
0.8579 -0.070000
0.8580 -0.070000
0.8581 -0.070000
0.8582 -0.070000
0.8583 -0.070000
0.8584 -0.070000
0.8585 -0.070000
0.8586 -0.070000
0.8587 -0.070000
0.8588 -0.070000
0.8589 -0.070000
0.8590 -0.070000
0.8591 -0.070000
0.8592 -0.070000
0.8593 -0.070000
0.8594 -0.070000
0.8595 -0.070000
0.8596 -0.070000
0.8597 -0.070000
0.8598 -0.070000
0.8599 -0.070000
0.8600 -0.070000
0.8601 -0.070000
0.8602 -0.070000
0.8603 -0.070000
0.8604 -0.070000
0.8605 -0.070000
0.8606 -0.070000
0.8607 -0.070000
0.8608 -0.070000
0.8609 -0.070000
0.8610 -0.070000
0.8611 -0.070000
0.8612 -0.070000
0.8613 -0.070000
0.8614 -0.070000
0.8615 -0.070000
0.8616 -0.070000
0.8617 -0.070000
0.8618 -0.070000
0.8619 -0.070000
0.8620 -0.070000
0.8621 -0.070000
0.8622 -0.070000
0.8623 -0.070000
0.8624 -0.070000
0.8625 -0.070000
0.8626 -0.070000
0.8627 -0.070000
0.8628 -0.070000
0.8629 -0.070000
0.8630 -0.070000
0.8631 -0.070000
0.8632 -0.070000
0.8633 -0.070000
0.8634 -0.070000
0.8635 -0.070000
0.8636 -0.070000
0.8637 -0.070000
0.8638 -0.070000
0.8639 -0.070000
0.8640 -0.070000
0.8641 -0.070000
0.8642 -0.070000
0.8643 -0.070000
0.8644 -0.070000
0.8645 -0.070000
0.8646 -0.070000
0.8647 -0.070000
0.8648 -0.070000
0.8649 -0.070000
0.8650 -0.070000
0.8651 -0.070000
0.8652 -0.070000
0.8653 -0.070000
0.8654 -0.070000
0.8655 -0.070000
0.8656 -0.070000
0.8657 -0.070000
0.8658 -0.070000
0.8659 -0.070000
0.8660 -0.070000
0.8661 -0.070000
0.8662 -0.070000
0.8663 -0.070000
0.8664 -0.070000
0.8665 -0.070000
0.8666 -0.070000
0.8667 -0.070000
0.8668 -0.070000
0.8669 -0.070000
0.8670 -0.070000
0.8671 -0.070000
0.8672 -0.070000
0.8673 -0.070000
0.8674 -0.070000
0.8675 -0.070000
0.8676 -0.070000
0.8677 -0.070000
0.8678 -0.070000
0.8679 -0.070000
0.8680 -0.070000
0.8681 -0.070000
0.8682 -0.070000
0.8683 -0.070000
0.8684 -0.070000
0.8685 -0.070000
0.8686 -0.070000
0.8687 -0.070000
0.8688 -0.070000
0.8689 -0.070000
0.8690 -0.070000
0.8691 -0.070000
0.8692 -0.070000
0.8693 -0.070000
0.8694 -0.070000
0.8695 -0.070000
0.8696 -0.070000
0.8697 -0.070000
0.8698 -0.070000
0.8699 -0.070000
0.8700 -0.070000
0.8701 -0.070000
0.8702 -0.070000
0.8703 -0.070000
0.8704 -0.070000
0.8705 -0.070000
0.8706 -0.070000
0.8707 -0.070000
0.8708 -0.070000
0.8709 -0.070000
0.8710 -0.070000
0.8711 -0.070000
0.8712 -0.070000
0.8713 -0.070000
0.8714 -0.070000
0.8715 -0.070000
0.8716 -0.070000
0.8717 -0.070000
0.8718 -0.070000
0.8719 -0.070000
0.8720 -0.070000
0.8721 -0.070000
0.8722 -0.070000
0.8723 -0.070000
0.8724 -0.070000
0.8725 -0.070000
0.8726 -0.070000
0.8727 -0.070000
0.8728 -0.070000
0.8729 -0.070000
0.8730 -0.070000
0.8731 -0.070000
0.8732 -0.070000
0.8733 -0.070000
0.8734 -0.070000
0.8735 -0.070000
0.8736 -0.070000
0.8737 -0.070000
0.8738 -0.070000
0.8739 -0.070000
0.8740 -0.070000
0.8741 -0.070000
0.8742 -0.070000
0.8743 -0.070000
0.8744 -0.070000
0.8745 -0.070000
0.8746 -0.070000
0.8747 -0.070000
0.8748 -0.070000
0.8749 -0.070000
0.8750 -0.070000
0.8751 -0.070000
0.8752 -0.070000
0.8753 -0.070000
0.8754 -0.070000
0.8755 -0.070000
0.8756 -0.070000
0.8757 -0.070000
0.8758 -0.070000
0.8759 -0.070000
0.8760 -0.070000
0.8761 -0.070000
0.8762 -0.070000
0.8763 -0.070000
0.8764 -0.070000
0.8765 -0.070000
0.8766 -0.070000
0.8767 -0.070000
0.8768 -0.070000
0.8769 -0.070000
0.8770 -0.070000
0.8771 -0.070000
0.8772 -0.070000
0.8773 -0.070000
0.8774 -0.070000
0.8775 -0.070000
0.8776 -0.070000
0.8777 -0.070000
0.8778 -0.070000
0.8779 -0.070000
0.8780 -0.070000
0.8781 -0.070000
0.8782 -0.070000
0.8783 -0.070000
0.8784 -0.070000
0.8785 -0.070000
0.8786 -0.070000
0.8787 -0.070000
0.8788 -0.070000
0.8789 -0.070000
0.8790 -0.070000
0.8791 -0.070000
0.8792 -0.070000
0.8793 -0.070000
0.8794 -0.070000
0.8795 -0.070000
0.8796 -0.070000
0.8797 -0.070000
0.8798 -0.070000
0.8799 -0.070000
0.8800 -0.070000
0.8801 -0.070000
0.8802 -0.070000
0.8803 -0.070000
0.8804 -0.070000
0.8805 -0.070000
0.8806 -0.070000
0.8807 -0.070000
0.8808 -0.070000
0.8809 -0.070000
0.8810 -0.070000
0.8811 -0.070000
0.8812 -0.070000
0.8813 -0.070000
0.8814 -0.070000
0.8815 -0.070000
0.8816 -0.070000
0.8817 -0.070000
0.8818 -0.070000
0.8819 -0.070000
0.8820 -0.070000
0.8821 -0.070000
0.8822 -0.070000
0.8823 -0.070000
0.8824 -0.070000
0.8825 -0.070000
0.8826 -0.070000
0.8827 -0.070000
0.8828 -0.070000
0.8829 -0.070000
0.8830 -0.070000
0.8831 -0.070000
0.8832 -0.070000
0.8833 -0.070000
0.8834 -0.070000
0.8835 -0.070000
0.8836 -0.070000
0.8837 -0.070000
0.8838 -0.070000
0.8839 -0.070000
0.8840 -0.070000
0.8841 -0.070000
0.8842 -0.070000
0.8843 -0.070000
0.8844 -0.070000
0.8845 -0.070000
0.8846 -0.070000
0.8847 -0.070000
0.8848 -0.070000
0.8849 -0.070000
0.8850 -0.070000
0.8851 -0.070000
0.8852 -0.070000
0.8853 -0.070000
0.8854 -0.070000
0.8855 -0.070000
0.8856 -0.070000
0.8857 -0.070000
0.8858 -0.070000
0.8859 -0.070000
0.8860 -0.070000
0.8861 -0.070000
0.8862 -0.070000
0.8863 -0.070000
0.8864 -0.070000
0.8865 -0.070000
0.8866 -0.070000
0.8867 -0.070000
0.8868 -0.070000
0.8869 -0.070000
0.8870 -0.070000
0.8871 -0.070000
0.8872 -0.070000
0.8873 -0.070000
0.8874 -0.070000
0.8875 -0.070000
0.8876 -0.070000
0.8877 -0.070000
0.8878 -0.070000
0.8879 -0.070000
0.8880 -0.070000
0.8881 -0.070000
0.8882 -0.070000
0.8883 -0.070000
0.8884 -0.070000
0.8885 -0.070000
0.8886 -0.070000
0.8887 -0.070000
0.8888 -0.070000
0.8889 -0.070000
0.8890 -0.070000
0.8891 -0.070000
0.8892 -0.070000
0.8893 -0.070000
0.8894 -0.070000
0.8895 -0.070000
0.8896 -0.070000
0.8897 -0.070000
0.8898 -0.070000
0.8899 -0.070000
0.8900 -0.070000
0.8901 -0.070000
0.8902 -0.070000
0.8903 -0.070000
0.8904 -0.070000
0.8905 -0.070000
0.8906 -0.070000
0.8907 -0.070000
0.8908 -0.070000
0.8909 -0.070000
0.8910 -0.070000
0.8911 -0.070000
0.8912 -0.070000
0.8913 -0.070000
0.8914 -0.070000
0.8915 -0.070000
0.8916 -0.070000
0.8917 -0.070000
0.8918 -0.070000
0.8919 -0.070000
0.8920 -0.070000
0.8921 -0.070000
0.8922 -0.070000
0.8923 -0.070000
0.8924 -0.070000
0.8925 -0.070000
0.8926 -0.070000
0.8927 -0.070000
0.8928 -0.070000
0.8929 -0.070000
0.8930 -0.070000
0.8931 -0.070000
0.8932 -0.070000
0.8933 -0.070000
0.8934 -0.070000
0.8935 -0.070000
0.8936 -0.070000
0.8937 -0.070000
0.8938 -0.070000
0.8939 -0.070000
0.8940 -0.070000
0.8941 -0.070000
0.8942 -0.070000
0.8943 -0.070000
0.8944 -0.070000
0.8945 -0.070000
0.8946 -0.070000
0.8947 -0.070000
0.8948 -0.070000
0.8949 -0.070000
0.8950 -0.070000
0.8951 -0.070000
0.8952 -0.070000
0.8953 -0.070000
0.8954 -0.070000
0.8955 -0.070000
0.8956 -0.070000
0.8957 -0.070000
0.8958 -0.070000
0.8959 -0.070000
0.8960 -0.070000
0.8961 -0.070000
0.8962 -0.070000
0.8963 -0.070000
0.8964 -0.070000
0.8965 -0.070000
0.8966 -0.070000
0.8967 -0.070000
0.8968 -0.070000
0.8969 -0.070000
0.8970 -0.070000
0.8971 -0.070000
0.8972 -0.070000
0.8973 -0.070000
0.8974 -0.070000
0.8975 -0.070000
0.8976 -0.070000
0.8977 -0.070000
0.8978 -0.070000
0.8979 -0.070000
0.8980 -0.070000
0.8981 -0.070000
0.8982 -0.070000
0.8983 -0.070000
0.8984 -0.070000
0.8985 -0.070000
0.8986 -0.070000
0.8987 -0.070000
0.8988 -0.070000
0.8989 -0.070000
0.8990 -0.070000
0.8991 -0.070000
0.8992 -0.070000
0.8993 -0.070000
0.8994 -0.070000
0.8995 -0.070000
0.8996 -0.070000
0.8997 -0.070000
0.8998 -0.070000
0.8999 -0.070000
0.9000 -0.070000
0.9001 -0.070000
0.9002 -0.070000
0.9003 -0.070000
0.9004 -0.070000
0.9005 -0.070000
0.9006 -0.070000
0.9007 -0.070000
0.9008 -0.070000
0.9009 -0.070000
0.9010 -0.070000
0.9011 -0.070000
0.9012 -0.070000
0.9013 -0.070000
0.9014 -0.070000
0.9015 -0.070000
0.9016 -0.070000
0.9017 -0.070000
0.9018 -0.070000
0.9019 -0.070000
0.9020 -0.070000
0.9021 -0.070000
0.9022 -0.070000
0.9023 -0.070000
0.9024 -0.070000
0.9025 -0.070000
0.9026 -0.070000
0.9027 -0.070000
0.9028 -0.070000
0.9029 -0.070000
0.9030 -0.070000
0.9031 -0.070000
0.9032 -0.070000
0.9033 -0.070000
0.9034 -0.070000
0.9035 -0.070000
0.9036 -0.070000
0.9037 -0.070000
0.9038 -0.070000
0.9039 -0.070000
0.9040 -0.070000
0.9041 -0.070000
0.9042 -0.070000
0.9043 -0.070000
0.9044 -0.070000
0.9045 -0.070000
0.9046 -0.070000
0.9047 -0.070000
0.9048 -0.070000
0.9049 -0.070000
0.9050 -0.070000
0.9051 -0.070000
0.9052 -0.070000
0.9053 -0.070000
0.9054 -0.070000
0.9055 -0.070000
0.9056 -0.070000
0.9057 -0.070000
0.9058 -0.070000
0.9059 -0.070000
0.9060 -0.070000
0.9061 -0.070000
0.9062 -0.070000
0.9063 -0.070000
0.9064 -0.070000
0.9065 -0.070000
0.9066 -0.070000
0.9067 -0.070000
0.9068 -0.070000
0.9069 -0.070000
0.9070 -0.070000
0.9071 -0.070000
0.9072 -0.070000
0.9073 -0.070000
0.9074 -0.070000
0.9075 -0.070000
0.9076 -0.070000
0.9077 -0.070000
0.9078 -0.070000
0.9079 -0.070000
0.9080 -0.070000
0.9081 -0.070000
0.9082 -0.070000
0.9083 -0.070000
0.9084 -0.070000
0.9085 -0.070000
0.9086 -0.070000
0.9087 -0.070000
0.9088 -0.070000
0.9089 -0.070000
0.9090 -0.070000
0.9091 -0.070000
0.9092 -0.070000
0.9093 -0.070000
0.9094 -0.070000
0.9095 -0.070000
0.9096 -0.070000
0.9097 -0.070000
0.9098 -0.070000
0.9099 -0.070000
0.9100 -0.070000
0.9101 -0.070000
0.9102 -0.070000
0.9103 -0.070000
0.9104 -0.070000
0.9105 -0.070000
0.9106 -0.070000
0.9107 -0.070000
0.9108 -0.070000
0.9109 -0.070000
0.9110 -0.070000
0.9111 -0.070000
0.9112 -0.070000
0.9113 -0.070000
0.9114 -0.070000
0.9115 -0.070000
0.9116 -0.070000
0.9117 -0.070000
0.9118 -0.070000
0.9119 -0.070000
0.9120 -0.070000
0.9121 -0.070000
0.9122 -0.070000
0.9123 -0.070000
0.9124 -0.070000
0.9125 -0.070000
0.9126 -0.070000
0.9127 -0.070000
0.9128 -0.070000
0.9129 -0.070000
0.9130 -0.070000
0.9131 -0.070000
0.9132 -0.070000
0.9133 -0.070000
0.9134 -0.070000
0.9135 -0.070000
0.9136 -0.070000
0.9137 -0.070000
0.9138 -0.070000
0.9139 -0.070000
0.9140 -0.070000
0.9141 -0.070000
0.9142 -0.070000
0.9143 -0.070000
0.9144 -0.070000
0.9145 -0.070000
0.9146 -0.070000
0.9147 -0.070000
0.9148 -0.070000
0.9149 -0.070000
0.9150 -0.070000
0.9151 -0.070000
0.9152 -0.070000
0.9153 -0.070000
0.9154 -0.070000
0.9155 -0.070000
0.9156 -0.070000
0.9157 -0.070000
0.9158 -0.070000
0.9159 -0.070000
0.9160 -0.070000
0.9161 -0.070000
0.9162 -0.070000
0.9163 -0.070000
0.9164 -0.070000
0.9165 -0.070000
0.9166 -0.070000
0.9167 -0.070000
0.9168 -0.070000
0.9169 -0.070000
0.9170 -0.070000
0.9171 -0.070000
0.9172 -0.070000
0.9173 -0.070000
0.9174 -0.070000
0.9175 -0.070000
0.9176 -0.070000
0.9177 -0.070000
0.9178 -0.070000
0.9179 -0.070000
0.9180 -0.070000
0.9181 -0.070000
0.9182 -0.070000
0.9183 -0.070000
0.9184 -0.070000
0.9185 -0.070000
0.9186 -0.070000
0.9187 -0.070000
0.9188 -0.070000
0.9189 -0.070000
0.9190 -0.070000
0.9191 -0.070000
0.9192 -0.070000
0.9193 -0.070000
0.9194 -0.070000
0.9195 -0.070000
0.9196 -0.070000
0.9197 -0.070000
0.9198 -0.070000
0.9199 -0.070000
0.9200 -0.070000
0.9201 -0.070000
0.9202 -0.070000
0.9203 -0.070000
0.9204 -0.070000
0.9205 -0.070000
0.9206 -0.070000
0.9207 -0.070000
0.9208 -0.070000
0.9209 -0.070000
0.9210 -0.070000
0.9211 -0.070000
0.9212 -0.070000
0.9213 -0.070000
0.9214 -0.070000
0.9215 -0.070000
0.9216 -0.070000
0.9217 -0.070000
0.9218 -0.070000
0.9219 -0.070000
0.9220 -0.070000
0.9221 -0.070000
0.9222 -0.070000
0.9223 -0.070000
0.9224 -0.070000
0.9225 -0.070000
0.9226 -0.070000
0.9227 -0.070000
0.9228 -0.070000
0.9229 -0.070000
0.9230 -0.070000
0.9231 -0.070000
0.9232 -0.070000
0.9233 -0.070000
0.9234 -0.070000
0.9235 -0.070000
0.9236 -0.070000
0.9237 -0.070000
0.9238 -0.070000
0.9239 -0.070000
0.9240 -0.070000
0.9241 -0.070000
0.9242 -0.070000
0.9243 -0.070000
0.9244 -0.070000
0.9245 -0.070000
0.9246 -0.070000
0.9247 -0.070000
0.9248 -0.070000
0.9249 -0.070000
0.9250 -0.070000
0.9251 -0.070000
0.9252 -0.070000
0.9253 -0.070000
0.9254 -0.070000
0.9255 -0.070000
0.9256 -0.070000
0.9257 -0.070000
0.9258 -0.070000
0.9259 -0.070000
0.9260 -0.070000
0.9261 -0.070000
0.9262 -0.070000
0.9263 -0.070000
0.9264 -0.070000
0.9265 -0.070000
0.9266 -0.070000
0.9267 -0.070000
0.9268 -0.070000
0.9269 -0.070000
0.9270 -0.070000
0.9271 -0.070000
0.9272 -0.070000
0.9273 -0.070000
0.9274 -0.070000
0.9275 -0.070000
0.9276 -0.070000
0.9277 -0.070000
0.9278 -0.070000
0.9279 -0.070000
0.9280 -0.070000
0.9281 -0.070000
0.9282 -0.070000
0.9283 -0.070000
0.9284 -0.070000
0.9285 -0.070000
0.9286 -0.070000
0.9287 -0.070000
0.9288 -0.070000
0.9289 -0.070000
0.9290 -0.070000
0.9291 -0.070000
0.9292 -0.070000
0.9293 -0.070000
0.9294 -0.070000
0.9295 -0.070000
0.9296 -0.070000
0.9297 -0.070000
0.9298 -0.070000
0.9299 -0.070000
0.9300 -0.070000
0.9301 -0.070000
0.9302 -0.070000
0.9303 -0.070000
0.9304 -0.070000
0.9305 -0.070000
0.9306 -0.070000
0.9307 -0.070000
0.9308 -0.070000
0.9309 -0.070000
0.9310 -0.070000
0.9311 -0.070000
0.9312 -0.070000
0.9313 -0.070000
0.9314 -0.070000
0.9315 -0.070000
0.9316 -0.070000
0.9317 -0.070000
0.9318 -0.070000
0.9319 -0.070000
0.9320 -0.070000
0.9321 -0.070000
0.9322 -0.070000
0.9323 -0.070000
0.9324 -0.070000
0.9325 -0.070000
0.9326 -0.070000
0.9327 -0.070000
0.9328 -0.070000
0.9329 -0.070000
0.9330 -0.070000
0.9331 -0.070000
0.9332 -0.070000
0.9333 -0.070000
0.9334 -0.070000
0.9335 -0.070000
0.9336 -0.070000
0.9337 -0.070000
0.9338 -0.070000
0.9339 -0.070000
0.9340 -0.070000
0.9341 -0.070000
0.9342 -0.070000
0.9343 -0.070000
0.9344 -0.070000
0.9345 -0.070000
0.9346 -0.070000
0.9347 -0.070000
0.9348 -0.070000
0.9349 -0.070000
0.9350 -0.070000
0.9351 -0.070000
0.9352 -0.070000
0.9353 -0.070000
0.9354 -0.070000
0.9355 -0.070000
0.9356 -0.070000
0.9357 -0.070000
0.9358 -0.070000
0.9359 -0.070000
0.9360 -0.070000
0.9361 -0.070000
0.9362 -0.070000
0.9363 -0.070000
0.9364 -0.070000
0.9365 -0.070000
0.9366 -0.070000
0.9367 -0.070000
0.9368 -0.070000
0.9369 -0.070000
0.9370 -0.070000
0.9371 -0.070000
0.9372 -0.070000
0.9373 -0.070000
0.9374 -0.070000
0.9375 -0.070000
0.9376 -0.070000
0.9377 -0.070000
0.9378 -0.070000
0.9379 -0.070000
0.9380 -0.070000
0.9381 -0.070000
0.9382 -0.070000
0.9383 -0.070000
0.9384 -0.070000
0.9385 -0.070000
0.9386 -0.070000
0.9387 -0.070000
0.9388 -0.070000
0.9389 -0.070000
0.9390 -0.070000
0.9391 -0.070000
0.9392 -0.070000
0.9393 -0.070000
0.9394 -0.070000
0.9395 -0.070000
0.9396 -0.070000
0.9397 -0.070000
0.9398 -0.070000
0.9399 -0.070000
0.9400 -0.070000
0.9401 -0.070000
0.9402 -0.070000
0.9403 -0.070000
0.9404 -0.070000
0.9405 -0.070000
0.9406 -0.070000
0.9407 -0.070000
0.9408 -0.070000
0.9409 -0.070000
0.9410 -0.070000
0.9411 -0.070000
0.9412 -0.070000
0.9413 -0.070000
0.9414 -0.070000
0.9415 -0.070000
0.9416 -0.070000
0.9417 -0.070000
0.9418 -0.070000
0.9419 -0.070000
0.9420 -0.070000
0.9421 -0.070000
0.9422 -0.070000
0.9423 -0.070000
0.9424 -0.070000
0.9425 -0.070000
0.9426 -0.070000
0.9427 -0.070000
0.9428 -0.070000
0.9429 -0.070000
0.9430 -0.070000
0.9431 -0.070000
0.9432 -0.070000
0.9433 -0.070000
0.9434 -0.070000
0.9435 -0.070000
0.9436 -0.070000
0.9437 -0.070000
0.9438 -0.070000
0.9439 -0.070000
0.9440 -0.070000
0.9441 -0.070000
0.9442 -0.070000
0.9443 -0.070000
0.9444 -0.070000
0.9445 -0.070000
0.9446 -0.070000
0.9447 -0.070000
0.9448 -0.070000
0.9449 -0.070000
0.9450 -0.070000
0.9451 -0.070000
0.9452 -0.070000
0.9453 -0.070000
0.9454 -0.070000
0.9455 -0.070000
0.9456 -0.070000
0.9457 -0.070000
0.9458 -0.070000
0.9459 -0.070000
0.9460 -0.070000
0.9461 -0.070000
0.9462 -0.070000
0.9463 -0.070000
0.9464 -0.070000
0.9465 -0.070000
0.9466 -0.070000
0.9467 -0.070000
0.9468 -0.070000
0.9469 -0.070000
0.9470 -0.070000
0.9471 -0.070000
0.9472 -0.070000
0.9473 -0.070000
0.9474 -0.070000
0.9475 -0.070000
0.9476 -0.070000
0.9477 -0.070000
0.9478 -0.070000
0.9479 -0.070000
0.9480 -0.070000
0.9481 -0.070000
0.9482 -0.070000
0.9483 -0.070000
0.9484 -0.070000
0.9485 -0.070000
0.9486 -0.070000
0.9487 -0.070000
0.9488 -0.070000
0.9489 -0.070000
0.9490 -0.070000
0.9491 -0.070000
0.9492 -0.070000
0.9493 -0.070000
0.9494 -0.070000
0.9495 -0.070000
0.9496 -0.070000
0.9497 -0.070000
0.9498 -0.070000
0.9499 -0.070000
0.9500 -0.070000
0.9501 -0.070000
0.9502 -0.070000
0.9503 -0.070000
0.9504 -0.070000
0.9505 -0.070000
0.9506 -0.070000
0.9507 -0.070000
0.9508 -0.070000
0.9509 -0.070000
0.9510 -0.070000
0.9511 -0.070000
0.9512 -0.070000
0.9513 -0.070000
0.9514 -0.070000
0.9515 -0.070000
0.9516 -0.070000
0.9517 -0.070000
0.9518 -0.070000
0.9519 -0.070000
0.9520 -0.070000
0.9521 -0.070000
0.9522 -0.070000
0.9523 -0.070000
0.9524 -0.070000
0.9525 -0.070000
0.9526 -0.070000
0.9527 -0.070000
0.9528 -0.070000
0.9529 -0.070000
0.9530 -0.070000
0.9531 -0.070000
0.9532 -0.070000
0.9533 -0.070000
0.9534 -0.070000
0.9535 -0.070000
0.9536 -0.070000
0.9537 -0.070000
0.9538 -0.070000
0.9539 -0.070000
0.9540 -0.070000
0.9541 -0.070000
0.9542 -0.070000
0.9543 -0.070000
0.9544 -0.070000
0.9545 -0.070000
0.9546 -0.070000
0.9547 -0.070000
0.9548 -0.070000
0.9549 -0.070000
0.9550 -0.070000
0.9551 -0.070000
0.9552 -0.070000
0.9553 -0.070000
0.9554 -0.070000
0.9555 -0.070000
0.9556 -0.070000
0.9557 -0.070000
0.9558 -0.070000
0.9559 -0.070000
0.9560 -0.070000
0.9561 -0.070000
0.9562 -0.070000
0.9563 -0.070000
0.9564 -0.070000
0.9565 -0.070000
0.9566 -0.070000
0.9567 -0.070000
0.9568 -0.070000
0.9569 -0.070000
0.9570 -0.070000
0.9571 -0.070000
0.9572 -0.070000
0.9573 -0.070000
0.9574 -0.070000
0.9575 -0.070000
0.9576 -0.070000
0.9577 -0.070000
0.9578 -0.070000
0.9579 -0.070000
0.9580 -0.070000
0.9581 -0.070000
0.9582 -0.070000
0.9583 -0.070000
0.9584 -0.070000
0.9585 -0.070000
0.9586 -0.070000
0.9587 -0.070000
0.9588 -0.070000
0.9589 -0.070000
0.9590 -0.070000
0.9591 -0.070000
0.9592 -0.070000
0.9593 -0.070000
0.9594 -0.070000
0.9595 -0.070000
0.9596 -0.070000
0.9597 -0.070000
0.9598 -0.070000
0.9599 -0.070000
0.9600 -0.070000
0.9601 -0.070000
0.9602 -0.070000
0.9603 -0.070000
0.9604 -0.070000
0.9605 -0.070000
0.9606 -0.070000
0.9607 -0.070000
0.9608 -0.070000
0.9609 -0.070000
0.9610 -0.070000
0.9611 -0.070000
0.9612 -0.070000
0.9613 -0.070000
0.9614 -0.070000
0.9615 -0.070000
0.9616 -0.070000
0.9617 -0.070000
0.9618 -0.070000
0.9619 -0.070000
0.9620 -0.070000
0.9621 -0.070000
0.9622 -0.070000
0.9623 -0.070000
0.9624 -0.070000
0.9625 -0.070000
0.9626 -0.070000
0.9627 -0.070000
0.9628 -0.070000
0.9629 -0.070000
0.9630 -0.070000
0.9631 -0.070000
0.9632 -0.070000
0.9633 -0.070000
0.9634 -0.070000
0.9635 -0.070000
0.9636 -0.070000
0.9637 -0.070000
0.9638 -0.070000
0.9639 -0.070000
0.9640 -0.070000
0.9641 -0.070000
0.9642 -0.070000
0.9643 -0.070000
0.9644 -0.070000
0.9645 -0.070000
0.9646 -0.070000
0.9647 -0.070000
0.9648 -0.070000
0.9649 -0.070000
0.9650 -0.070000
0.9651 -0.070000
0.9652 -0.070000
0.9653 -0.070000
0.9654 -0.070000
0.9655 -0.070000
0.9656 -0.070000
0.9657 -0.070000
0.9658 -0.070000
0.9659 -0.070000
0.9660 -0.070000
0.9661 -0.070000
0.9662 -0.070000
0.9663 -0.070000
0.9664 -0.070000
0.9665 -0.070000
0.9666 -0.070000
0.9667 -0.070000
0.9668 -0.070000
0.9669 -0.070000
0.9670 -0.070000
0.9671 -0.070000
0.9672 -0.070000
0.9673 -0.070000
0.9674 -0.070000
0.9675 -0.070000
0.9676 -0.070000
0.9677 -0.070000
0.9678 -0.070000
0.9679 -0.070000
0.9680 -0.070000
0.9681 -0.070000
0.9682 -0.070000
0.9683 -0.070000
0.9684 -0.070000
0.9685 -0.070000
0.9686 -0.070000
0.9687 -0.070000
0.9688 -0.070000
0.9689 -0.070000
0.9690 -0.070000
0.9691 -0.070000
0.9692 -0.070000
0.9693 -0.070000
0.9694 -0.070000
0.9695 -0.070000
0.9696 -0.070000
0.9697 -0.070000
0.9698 -0.070000
0.9699 -0.070000
0.9700 -0.070000
0.9701 -0.070000
0.9702 -0.070000
0.9703 -0.070000
0.9704 -0.070000
0.9705 -0.070000
0.9706 -0.070000
0.9707 -0.070000
0.9708 -0.070000
0.9709 -0.070000
0.9710 -0.070000
0.9711 -0.070000
0.9712 -0.070000
0.9713 -0.070000
0.9714 -0.070000
0.9715 -0.070000
0.9716 -0.070000
0.9717 -0.070000
0.9718 -0.070000
0.9719 -0.070000
0.9720 -0.070000
0.9721 -0.070000
0.9722 -0.070000
0.9723 -0.070000
0.9724 -0.070000
0.9725 -0.070000
0.9726 -0.070000
0.9727 -0.070000
0.9728 -0.070000
0.9729 -0.070000
0.9730 -0.070000
0.9731 -0.070000
0.9732 -0.070000
0.9733 -0.070000
0.9734 -0.070000
0.9735 -0.070000
0.9736 -0.070000
0.9737 -0.070000
0.9738 -0.070000
0.9739 -0.070000
0.9740 -0.070000
0.9741 -0.070000
0.9742 -0.070000
0.9743 -0.070000
0.9744 -0.070000
0.9745 -0.070000
0.9746 -0.070000
0.9747 -0.070000
0.9748 -0.070000
0.9749 -0.070000
0.9750 -0.070000
0.9751 -0.070000
0.9752 -0.070000
0.9753 -0.070000
0.9754 -0.070000
0.9755 -0.070000
0.9756 -0.070000
0.9757 -0.070000
0.9758 -0.070000
0.9759 -0.070000
0.9760 -0.070000
0.9761 -0.070000
0.9762 -0.070000
0.9763 -0.070000
0.9764 -0.070000
0.9765 -0.070000
0.9766 -0.070000
0.9767 -0.070000
0.9768 -0.070000
0.9769 -0.070000
0.9770 -0.070000
0.9771 -0.070000
0.9772 -0.070000
0.9773 -0.070000
0.9774 -0.070000
0.9775 -0.070000
0.9776 -0.070000
0.9777 -0.070000
0.9778 -0.070000
0.9779 -0.070000
0.9780 -0.070000
0.9781 -0.070000
0.9782 -0.070000
0.9783 -0.070000
0.9784 -0.070000
0.9785 -0.070000
0.9786 -0.070000
0.9787 -0.070000
0.9788 -0.070000
0.9789 -0.070000
0.9790 -0.070000
0.9791 -0.070000
0.9792 -0.070000
0.9793 -0.070000
0.9794 -0.070000
0.9795 -0.070000
0.9796 -0.070000
0.9797 -0.070000
0.9798 -0.070000
0.9799 -0.070000
0.9800 -0.070000
0.9801 -0.070000
0.9802 -0.070000
0.9803 -0.070000
0.9804 -0.070000
0.9805 -0.070000
0.9806 -0.070000
0.9807 -0.070000
0.9808 -0.070000
0.9809 -0.070000
0.9810 -0.070000
0.9811 -0.070000
0.9812 -0.070000
0.9813 -0.070000
0.9814 -0.070000
0.9815 -0.070000
0.9816 -0.070000
0.9817 -0.070000
0.9818 -0.070000
0.9819 -0.070000
0.9820 -0.070000
0.9821 -0.070000
0.9822 -0.070000
0.9823 -0.070000
0.9824 -0.070000
0.9825 -0.070000
0.9826 -0.070000
0.9827 -0.070000
0.9828 -0.070000
0.9829 -0.070000
0.9830 -0.070000
0.9831 -0.070000
0.9832 -0.070000
0.9833 -0.070000
0.9834 -0.070000
0.9835 -0.070000
0.9836 -0.070000
0.9837 -0.070000
0.9838 -0.070000
0.9839 -0.070000
0.9840 -0.070000
0.9841 -0.070000
0.9842 -0.070000
0.9843 -0.070000
0.9844 -0.070000
0.9845 -0.070000
0.9846 -0.070000
0.9847 -0.070000
0.9848 -0.070000
0.9849 -0.070000
0.9850 -0.070000
0.9851 -0.070000
0.9852 -0.070000
0.9853 -0.070000
0.9854 -0.070000
0.9855 -0.070000
0.9856 -0.070000
0.9857 -0.070000
0.9858 -0.070000
0.9859 -0.070000
0.9860 -0.070000
0.9861 -0.070000
0.9862 -0.070000
0.9863 -0.070000
0.9864 -0.070000
0.9865 -0.070000
0.9866 -0.070000
0.9867 -0.070000
0.9868 -0.070000
0.9869 -0.070000
0.9870 -0.070000
0.9871 -0.070000
0.9872 -0.070000
0.9873 -0.070000
0.9874 -0.070000
0.9875 -0.070000
0.9876 -0.070000
0.9877 -0.070000
0.9878 -0.070000
0.9879 -0.070000
0.9880 -0.070000
0.9881 -0.070000
0.9882 -0.070000
0.9883 -0.070000
0.9884 -0.070000
0.9885 -0.070000
0.9886 -0.070000
0.9887 -0.070000
0.9888 -0.070000
0.9889 -0.070000
0.9890 -0.070000
0.9891 -0.070000
0.9892 -0.070000
0.9893 -0.070000
0.9894 -0.070000
0.9895 -0.070000
0.9896 -0.070000
0.9897 -0.070000
0.9898 -0.070000
0.9899 -0.070000
0.9900 -0.070000
0.9901 -0.070000
0.9902 -0.070000
0.9903 -0.070000
0.9904 -0.070000
0.9905 -0.070000
0.9906 -0.070000
0.9907 -0.070000
0.9908 -0.070000
0.9909 -0.070000
0.9910 -0.070000
0.9911 -0.070000
0.9912 -0.070000
0.9913 -0.070000
0.9914 -0.070000
0.9915 -0.070000
0.9916 -0.070000
0.9917 -0.070000
0.9918 -0.070000
0.9919 -0.070000
0.9920 -0.070000
0.9921 -0.070000
0.9922 -0.070000
0.9923 -0.070000
0.9924 -0.070000
0.9925 -0.070000
0.9926 -0.070000
0.9927 -0.070000
0.9928 -0.070000
0.9929 -0.070000
0.9930 -0.070000
0.9931 -0.070000
0.9932 -0.070000
0.9933 -0.070000
0.9934 -0.070000
0.9935 -0.070000
0.9936 -0.070000
0.9937 -0.070000
0.9938 -0.070000
0.9939 -0.070000
0.9940 -0.070000
0.9941 -0.070000
0.9942 -0.070000
0.9943 -0.070000
0.9944 -0.070000
0.9945 -0.070000
0.9946 -0.070000
0.9947 -0.070000
0.9948 -0.070000
0.9949 -0.070000
0.9950 -0.070000
0.9951 -0.070000
0.9952 -0.070000
0.9953 -0.070000
0.9954 -0.070000
0.9955 -0.070000
0.9956 -0.070000
0.9957 -0.070000
0.9958 -0.070000
0.9959 -0.070000
0.9960 -0.070000
0.9961 -0.070000
0.9962 -0.070000
0.9963 -0.070000
0.9964 -0.070000
0.9965 -0.070000
0.9966 -0.070000
0.9967 -0.070000
0.9968 -0.070000
0.9969 -0.070000
0.9970 -0.070000
0.9971 -0.070000
0.9972 -0.070000
0.9973 -0.070000
0.9974 -0.070000
0.9975 -0.070000
0.9976 -0.070000
0.9977 -0.070000
0.9978 -0.070000
0.9979 -0.070000
0.9980 -0.070000
0.9981 -0.070000
0.9982 -0.070000
0.9983 -0.070000
0.9984 -0.070000
0.9985 -0.070000
0.9986 -0.070000
0.9987 -0.070000
0.9988 -0.070000
0.9989 -0.070000
0.9990 -0.070000
0.9991 -0.070000
0.9992 -0.070000
0.9993 -0.070000
0.9994 -0.070000
0.9995 -0.070000
0.9996 -0.070000
0.9997 -0.070000
0.9998 -0.070000
0.9999 -0.070000
1.0000 -0.070000
1.0001 -0.070000
1.0002 -0.070000
1.0003 -0.070000
1.0004 -0.070000
1.0005 -0.070000
1.0006 -0.070000
1.0007 -0.070000
1.0008 -0.070000
1.0009 -0.070000
1.0010 -0.070000
1.0011 -0.070000
1.0012 -0.070000
1.0013 -0.070000
1.0014 -0.070000
1.0015 -0.070000
1.0016 -0.070000
1.0017 -0.070000
1.0018 -0.070000
1.0019 -0.070000
1.0020 -0.070000
1.0021 -0.070000
1.0022 -0.070000
1.0023 -0.070000
1.0024 -0.070000
1.0025 -0.070000
1.0026 -0.070000
1.0027 -0.070000
1.0028 -0.070000
1.0029 -0.070000
1.0030 -0.070000
1.0031 -0.070000
1.0032 -0.070000
1.0033 -0.070000
1.0034 -0.070000
1.0035 -0.070000
1.0036 -0.070000
1.0037 -0.070000
1.0038 -0.070000
1.0039 -0.070000
1.0040 -0.070000
1.0041 -0.070000
1.0042 -0.070000
1.0043 -0.070000
1.0044 -0.070000
1.0045 -0.070000
1.0046 -0.070000
1.0047 -0.070000
1.0048 -0.070000
1.0049 -0.070000
1.0050 -0.070000
1.0051 -0.070000
1.0052 -0.070000
1.0053 -0.070000
1.0054 -0.070000
1.0055 -0.070000
1.0056 -0.070000
1.0057 -0.070000
1.0058 -0.070000
1.0059 -0.070000
1.0060 -0.070000
1.0061 -0.070000
1.0062 -0.070000
1.0063 -0.070000
1.0064 -0.070000
1.0065 -0.070000
1.0066 -0.070000
1.0067 -0.070000
1.0068 -0.070000
1.0069 -0.070000
1.0070 -0.070000
1.0071 -0.070000
1.0072 -0.070000
1.0073 -0.070000
1.0074 -0.070000
1.0075 -0.070000
1.0076 -0.070000
1.0077 -0.070000
1.0078 -0.070000
1.0079 -0.070000
1.0080 -0.070000
1.0081 -0.070000
1.0082 -0.070000
1.0083 -0.070000
1.0084 -0.070000
1.0085 -0.070000
1.0086 -0.070000
1.0087 -0.070000
1.0088 -0.070000
1.0089 -0.070000
1.0090 -0.070000
1.0091 -0.070000
1.0092 -0.070000
1.0093 -0.070000
1.0094 -0.070000
1.0095 -0.070000
1.0096 -0.070000
1.0097 -0.070000
1.0098 -0.070000
1.0099 -0.070000
1.0100 -0.070000
1.0101 -0.070000
1.0102 -0.070000
1.0103 -0.070000
1.0104 -0.070000
1.0105 -0.070000
1.0106 -0.070000
1.0107 -0.070000
1.0108 -0.070000
1.0109 -0.070000
1.0110 -0.070000
1.0111 -0.070000
1.0112 -0.070000
1.0113 -0.070000
1.0114 -0.070000
1.0115 -0.070000
1.0116 -0.070000
1.0117 -0.070000
1.0118 -0.070000
1.0119 -0.070000
1.0120 -0.070000
1.0121 -0.070000
1.0122 -0.070000
1.0123 -0.070000
1.0124 -0.070000
1.0125 -0.070000
1.0126 -0.070000
1.0127 -0.070000
1.0128 -0.070000
1.0129 -0.070000
1.0130 -0.070000
1.0131 -0.070000
1.0132 -0.070000
1.0133 -0.070000
1.0134 -0.070000
1.0135 -0.070000
1.0136 -0.070000
1.0137 -0.070000
1.0138 -0.070000
1.0139 -0.070000
1.0140 -0.070000
1.0141 -0.070000
1.0142 -0.070000
1.0143 -0.070000
1.0144 -0.070000
1.0145 -0.070000
1.0146 -0.070000
1.0147 -0.070000
1.0148 -0.070000
1.0149 -0.070000
1.0150 -0.070000
1.0151 -0.070000
1.0152 -0.070000
1.0153 -0.070000
1.0154 -0.070000
1.0155 -0.070000
1.0156 -0.070000
1.0157 -0.070000
1.0158 -0.070000
1.0159 -0.070000
1.0160 -0.070000
1.0161 -0.070000
1.0162 -0.070000
1.0163 -0.070000
1.0164 -0.070000
1.0165 -0.070000
1.0166 -0.070000
1.0167 -0.070000
1.0168 -0.070000
1.0169 -0.070000
1.0170 -0.070000
1.0171 -0.070000
1.0172 -0.070000
1.0173 -0.070000
1.0174 -0.070000
1.0175 -0.070000
1.0176 -0.070000
1.0177 -0.070000
1.0178 -0.070000
1.0179 -0.070000
1.0180 -0.070000
1.0181 -0.070000
1.0182 -0.070000
1.0183 -0.070000
1.0184 -0.070000
1.0185 -0.070000
1.0186 -0.070000
1.0187 -0.070000
1.0188 -0.070000
1.0189 -0.070000
1.0190 -0.070000
1.0191 -0.070000
1.0192 -0.070000
1.0193 -0.070000
1.0194 -0.070000
1.0195 -0.070000
1.0196 -0.070000
1.0197 -0.070000
1.0198 -0.070000
1.0199 -0.070000
1.0200 -0.070000
1.0201 -0.070000
1.0202 -0.070000
1.0203 -0.070000
1.0204 -0.070000
1.0205 -0.070000
1.0206 -0.070000
1.0207 -0.070000
1.0208 -0.070000
1.0209 -0.070000
1.0210 -0.070000
1.0211 -0.070000
1.0212 -0.070000
1.0213 -0.070000
1.0214 -0.070000
1.0215 -0.070000
1.0216 -0.070000
1.0217 -0.070000
1.0218 -0.070000
1.0219 -0.070000
1.0220 -0.070000
1.0221 -0.070000
1.0222 -0.070000
1.0223 -0.070000
1.0224 -0.070000
1.0225 -0.070000
1.0226 -0.070000
1.0227 -0.070000
1.0228 -0.070000
1.0229 -0.070000
1.0230 -0.070000
1.0231 -0.070000
1.0232 -0.070000
1.0233 -0.070000
1.0234 -0.070000
1.0235 -0.070000
1.0236 -0.070000
1.0237 -0.070000
1.0238 -0.070000
1.0239 -0.070000
1.0240 -0.070000
1.0241 -0.070000
1.0242 -0.070000
1.0243 -0.070000
1.0244 -0.070000
1.0245 -0.070000
1.0246 -0.070000
1.0247 -0.070000
1.0248 -0.070000
1.0249 -0.070000
1.0250 -0.070000
1.0251 -0.070000
1.0252 -0.070000
1.0253 -0.070000
1.0254 -0.070000
1.0255 -0.070000
1.0256 -0.070000
1.0257 -0.070000
1.0258 -0.070000
1.0259 -0.070000
1.0260 -0.070000
1.0261 -0.070000
1.0262 -0.070000
1.0263 -0.070000
1.0264 -0.070000
1.0265 -0.070000
1.0266 -0.070000
1.0267 -0.070000
1.0268 -0.070000
1.0269 -0.070000
1.0270 -0.070000
1.0271 -0.070000
1.0272 -0.070000
1.0273 -0.070000
1.0274 -0.070000
1.0275 -0.070000
1.0276 -0.070000
1.0277 -0.070000
1.0278 -0.070000
1.0279 -0.070000
1.0280 -0.070000
1.0281 -0.070000
1.0282 -0.070000
1.0283 -0.070000
1.0284 -0.070000
1.0285 -0.070000
1.0286 -0.070000
1.0287 -0.070000
1.0288 -0.070000
1.0289 -0.070000
1.0290 -0.070000
1.0291 -0.070000
1.0292 -0.070000
1.0293 -0.070000
1.0294 -0.070000
1.0295 -0.070000
1.0296 -0.070000
1.0297 -0.070000
1.0298 -0.070000
1.0299 -0.070000
1.0300 -0.070000
1.0301 -0.070000
1.0302 -0.070000
1.0303 -0.070000
1.0304 -0.070000
1.0305 -0.070000
1.0306 -0.070000
1.0307 -0.070000
1.0308 -0.070000
1.0309 -0.070000
1.0310 -0.070000
1.0311 -0.070000
1.0312 -0.070000
1.0313 -0.070000
1.0314 -0.070000
1.0315 -0.070000
1.0316 -0.070000
1.0317 -0.070000
1.0318 -0.070000
1.0319 -0.070000
1.0320 -0.070000
1.0321 -0.070000
1.0322 -0.070000
1.0323 -0.070000
1.0324 -0.070000
1.0325 -0.070000
1.0326 -0.070000
1.0327 -0.070000
1.0328 -0.070000
1.0329 -0.070000
1.0330 -0.070000
1.0331 -0.070000
1.0332 -0.070000
1.0333 -0.070000
1.0334 -0.070000
1.0335 -0.070000
1.0336 -0.070000
1.0337 -0.070000
1.0338 -0.070000
1.0339 -0.070000
1.0340 -0.070000
1.0341 -0.070000
1.0342 -0.070000
1.0343 -0.070000
1.0344 -0.070000
1.0345 -0.070000
1.0346 -0.070000
1.0347 -0.070000
1.0348 -0.070000
1.0349 -0.070000
1.0350 -0.070000
1.0351 -0.070000
1.0352 -0.070000
1.0353 -0.070000
1.0354 -0.070000
1.0355 -0.070000
1.0356 -0.070000
1.0357 -0.070000
1.0358 -0.070000
1.0359 -0.070000
1.0360 -0.070000
1.0361 -0.070000
1.0362 -0.070000
1.0363 -0.070000
1.0364 -0.070000
1.0365 -0.070000
1.0366 -0.070000
1.0367 -0.070000
1.0368 -0.070000
1.0369 -0.070000
1.0370 -0.070000
1.0371 -0.070000
1.0372 -0.070000
1.0373 -0.070000
1.0374 -0.070000
1.0375 -0.070000
1.0376 -0.070000
1.0377 -0.070000
1.0378 -0.070000
1.0379 -0.070000
1.0380 -0.070000
1.0381 -0.070000
1.0382 -0.070000
1.0383 -0.070000
1.0384 -0.070000
1.0385 -0.070000
1.0386 -0.070000
1.0387 -0.070000
1.0388 -0.070000
1.0389 -0.070000
1.0390 -0.070000
1.0391 -0.070000
1.0392 -0.070000
1.0393 -0.070000
1.0394 -0.070000
1.0395 -0.070000
1.0396 -0.070000
1.0397 -0.070000
1.0398 -0.070000
1.0399 -0.070000
1.0400 -0.070000
1.0401 -0.070000
1.0402 -0.070000
1.0403 -0.070000
1.0404 -0.070000
1.0405 -0.070000
1.0406 -0.070000
1.0407 -0.070000
1.0408 -0.070000
1.0409 -0.070000
1.0410 -0.070000
1.0411 -0.070000
1.0412 -0.070000
1.0413 -0.070000
1.0414 -0.070000
1.0415 -0.070000
1.0416 -0.070000
1.0417 -0.070000
1.0418 -0.070000
1.0419 -0.070000
1.0420 -0.070000
1.0421 -0.070000
1.0422 -0.070000
1.0423 -0.070000
1.0424 -0.070000
1.0425 -0.070000
1.0426 -0.070000
1.0427 -0.070000
1.0428 -0.070000
1.0429 -0.070000
1.0430 -0.070000
1.0431 -0.070000
1.0432 -0.070000
1.0433 -0.070000
1.0434 -0.070000
1.0435 -0.070000
1.0436 -0.070000
1.0437 -0.070000
1.0438 -0.070000
1.0439 -0.070000
1.0440 -0.070000
1.0441 -0.070000
1.0442 -0.070000
1.0443 -0.070000
1.0444 -0.070000
1.0445 -0.070000
1.0446 -0.070000
1.0447 -0.070000
1.0448 -0.070000
1.0449 -0.070000
1.0450 -0.070000
1.0451 -0.070000
1.0452 -0.070000
1.0453 -0.070000
1.0454 -0.070000
1.0455 -0.070000
1.0456 -0.070000
1.0457 -0.070000
1.0458 -0.070000
1.0459 -0.070000
1.0460 -0.070000
1.0461 -0.070000
1.0462 -0.070000
1.0463 -0.070000
1.0464 -0.070000
1.0465 -0.070000
1.0466 -0.070000
1.0467 -0.070000
1.0468 -0.070000
1.0469 -0.070000
1.0470 -0.070000
1.0471 -0.070000
1.0472 -0.070000
1.0473 -0.070000
1.0474 -0.070000
1.0475 -0.070000
1.0476 -0.070000
1.0477 -0.070000
1.0478 -0.070000
1.0479 -0.070000
1.0480 -0.070000
1.0481 -0.070000
1.0482 -0.070000
1.0483 -0.070000
1.0484 -0.070000
1.0485 -0.070000
1.0486 -0.070000
1.0487 -0.070000
1.0488 -0.070000
1.0489 -0.070000
1.0490 -0.070000
1.0491 -0.070000
1.0492 -0.070000
1.0493 -0.070000
1.0494 -0.070000
1.0495 -0.070000
1.0496 -0.070000
1.0497 -0.070000
1.0498 -0.070000
1.0499 -0.070000
1.0500 -0.070000
1.0501 -0.070000
1.0502 -0.070000
1.0503 -0.070000
1.0504 -0.070000
1.0505 -0.070000
1.0506 -0.070000
1.0507 -0.070000
1.0508 -0.070000
1.0509 -0.070000
1.0510 -0.070000
1.0511 -0.070000
1.0512 -0.070000
1.0513 -0.070000
1.0514 -0.070000
1.0515 -0.070000
1.0516 -0.070000
1.0517 -0.070000
1.0518 -0.070000
1.0519 -0.070000
1.0520 -0.070000
1.0521 -0.070000
1.0522 -0.070000
1.0523 -0.070000
1.0524 -0.070000
1.0525 -0.070000
1.0526 -0.070000
1.0527 -0.070000
1.0528 -0.070000
1.0529 -0.070000
1.0530 -0.070000
1.0531 -0.070000
1.0532 -0.070000
1.0533 -0.070000
1.0534 -0.070000
1.0535 -0.070000
1.0536 -0.070000
1.0537 -0.070000
1.0538 -0.070000
1.0539 -0.070000
1.0540 -0.070000
1.0541 -0.070000
1.0542 -0.070000
1.0543 -0.070000
1.0544 -0.070000
1.0545 -0.070000
1.0546 -0.070000
1.0547 -0.070000
1.0548 -0.070000
1.0549 -0.070000
1.0550 -0.070000
1.0551 -0.070000
1.0552 -0.070000
1.0553 -0.070000
1.0554 -0.070000
1.0555 -0.070000
1.0556 -0.070000
1.0557 -0.070000
1.0558 -0.070000
1.0559 -0.070000
1.0560 -0.070000
1.0561 -0.070000
1.0562 -0.070000
1.0563 -0.070000
1.0564 -0.070000
1.0565 -0.070000
1.0566 -0.070000
1.0567 -0.070000
1.0568 -0.070000
1.0569 -0.070000
1.0570 -0.070000
1.0571 -0.070000
1.0572 -0.070000
1.0573 -0.070000
1.0574 -0.070000
1.0575 -0.070000
1.0576 -0.070000
1.0577 -0.070000
1.0578 -0.070000
1.0579 -0.070000
1.0580 -0.070000
1.0581 -0.070000
1.0582 -0.070000
1.0583 -0.070000
1.0584 -0.070000
1.0585 -0.070000
1.0586 -0.070000
1.0587 -0.070000
1.0588 -0.070000
1.0589 -0.070000
1.0590 -0.070000
1.0591 -0.070000
1.0592 -0.070000
1.0593 -0.070000
1.0594 -0.070000
1.0595 -0.070000
1.0596 -0.070000
1.0597 -0.070000
1.0598 -0.070000
1.0599 -0.070000
1.0600 -0.070000
1.0601 -0.070000
1.0602 -0.070000
1.0603 -0.070000
1.0604 -0.070000
1.0605 -0.070000
1.0606 -0.070000
1.0607 -0.070000
1.0608 -0.070000
1.0609 -0.070000
1.0610 -0.070000
1.0611 -0.070000
1.0612 -0.070000
1.0613 -0.070000
1.0614 -0.070000
1.0615 -0.070000
1.0616 -0.070000
1.0617 -0.070000
1.0618 -0.070000
1.0619 -0.070000
1.0620 -0.070000
1.0621 -0.070000
1.0622 -0.070000
1.0623 -0.070000
1.0624 -0.070000
1.0625 -0.070000
1.0626 -0.070000
1.0627 -0.070000
1.0628 -0.070000
1.0629 -0.070000
1.0630 -0.070000
1.0631 -0.070000
1.0632 -0.070000
1.0633 -0.070000
1.0634 -0.070000
1.0635 -0.070000
1.0636 -0.070000
1.0637 -0.070000
1.0638 -0.070000
1.0639 -0.070000
1.0640 -0.070000
1.0641 -0.070000
1.0642 -0.070000
1.0643 -0.070000
1.0644 -0.070000
1.0645 -0.070000
1.0646 -0.070000
1.0647 -0.070000
1.0648 -0.070000
1.0649 -0.070000
1.0650 -0.070000
1.0651 -0.070000
1.0652 -0.070000
1.0653 -0.070000
1.0654 -0.070000
1.0655 -0.070000
1.0656 -0.070000
1.0657 -0.070000
1.0658 -0.070000
1.0659 -0.070000
1.0660 -0.070000
1.0661 -0.070000
1.0662 -0.070000
1.0663 -0.070000
1.0664 -0.070000
1.0665 -0.070000
1.0666 -0.070000
1.0667 -0.070000
1.0668 -0.070000
1.0669 -0.070000
1.0670 -0.070000
1.0671 -0.070000
1.0672 -0.070000
1.0673 -0.070000
1.0674 -0.070000
1.0675 -0.070000
1.0676 -0.070000
1.0677 -0.070000
1.0678 -0.070000
1.0679 -0.070000
1.0680 -0.070000
1.0681 -0.070000
1.0682 -0.070000
1.0683 -0.070000
1.0684 -0.070000
1.0685 -0.070000
1.0686 -0.070000
1.0687 -0.070000
1.0688 -0.070000
1.0689 -0.070000
1.0690 -0.070000
1.0691 -0.070000
1.0692 -0.070000
1.0693 -0.070000
1.0694 -0.070000
1.0695 -0.070000
1.0696 -0.070000
1.0697 -0.070000
1.0698 -0.070000
1.0699 -0.070000
1.0700 -0.070000
1.0701 -0.070000
1.0702 -0.070000
1.0703 -0.070000
1.0704 -0.070000
1.0705 -0.070000
1.0706 -0.070000
1.0707 -0.070000
1.0708 -0.070000
1.0709 -0.070000
1.0710 -0.070000
1.0711 -0.070000
1.0712 -0.070000
1.0713 -0.070000
1.0714 -0.070000
1.0715 -0.070000
1.0716 -0.070000
1.0717 -0.070000
1.0718 -0.070000
1.0719 -0.070000
1.0720 -0.070000
1.0721 -0.070000
1.0722 -0.070000
1.0723 -0.070000
1.0724 -0.070000
1.0725 -0.070000
1.0726 -0.070000
1.0727 -0.070000
1.0728 -0.070000
1.0729 -0.070000
1.0730 -0.070000
1.0731 -0.070000
1.0732 -0.070000
1.0733 -0.070000
1.0734 -0.070000
1.0735 -0.070000
1.0736 -0.070000
1.0737 -0.070000
1.0738 -0.070000
1.0739 -0.070000
1.0740 -0.070000
1.0741 -0.070000
1.0742 -0.070000
1.0743 -0.070000
1.0744 -0.070000
1.0745 -0.070000
1.0746 -0.070000
1.0747 -0.070000
1.0748 -0.070000
1.0749 -0.070000
1.0750 -0.070000
1.0751 -0.070000
1.0752 -0.070000
1.0753 -0.070000
1.0754 -0.070000
1.0755 -0.070000
1.0756 -0.070000
1.0757 -0.070000
1.0758 -0.070000
1.0759 -0.070000
1.0760 -0.070000
1.0761 -0.070000
1.0762 -0.070000
1.0763 -0.070000
1.0764 -0.070000
1.0765 -0.070000
1.0766 -0.070000
1.0767 -0.070000
1.0768 -0.070000
1.0769 -0.070000
1.0770 -0.070000
1.0771 -0.070000
1.0772 -0.070000
1.0773 -0.070000
1.0774 -0.070000
1.0775 -0.070000
1.0776 -0.070000
1.0777 -0.070000
1.0778 -0.070000
1.0779 -0.070000
1.0780 -0.070000
1.0781 -0.070000
1.0782 -0.070000
1.0783 -0.070000
1.0784 -0.070000
1.0785 -0.070000
1.0786 -0.070000
1.0787 -0.070000
1.0788 -0.070000
1.0789 -0.070000
1.0790 -0.070000
1.0791 -0.070000
1.0792 -0.070000
1.0793 -0.070000
1.0794 -0.070000
1.0795 -0.070000
1.0796 -0.070000
1.0797 -0.070000
1.0798 -0.070000
1.0799 -0.070000
1.0800 -0.070000
1.0801 -0.070000
1.0802 -0.070000
1.0803 -0.070000
1.0804 -0.070000
1.0805 -0.070000
1.0806 -0.070000
1.0807 -0.070000
1.0808 -0.070000
1.0809 -0.070000
1.0810 -0.070000
1.0811 -0.070000
1.0812 -0.070000
1.0813 -0.070000
1.0814 -0.070000
1.0815 -0.070000
1.0816 -0.070000
1.0817 -0.070000
1.0818 -0.070000
1.0819 -0.070000
1.0820 -0.070000
1.0821 -0.070000
1.0822 -0.070000
1.0823 -0.070000
1.0824 -0.070000
1.0825 -0.070000
1.0826 -0.070000
1.0827 -0.070000
1.0828 -0.070000
1.0829 -0.070000
1.0830 -0.070000
1.0831 -0.070000
1.0832 -0.070000
1.0833 -0.070000
1.0834 -0.070000
1.0835 -0.070000
1.0836 -0.070000
1.0837 -0.070000
1.0838 -0.070000
1.0839 -0.070000
1.0840 -0.070000
1.0841 -0.070000
1.0842 -0.070000
1.0843 -0.070000
1.0844 -0.070000
1.0845 -0.070000
1.0846 -0.070000
1.0847 -0.070000
1.0848 -0.070000
1.0849 -0.070000
1.0850 -0.070000
1.0851 -0.070000
1.0852 -0.070000
1.0853 -0.070000
1.0854 -0.070000
1.0855 -0.070000
1.0856 -0.070000
1.0857 -0.070000
1.0858 -0.070000
1.0859 -0.070000
1.0860 -0.070000
1.0861 -0.070000
1.0862 -0.070000
1.0863 -0.070000
1.0864 -0.070000
1.0865 -0.070000
1.0866 -0.070000
1.0867 -0.070000
1.0868 -0.070000
1.0869 -0.070000
1.0870 -0.070000
1.0871 -0.070000
1.0872 -0.070000
1.0873 -0.070000
1.0874 -0.070000
1.0875 -0.070000
1.0876 -0.070000
1.0877 -0.070000
1.0878 -0.070000
1.0879 -0.070000
1.0880 -0.070000
1.0881 -0.070000
1.0882 -0.070000
1.0883 -0.070000
1.0884 -0.070000
1.0885 -0.070000
1.0886 -0.070000
1.0887 -0.070000
1.0888 -0.070000
1.0889 -0.070000
1.0890 -0.070000
1.0891 -0.070000
1.0892 -0.070000
1.0893 -0.070000
1.0894 -0.070000
1.0895 -0.070000
1.0896 -0.070000
1.0897 -0.070000
1.0898 -0.070000
1.0899 -0.070000
1.0900 -0.070000
1.0901 -0.070000
1.0902 -0.070000
1.0903 -0.070000
1.0904 -0.070000
1.0905 -0.070000
1.0906 -0.070000
1.0907 -0.070000
1.0908 -0.070000
1.0909 -0.070000
1.0910 -0.070000
1.0911 -0.070000
1.0912 -0.070000
1.0913 -0.070000
1.0914 -0.070000
1.0915 -0.070000
1.0916 -0.070000
1.0917 -0.070000
1.0918 -0.070000
1.0919 -0.070000
1.0920 -0.070000
1.0921 -0.070000
1.0922 -0.070000
1.0923 -0.070000
1.0924 -0.070000
1.0925 -0.070000
1.0926 -0.070000
1.0927 -0.070000
1.0928 -0.070000
1.0929 -0.070000
1.0930 -0.070000
1.0931 -0.070000
1.0932 -0.070000
1.0933 -0.070000
1.0934 -0.070000
1.0935 -0.070000
1.0936 -0.070000
1.0937 -0.070000
1.0938 -0.070000
1.0939 -0.070000
1.0940 -0.070000
1.0941 -0.070000
1.0942 -0.070000
1.0943 -0.070000
1.0944 -0.070000
1.0945 -0.070000
1.0946 -0.070000
1.0947 -0.070000
1.0948 -0.070000
1.0949 -0.070000
1.0950 -0.070000
1.0951 -0.070000
1.0952 -0.070000
1.0953 -0.070000
1.0954 -0.070000
1.0955 -0.070000
1.0956 -0.070000
1.0957 -0.070000
1.0958 -0.070000
1.0959 -0.070000
1.0960 -0.070000
1.0961 -0.070000
1.0962 -0.070000
1.0963 -0.070000
1.0964 -0.070000
1.0965 -0.070000
1.0966 -0.070000
1.0967 -0.070000
1.0968 -0.070000
1.0969 -0.070000
1.0970 -0.070000
1.0971 -0.070000
1.0972 -0.070000
1.0973 -0.070000
1.0974 -0.070000
1.0975 -0.070000
1.0976 -0.070000
1.0977 -0.070000
1.0978 -0.070000
1.0979 -0.070000
1.0980 -0.070000
1.0981 -0.070000
1.0982 -0.070000
1.0983 -0.070000
1.0984 -0.070000
1.0985 -0.070000
1.0986 -0.070000
1.0987 -0.070000
1.0988 -0.070000
1.0989 -0.070000
1.0990 -0.070000
1.0991 -0.070000
1.0992 -0.070000
1.0993 -0.070000
1.0994 -0.070000
1.0995 -0.070000
1.0996 -0.070000
1.0997 -0.070000
1.0998 -0.070000
1.0999 -0.070000
1.1000 -0.070000
1.1001 -0.070000
1.1002 -0.070000
1.1003 -0.070000
1.1004 -0.070000
1.1005 -0.070000
1.1006 -0.070000
1.1007 -0.070000
1.1008 -0.070000
1.1009 -0.070000
1.1010 -0.070000
1.1011 -0.070000
1.1012 -0.070000
1.1013 -0.070000
1.1014 -0.070000
1.1015 -0.070000
1.1016 -0.070000
1.1017 -0.070000
1.1018 -0.070000
1.1019 -0.070000
1.1020 -0.070000
1.1021 -0.070000
1.1022 -0.070000
1.1023 -0.070000
1.1024 -0.070000
1.1025 -0.070000
1.1026 -0.070000
1.1027 -0.070000
1.1028 -0.070000
1.1029 -0.070000
1.1030 -0.070000
1.1031 -0.070000
1.1032 -0.070000
1.1033 -0.070000
1.1034 -0.070000
1.1035 -0.070000
1.1036 -0.070000
1.1037 -0.070000
1.1038 -0.070000
1.1039 -0.070000
1.1040 -0.070000
1.1041 -0.070000
1.1042 -0.070000
1.1043 -0.070000
1.1044 -0.070000
1.1045 -0.070000
1.1046 -0.070000
1.1047 -0.070000
1.1048 -0.070000
1.1049 -0.070000
1.1050 -0.070000
1.1051 -0.070000
1.1052 -0.070000
1.1053 -0.070000
1.1054 -0.070000
1.1055 -0.070000
1.1056 -0.070000
1.1057 -0.070000
1.1058 -0.070000
1.1059 -0.070000
1.1060 -0.070000
1.1061 -0.070000
1.1062 -0.070000
1.1063 -0.070000
1.1064 -0.070000
1.1065 -0.070000
1.1066 -0.070000
1.1067 -0.070000
1.1068 -0.070000
1.1069 -0.070000
1.1070 -0.070000
1.1071 -0.070000
1.1072 -0.070000
1.1073 -0.070000
1.1074 -0.070000
1.1075 -0.070000
1.1076 -0.070000
1.1077 -0.070000
1.1078 -0.070000
1.1079 -0.070000
1.1080 -0.070000
1.1081 -0.070000
1.1082 -0.070000
1.1083 -0.070000
1.1084 -0.070000
1.1085 -0.070000
1.1086 -0.070000
1.1087 -0.070000
1.1088 -0.070000
1.1089 -0.070000
1.1090 -0.070000
1.1091 -0.070000
1.1092 -0.070000
1.1093 -0.070000
1.1094 -0.070000
1.1095 -0.070000
1.1096 -0.070000
1.1097 -0.070000
1.1098 -0.070000
1.1099 -0.070000
1.1100 -0.070000
1.1101 -0.070000
1.1102 -0.070000
1.1103 -0.070000
1.1104 -0.070000
1.1105 -0.070000
1.1106 -0.070000
1.1107 -0.070000
1.1108 -0.070000
1.1109 -0.070000
1.1110 -0.070000
1.1111 -0.070000
1.1112 -0.070000
1.1113 -0.070000
1.1114 -0.070000
1.1115 -0.070000
1.1116 -0.070000
1.1117 -0.070000
1.1118 -0.070000
1.1119 -0.070000
1.1120 -0.070000
1.1121 -0.070000
1.1122 -0.070000
1.1123 -0.070000
1.1124 -0.070000
1.1125 -0.070000
1.1126 -0.070000
1.1127 -0.070000
1.1128 -0.070000
1.1129 -0.070000
1.1130 -0.070000
1.1131 -0.070000
1.1132 -0.070000
1.1133 -0.070000
1.1134 -0.070000
1.1135 -0.070000
1.1136 -0.070000
1.1137 -0.070000
1.1138 -0.070000
1.1139 -0.070000
1.1140 -0.070000
1.1141 -0.070000
1.1142 -0.070000
1.1143 -0.070000
1.1144 -0.070000
1.1145 -0.070000
1.1146 -0.070000
1.1147 -0.070000
1.1148 -0.070000
1.1149 -0.070000
1.1150 -0.070000
1.1151 -0.070000
1.1152 -0.070000
1.1153 -0.070000
1.1154 -0.070000
1.1155 -0.070000
1.1156 -0.070000
1.1157 -0.070000
1.1158 -0.070000
1.1159 -0.070000
1.1160 -0.070000
1.1161 -0.070000
1.1162 -0.070000
1.1163 -0.070000
1.1164 -0.070000
1.1165 -0.070000
1.1166 -0.070000
1.1167 -0.070000
1.1168 -0.070000
1.1169 -0.070000
1.1170 -0.070000
1.1171 -0.070000
1.1172 -0.070000
1.1173 -0.070000
1.1174 -0.070000
1.1175 -0.070000
1.1176 -0.070000
1.1177 -0.070000
1.1178 -0.070000
1.1179 -0.070000
1.1180 -0.070000
1.1181 -0.070000
1.1182 -0.070000
1.1183 -0.070000
1.1184 -0.070000
1.1185 -0.070000
1.1186 -0.070000
1.1187 -0.070000
1.1188 -0.070000
1.1189 -0.070000
1.1190 -0.070000
1.1191 -0.070000
1.1192 -0.070000
1.1193 -0.070000
1.1194 -0.070000
1.1195 -0.070000
1.1196 -0.070000
1.1197 -0.070000
1.1198 -0.070000
1.1199 -0.070000
1.1200 -0.070000
1.1201 -0.070000
1.1202 -0.070000
1.1203 -0.070000
1.1204 -0.070000
1.1205 -0.070000
1.1206 -0.070000
1.1207 -0.070000
1.1208 -0.070000
1.1209 -0.070000
1.1210 -0.070000
1.1211 -0.070000
1.1212 -0.070000
1.1213 -0.070000
1.1214 -0.070000
1.1215 -0.070000
1.1216 -0.070000
1.1217 -0.070000
1.1218 -0.070000
1.1219 -0.070000
1.1220 -0.070000
1.1221 -0.070000
1.1222 -0.070000
1.1223 -0.070000
1.1224 -0.070000
1.1225 -0.070000
1.1226 -0.070000
1.1227 -0.070000
1.1228 -0.070000
1.1229 -0.070000
1.1230 -0.070000
1.1231 -0.070000
1.1232 -0.070000
1.1233 -0.070000
1.1234 -0.070000
1.1235 -0.070000
1.1236 -0.070000
1.1237 -0.070000
1.1238 -0.070000
1.1239 -0.070000
1.1240 -0.070000
1.1241 -0.070000
1.1242 -0.070000
1.1243 -0.070000
1.1244 -0.070000
1.1245 -0.070000
1.1246 -0.070000
1.1247 -0.070000
1.1248 -0.070000
1.1249 -0.070000
1.1250 -0.070000
1.1251 -0.070000
1.1252 -0.070000
1.1253 -0.070000
1.1254 -0.070000
1.1255 -0.070000
1.1256 -0.070000
1.1257 -0.070000
1.1258 -0.070000
1.1259 -0.070000
1.1260 -0.070000
1.1261 -0.070000
1.1262 -0.070000
1.1263 -0.070000
1.1264 -0.070000
1.1265 -0.070000
1.1266 -0.070000
1.1267 -0.070000
1.1268 -0.070000
1.1269 -0.070000
1.1270 -0.070000
1.1271 -0.070000
1.1272 -0.070000
1.1273 -0.070000
1.1274 -0.070000
1.1275 -0.070000
1.1276 -0.070000
1.1277 -0.070000
1.1278 -0.070000
1.1279 -0.070000
1.1280 -0.070000
1.1281 -0.070000
1.1282 -0.070000
1.1283 -0.070000
1.1284 -0.070000
1.1285 -0.070000
1.1286 -0.070000
1.1287 -0.070000
1.1288 -0.070000
1.1289 -0.070000
1.1290 -0.070000
1.1291 -0.070000
1.1292 -0.070000
1.1293 -0.070000
1.1294 -0.070000
1.1295 -0.070000
1.1296 -0.070000
1.1297 -0.070000
1.1298 -0.070000
1.1299 -0.070000
1.1300 -0.070000
1.1301 -0.070000
1.1302 -0.070000
1.1303 -0.070000
1.1304 -0.070000
1.1305 -0.070000
1.1306 -0.070000
1.1307 -0.070000
1.1308 -0.070000
1.1309 -0.070000
1.1310 -0.070000
1.1311 -0.070000
1.1312 -0.070000
1.1313 -0.070000
1.1314 -0.070000
1.1315 -0.070000
1.1316 -0.070000
1.1317 -0.070000
1.1318 -0.070000
1.1319 -0.070000
1.1320 -0.070000
1.1321 -0.070000
1.1322 -0.070000
1.1323 -0.070000
1.1324 -0.070000
1.1325 -0.070000
1.1326 -0.070000
1.1327 -0.070000
1.1328 -0.070000
1.1329 -0.070000
1.1330 -0.070000
1.1331 -0.070000
1.1332 -0.070000
1.1333 -0.070000
1.1334 -0.070000
1.1335 -0.070000
1.1336 -0.070000
1.1337 -0.070000
1.1338 -0.070000
1.1339 -0.070000
1.1340 -0.070000
1.1341 -0.070000
1.1342 -0.070000
1.1343 -0.070000
1.1344 -0.070000
1.1345 -0.070000
1.1346 -0.070000
1.1347 -0.070000
1.1348 -0.070000
1.1349 -0.070000
1.1350 -0.070000
1.1351 -0.070000
1.1352 -0.070000
1.1353 -0.070000
1.1354 -0.070000
1.1355 -0.070000
1.1356 -0.070000
1.1357 -0.070000
1.1358 -0.070000
1.1359 -0.070000
1.1360 -0.070000
1.1361 -0.070000
1.1362 -0.070000
1.1363 -0.070000
1.1364 -0.070000
1.1365 -0.070000
1.1366 -0.070000
1.1367 -0.070000
1.1368 -0.070000
1.1369 -0.070000
1.1370 -0.070000
1.1371 -0.070000
1.1372 -0.070000
1.1373 -0.070000
1.1374 -0.070000
1.1375 -0.070000
1.1376 -0.070000
1.1377 -0.070000
1.1378 -0.070000
1.1379 -0.070000
1.1380 -0.070000
1.1381 -0.070000
1.1382 -0.070000
1.1383 -0.070000
1.1384 -0.070000
1.1385 -0.070000
1.1386 -0.070000
1.1387 -0.070000
1.1388 -0.070000
1.1389 -0.070000
1.1390 -0.070000
1.1391 -0.070000
1.1392 -0.070000
1.1393 -0.070000
1.1394 -0.070000
1.1395 -0.070000
1.1396 -0.070000
1.1397 -0.070000
1.1398 -0.070000
1.1399 -0.070000
1.1400 -0.070000
1.1401 -0.070000
1.1402 -0.070000
1.1403 -0.070000
1.1404 -0.070000
1.1405 -0.070000
1.1406 -0.070000
1.1407 -0.070000
1.1408 -0.070000
1.1409 -0.070000
1.1410 -0.070000
1.1411 -0.070000
1.1412 -0.070000
1.1413 -0.070000
1.1414 -0.070000
1.1415 -0.070000
1.1416 -0.070000
1.1417 -0.070000
1.1418 -0.070000
1.1419 -0.070000
1.1420 -0.070000
1.1421 -0.070000
1.1422 -0.070000
1.1423 -0.070000
1.1424 -0.070000
1.1425 -0.070000
1.1426 -0.070000
1.1427 -0.070000
1.1428 -0.070000
1.1429 -0.070000
1.1430 -0.070000
1.1431 -0.070000
1.1432 -0.070000
1.1433 -0.070000
1.1434 -0.070000
1.1435 -0.070000
1.1436 -0.070000
1.1437 -0.070000
1.1438 -0.070000
1.1439 -0.070000
1.1440 -0.070000
1.1441 -0.070000
1.1442 -0.070000
1.1443 -0.070000
1.1444 -0.070000
1.1445 -0.070000
1.1446 -0.070000
1.1447 -0.070000
1.1448 -0.070000
1.1449 -0.070000
1.1450 -0.070000
1.1451 -0.070000
1.1452 -0.070000
1.1453 -0.070000
1.1454 -0.070000
1.1455 -0.070000
1.1456 -0.070000
1.1457 -0.070000
1.1458 -0.070000
1.1459 -0.070000
1.1460 -0.070000
1.1461 -0.070000
1.1462 -0.070000
1.1463 -0.070000
1.1464 -0.070000
1.1465 -0.070000
1.1466 -0.070000
1.1467 -0.070000
1.1468 -0.070000
1.1469 -0.070000
1.1470 -0.070000
1.1471 -0.070000
1.1472 -0.070000
1.1473 -0.070000
1.1474 -0.070000
1.1475 -0.070000
1.1476 -0.070000
1.1477 -0.070000
1.1478 -0.070000
1.1479 -0.070000
1.1480 -0.070000
1.1481 -0.070000
1.1482 -0.070000
1.1483 -0.070000
1.1484 -0.070000
1.1485 -0.070000
1.1486 -0.070000
1.1487 -0.070000
1.1488 -0.070000
1.1489 -0.070000
1.1490 -0.070000
1.1491 -0.070000
1.1492 -0.070000
1.1493 -0.070000
1.1494 -0.070000
1.1495 -0.070000
1.1496 -0.070000
1.1497 -0.070000
1.1498 -0.070000
1.1499 -0.070000
1.1500 -0.070000
1.1501 -0.070000
1.1502 -0.070000
1.1503 -0.070000
1.1504 -0.070000
1.1505 -0.070000
1.1506 -0.070000
1.1507 -0.070000
1.1508 -0.070000
1.1509 -0.070000
1.1510 -0.070000
1.1511 -0.070000
1.1512 -0.070000
1.1513 -0.070000
1.1514 -0.070000
1.1515 -0.070000
1.1516 -0.070000
1.1517 -0.070000
1.1518 -0.070000
1.1519 -0.070000
1.1520 -0.070000
1.1521 -0.070000
1.1522 -0.070000
1.1523 -0.070000
1.1524 -0.070000
1.1525 -0.070000
1.1526 -0.070000
1.1527 -0.070000
1.1528 -0.070000
1.1529 -0.070000
1.1530 -0.070000
1.1531 -0.070000
1.1532 -0.070000
1.1533 -0.070000
1.1534 -0.070000
1.1535 -0.070000
1.1536 -0.070000
1.1537 -0.070000
1.1538 -0.070000
1.1539 -0.070000
1.1540 -0.070000
1.1541 -0.070000
1.1542 -0.070000
1.1543 -0.070000
1.1544 -0.070000
1.1545 -0.070000
1.1546 -0.070000
1.1547 -0.070000
1.1548 -0.070000
1.1549 -0.070000
1.1550 -0.070000
1.1551 -0.070000
1.1552 -0.070000
1.1553 -0.070000
1.1554 -0.070000
1.1555 -0.070000
1.1556 -0.070000
1.1557 -0.070000
1.1558 -0.070000
1.1559 -0.070000
1.1560 -0.070000
1.1561 -0.070000
1.1562 -0.070000
1.1563 -0.070000
1.1564 -0.070000
1.1565 -0.070000
1.1566 -0.070000
1.1567 -0.070000
1.1568 -0.070000
1.1569 -0.070000
1.1570 -0.070000
1.1571 -0.070000
1.1572 -0.070000
1.1573 -0.070000
1.1574 -0.070000
1.1575 -0.070000
1.1576 -0.070000
1.1577 -0.070000
1.1578 -0.070000
1.1579 -0.070000
1.1580 -0.070000
1.1581 -0.070000
1.1582 -0.070000
1.1583 -0.070000
1.1584 -0.070000
1.1585 -0.070000
1.1586 -0.070000
1.1587 -0.070000
1.1588 -0.070000
1.1589 -0.070000
1.1590 -0.070000
1.1591 -0.070000
1.1592 -0.070000
1.1593 -0.070000
1.1594 -0.070000
1.1595 -0.070000
1.1596 -0.070000
1.1597 -0.070000
1.1598 -0.070000
1.1599 -0.070000
1.1600 -0.070000
1.1601 -0.070000
1.1602 -0.070000
1.1603 -0.070000
1.1604 -0.070000
1.1605 -0.070000
1.1606 -0.070000
1.1607 -0.070000
1.1608 -0.070000
1.1609 -0.070000
1.1610 -0.070000
1.1611 -0.070000
1.1612 -0.070000
1.1613 -0.070000
1.1614 -0.070000
1.1615 -0.070000
1.1616 -0.070000
1.1617 -0.070000
1.1618 -0.070000
1.1619 -0.070000
1.1620 -0.070000
1.1621 -0.070000
1.1622 -0.070000
1.1623 -0.070000
1.1624 -0.070000
1.1625 -0.070000
1.1626 -0.070000
1.1627 -0.070000
1.1628 -0.070000
1.1629 -0.070000
1.1630 -0.070000
1.1631 -0.070000
1.1632 -0.070000
1.1633 -0.070000
1.1634 -0.070000
1.1635 -0.070000
1.1636 -0.070000
1.1637 -0.070000
1.1638 -0.070000
1.1639 -0.070000
1.1640 -0.070000
1.1641 -0.070000
1.1642 -0.070000
1.1643 -0.070000
1.1644 -0.070000
1.1645 -0.070000
1.1646 -0.070000
1.1647 -0.070000
1.1648 -0.070000
1.1649 -0.070000
1.1650 -0.070000
1.1651 -0.070000
1.1652 -0.070000
1.1653 -0.070000
1.1654 -0.070000
1.1655 -0.070000
1.1656 -0.070000
1.1657 -0.070000
1.1658 -0.070000
1.1659 -0.070000
1.1660 -0.070000
1.1661 -0.070000
1.1662 -0.070000
1.1663 -0.070000
1.1664 -0.070000
1.1665 -0.070000
1.1666 -0.070000
1.1667 -0.070000
1.1668 -0.070000
1.1669 -0.070000
1.1670 -0.070000
1.1671 -0.070000
1.1672 -0.070000
1.1673 -0.070000
1.1674 -0.070000
1.1675 -0.070000
1.1676 -0.070000
1.1677 -0.070000
1.1678 -0.070000
1.1679 -0.070000
1.1680 -0.070000
1.1681 -0.070000
1.1682 -0.070000
1.1683 -0.070000
1.1684 -0.070000
1.1685 -0.070000
1.1686 -0.070000
1.1687 -0.070000
1.1688 -0.070000
1.1689 -0.070000
1.1690 -0.070000
1.1691 -0.070000
1.1692 -0.070000
1.1693 -0.070000
1.1694 -0.070000
1.1695 -0.070000
1.1696 -0.070000
1.1697 -0.070000
1.1698 -0.070000
1.1699 -0.070000
1.1700 -0.070000
1.1701 -0.070000
1.1702 -0.070000
1.1703 -0.070000
1.1704 -0.070000
1.1705 -0.070000
1.1706 -0.070000
1.1707 -0.070000
1.1708 -0.070000
1.1709 -0.070000
1.1710 -0.070000
1.1711 -0.070000
1.1712 -0.070000
1.1713 -0.070000
1.1714 -0.070000
1.1715 -0.070000
1.1716 -0.070000
1.1717 -0.070000
1.1718 -0.070000
1.1719 -0.070000
1.1720 -0.070000
1.1721 -0.070000
1.1722 -0.070000
1.1723 -0.070000
1.1724 -0.070000
1.1725 -0.070000
1.1726 -0.070000
1.1727 -0.070000
1.1728 -0.070000
1.1729 -0.070000
1.1730 -0.070000
1.1731 -0.070000
1.1732 -0.070000
1.1733 -0.070000
1.1734 -0.070000
1.1735 -0.070000
1.1736 -0.070000
1.1737 -0.070000
1.1738 -0.070000
1.1739 -0.070000
1.1740 -0.070000
1.1741 -0.070000
1.1742 -0.070000
1.1743 -0.070000
1.1744 -0.070000
1.1745 -0.070000
1.1746 -0.070000
1.1747 -0.070000
1.1748 -0.070000
1.1749 -0.070000
1.1750 -0.070000
1.1751 -0.070000
1.1752 -0.070000
1.1753 -0.070000
1.1754 -0.070000
1.1755 -0.070000
1.1756 -0.070000
1.1757 -0.070000
1.1758 -0.070000
1.1759 -0.070000
1.1760 -0.070000
1.1761 -0.070000
1.1762 -0.070000
1.1763 -0.070000
1.1764 -0.070000
1.1765 -0.070000
1.1766 -0.070000
1.1767 -0.070000
1.1768 -0.070000
1.1769 -0.070000
1.1770 -0.070000
1.1771 -0.070000
1.1772 -0.070000
1.1773 -0.070000
1.1774 -0.070000
1.1775 -0.070000
1.1776 -0.070000
1.1777 -0.070000
1.1778 -0.070000
1.1779 -0.070000
1.1780 -0.070000
1.1781 -0.070000
1.1782 -0.070000
1.1783 -0.070000
1.1784 -0.070000
1.1785 -0.070000
1.1786 -0.070000
1.1787 -0.070000
1.1788 -0.070000
1.1789 -0.070000
1.1790 -0.070000
1.1791 -0.070000
1.1792 -0.070000
1.1793 -0.070000
1.1794 -0.070000
1.1795 -0.070000
1.1796 -0.070000
1.1797 -0.070000
1.1798 -0.070000
1.1799 -0.070000
1.1800 -0.070000
1.1801 -0.070000
1.1802 -0.070000
1.1803 -0.070000
1.1804 -0.070000
1.1805 -0.070000
1.1806 -0.070000
1.1807 -0.070000
1.1808 -0.070000
1.1809 -0.070000
1.1810 -0.070000
1.1811 -0.070000
1.1812 -0.070000
1.1813 -0.070000
1.1814 -0.070000
1.1815 -0.070000
1.1816 -0.070000
1.1817 -0.070000
1.1818 -0.070000
1.1819 -0.070000
1.1820 -0.070000
1.1821 -0.070000
1.1822 -0.070000
1.1823 -0.070000
1.1824 -0.070000
1.1825 -0.070000
1.1826 -0.070000
1.1827 -0.070000
1.1828 -0.070000
1.1829 -0.070000
1.1830 -0.070000
1.1831 -0.070000
1.1832 -0.070000
1.1833 -0.070000
1.1834 -0.070000
1.1835 -0.070000
1.1836 -0.070000
1.1837 -0.070000
1.1838 -0.070000
1.1839 -0.070000
1.1840 -0.070000
1.1841 -0.070000
1.1842 -0.070000
1.1843 -0.070000
1.1844 -0.070000
1.1845 -0.070000
1.1846 -0.070000
1.1847 -0.070000
1.1848 -0.070000
1.1849 -0.070000
1.1850 -0.070000
1.1851 -0.070000
1.1852 -0.070000
1.1853 -0.070000
1.1854 -0.070000
1.1855 -0.070000
1.1856 -0.070000
1.1857 -0.070000
1.1858 -0.070000
1.1859 -0.070000
1.1860 -0.070000
1.1861 -0.070000
1.1862 -0.070000
1.1863 -0.070000
1.1864 -0.070000
1.1865 -0.070000
1.1866 -0.070000
1.1867 -0.070000
1.1868 -0.070000
1.1869 -0.070000
1.1870 -0.070000
1.1871 -0.070000
1.1872 -0.070000
1.1873 -0.070000
1.1874 -0.070000
1.1875 -0.070000
1.1876 -0.070000
1.1877 -0.070000
1.1878 -0.070000
1.1879 -0.070000
1.1880 -0.070000
1.1881 -0.070000
1.1882 -0.070000
1.1883 -0.070000
1.1884 -0.070000
1.1885 -0.070000
1.1886 -0.070000
1.1887 -0.070000
1.1888 -0.070000
1.1889 -0.070000
1.1890 -0.070000
1.1891 -0.070000
1.1892 -0.070000
1.1893 -0.070000
1.1894 -0.070000
1.1895 -0.070000
1.1896 -0.070000
1.1897 -0.070000
1.1898 -0.070000
1.1899 -0.070000
1.1900 -0.070000
1.1901 -0.070000
1.1902 -0.070000
1.1903 -0.070000
1.1904 -0.070000
1.1905 -0.070000
1.1906 -0.070000
1.1907 -0.070000
1.1908 -0.070000
1.1909 -0.070000
1.1910 -0.070000
1.1911 -0.070000
1.1912 -0.070000
1.1913 -0.070000
1.1914 -0.070000
1.1915 -0.070000
1.1916 -0.070000
1.1917 -0.070000
1.1918 -0.070000
1.1919 -0.070000
1.1920 -0.070000
1.1921 -0.070000
1.1922 -0.070000
1.1923 -0.070000
1.1924 -0.070000
1.1925 -0.070000
1.1926 -0.070000
1.1927 -0.070000
1.1928 -0.070000
1.1929 -0.070000
1.1930 -0.070000
1.1931 -0.070000
1.1932 -0.070000
1.1933 -0.070000
1.1934 -0.070000
1.1935 -0.070000
1.1936 -0.070000
1.1937 -0.070000
1.1938 -0.070000
1.1939 -0.070000
1.1940 -0.070000
1.1941 -0.070000
1.1942 -0.070000
1.1943 -0.070000
1.1944 -0.070000
1.1945 -0.070000
1.1946 -0.070000
1.1947 -0.070000
1.1948 -0.070000
1.1949 -0.070000
1.1950 -0.070000
1.1951 -0.070000
1.1952 -0.070000
1.1953 -0.070000
1.1954 -0.070000
1.1955 -0.070000
1.1956 -0.070000
1.1957 -0.070000
1.1958 -0.070000
1.1959 -0.070000
1.1960 -0.070000
1.1961 -0.070000
1.1962 -0.070000
1.1963 -0.070000
1.1964 -0.070000
1.1965 -0.070000
1.1966 -0.070000
1.1967 -0.070000
1.1968 -0.070000
1.1969 -0.070000
1.1970 -0.070000
1.1971 -0.070000
1.1972 -0.070000
1.1973 -0.070000
1.1974 -0.070000
1.1975 -0.070000
1.1976 -0.070000
1.1977 -0.070000
1.1978 -0.070000
1.1979 -0.070000
1.1980 -0.070000
1.1981 -0.070000
1.1982 -0.070000
1.1983 -0.070000
1.1984 -0.070000
1.1985 -0.070000
1.1986 -0.070000
1.1987 -0.070000
1.1988 -0.070000
1.1989 -0.070000
1.1990 -0.070000
1.1991 -0.070000
1.1992 -0.070000
1.1993 -0.070000
1.1994 -0.070000
1.1995 -0.070000
1.1996 -0.070000
1.1997 -0.070000
1.1998 -0.070000
1.1999 -0.070000
1.2000 -0.070000
1.2001 -0.070000
1.2002 -0.070000
1.2003 -0.070000
1.2004 -0.070000
1.2005 -0.070000
1.2006 -0.070000
1.2007 -0.070000
1.2008 -0.070000
1.2009 -0.070000
1.2010 -0.070000
1.2011 -0.070000
1.2012 -0.070000
1.2013 -0.070000
1.2014 -0.070000
1.2015 -0.070000
1.2016 -0.070000
1.2017 -0.070000
1.2018 -0.070000
1.2019 -0.070000
1.2020 -0.070000
1.2021 -0.070000
1.2022 -0.070000
1.2023 -0.070000
1.2024 -0.070000
1.2025 -0.070000
1.2026 -0.070000
1.2027 -0.070000
1.2028 -0.070000
1.2029 -0.070000
1.2030 -0.070000
1.2031 -0.070000
1.2032 -0.070000
1.2033 -0.070000
1.2034 -0.070000
1.2035 -0.070000
1.2036 -0.070000
1.2037 -0.070000
1.2038 -0.070000
1.2039 -0.070000
1.2040 -0.070000
1.2041 -0.070000
1.2042 -0.070000
1.2043 -0.070000
1.2044 -0.070000
1.2045 -0.070000
1.2046 -0.070000
1.2047 -0.070000
1.2048 -0.070000
1.2049 -0.070000
1.2050 -0.070000
1.2051 -0.070000
1.2052 -0.070000
1.2053 -0.070000
1.2054 -0.070000
1.2055 -0.070000
1.2056 -0.070000
1.2057 -0.070000
1.2058 -0.070000
1.2059 -0.070000
1.2060 -0.070000
1.2061 -0.070000
1.2062 -0.070000
1.2063 -0.070000
1.2064 -0.070000
1.2065 -0.070000
1.2066 -0.070000
1.2067 -0.070000
1.2068 -0.070000
1.2069 -0.070000
1.2070 -0.070000
1.2071 -0.070000
1.2072 -0.070000
1.2073 -0.070000
1.2074 -0.070000
1.2075 -0.070000
1.2076 -0.070000
1.2077 -0.070000
1.2078 -0.070000
1.2079 -0.070000
1.2080 -0.070000
1.2081 -0.070000
1.2082 -0.070000
1.2083 -0.070000
1.2084 -0.070000
1.2085 -0.070000
1.2086 -0.070000
1.2087 -0.070000
1.2088 -0.070000
1.2089 -0.070000
1.2090 -0.070000
1.2091 -0.070000
1.2092 -0.070000
1.2093 -0.070000
1.2094 -0.070000
1.2095 -0.070000
1.2096 -0.070000
1.2097 -0.070000
1.2098 -0.070000
1.2099 -0.070000
1.2100 -0.070000
1.2101 -0.070000
1.2102 -0.070000
1.2103 -0.070000
1.2104 -0.070000
1.2105 -0.070000
1.2106 -0.070000
1.2107 -0.070000
1.2108 -0.070000
1.2109 -0.070000
1.2110 -0.070000
1.2111 -0.070000
1.2112 -0.070000
1.2113 -0.070000
1.2114 -0.070000
1.2115 -0.070000
1.2116 -0.070000
1.2117 -0.070000
1.2118 -0.070000
1.2119 -0.070000
1.2120 -0.070000
1.2121 -0.070000
1.2122 -0.070000
1.2123 -0.070000
1.2124 -0.070000
1.2125 -0.070000
1.2126 -0.070000
1.2127 -0.070000
1.2128 -0.070000
1.2129 -0.070000
1.2130 -0.070000
1.2131 -0.070000
1.2132 -0.070000
1.2133 -0.070000
1.2134 -0.070000
1.2135 -0.070000
1.2136 -0.070000
1.2137 -0.070000
1.2138 -0.070000
1.2139 -0.070000
1.2140 -0.070000
1.2141 -0.070000
1.2142 -0.070000
1.2143 -0.070000
1.2144 -0.070000
1.2145 -0.070000
1.2146 -0.070000
1.2147 -0.070000
1.2148 -0.070000
1.2149 -0.070000
1.2150 -0.070000
1.2151 -0.070000
1.2152 -0.070000
1.2153 -0.070000
1.2154 -0.070000
1.2155 -0.070000
1.2156 -0.070000
1.2157 -0.070000
1.2158 -0.070000
1.2159 -0.070000
1.2160 -0.070000
1.2161 -0.070000
1.2162 -0.070000
1.2163 -0.070000
1.2164 -0.070000
1.2165 -0.070000
1.2166 -0.070000
1.2167 -0.070000
1.2168 -0.070000
1.2169 -0.070000
1.2170 -0.070000
1.2171 -0.070000
1.2172 -0.070000
1.2173 -0.070000
1.2174 -0.070000
1.2175 -0.070000
1.2176 -0.070000
1.2177 -0.070000
1.2178 -0.070000
1.2179 -0.070000
1.2180 -0.070000
1.2181 -0.070000
1.2182 -0.070000
1.2183 -0.070000
1.2184 -0.070000
1.2185 -0.070000
1.2186 -0.070000
1.2187 -0.070000
1.2188 -0.070000
1.2189 -0.070000
1.2190 -0.070000
1.2191 -0.070000
1.2192 -0.070000
1.2193 -0.070000
1.2194 -0.070000
1.2195 -0.070000
1.2196 -0.070000
1.2197 -0.070000
1.2198 -0.070000
1.2199 -0.070000
1.2200 -0.070000
1.2201 -0.070000
1.2202 -0.070000
1.2203 -0.070000
1.2204 -0.070000
1.2205 -0.070000
1.2206 -0.070000
1.2207 -0.070000
1.2208 -0.070000
1.2209 -0.070000
1.2210 -0.070000
1.2211 -0.070000
1.2212 -0.070000
1.2213 -0.070000
1.2214 -0.070000
1.2215 -0.070000
1.2216 -0.070000
1.2217 -0.070000
1.2218 -0.070000
1.2219 -0.070000
1.2220 -0.070000
1.2221 -0.070000
1.2222 -0.070000
1.2223 -0.070000
1.2224 -0.070000
1.2225 -0.070000
1.2226 -0.070000
1.2227 -0.070000
1.2228 -0.070000
1.2229 -0.070000
1.2230 -0.070000
1.2231 -0.070000
1.2232 -0.070000
1.2233 -0.070000
1.2234 -0.070000
1.2235 -0.070000
1.2236 -0.070000
1.2237 -0.070000
1.2238 -0.070000
1.2239 -0.070000
1.2240 -0.070000
1.2241 -0.070000
1.2242 -0.070000
1.2243 -0.070000
1.2244 -0.070000
1.2245 -0.070000
1.2246 -0.070000
1.2247 -0.070000
1.2248 -0.070000
1.2249 -0.070000
1.2250 -0.070000
1.2251 -0.070000
1.2252 -0.070000
1.2253 -0.070000
1.2254 -0.070000
1.2255 -0.070000
1.2256 -0.070000
1.2257 -0.070000
1.2258 -0.070000
1.2259 -0.070000
1.2260 -0.070000
1.2261 -0.070000
1.2262 -0.070000
1.2263 -0.070000
1.2264 -0.070000
1.2265 -0.070000
1.2266 -0.070000
1.2267 -0.070000
1.2268 -0.070000
1.2269 -0.070000
1.2270 -0.070000
1.2271 -0.070000
1.2272 -0.070000
1.2273 -0.070000
1.2274 -0.070000
1.2275 -0.070000
1.2276 -0.070000
1.2277 -0.070000
1.2278 -0.070000
1.2279 -0.070000
1.2280 -0.070000
1.2281 -0.070000
1.2282 -0.070000
1.2283 -0.070000
1.2284 -0.070000
1.2285 -0.070000
1.2286 -0.070000
1.2287 -0.070000
1.2288 -0.070000
1.2289 -0.070000
1.2290 -0.070000
1.2291 -0.070000
1.2292 -0.070000
1.2293 -0.070000
1.2294 -0.070000
1.2295 -0.070000
1.2296 -0.070000
1.2297 -0.070000
1.2298 -0.070000
1.2299 -0.070000
1.2300 -0.070000
1.2301 -0.070000
1.2302 -0.070000
1.2303 -0.070000
1.2304 -0.070000
1.2305 -0.070000
1.2306 -0.070000
1.2307 -0.070000
1.2308 -0.070000
1.2309 -0.070000
1.2310 -0.070000
1.2311 -0.070000
1.2312 -0.070000
1.2313 -0.070000
1.2314 -0.070000
1.2315 -0.070000
1.2316 -0.070000
1.2317 -0.070000
1.2318 -0.070000
1.2319 -0.070000
1.2320 -0.070000
1.2321 -0.070000
1.2322 -0.070000
1.2323 -0.070000
1.2324 -0.070000
1.2325 -0.070000
1.2326 -0.070000
1.2327 -0.070000
1.2328 -0.070000
1.2329 -0.070000
1.2330 -0.070000
1.2331 -0.070000
1.2332 -0.070000
1.2333 -0.070000
1.2334 -0.070000
1.2335 -0.070000
1.2336 -0.070000
1.2337 -0.070000
1.2338 -0.070000
1.2339 -0.070000
1.2340 -0.070000
1.2341 -0.070000
1.2342 -0.070000
1.2343 -0.070000
1.2344 -0.070000
1.2345 -0.070000
1.2346 -0.070000
1.2347 -0.070000
1.2348 -0.070000
1.2349 -0.070000
1.2350 -0.070000
1.2351 -0.070000
1.2352 -0.070000
1.2353 -0.070000
1.2354 -0.070000
1.2355 -0.070000
1.2356 -0.070000
1.2357 -0.070000
1.2358 -0.070000
1.2359 -0.070000
1.2360 -0.070000
1.2361 -0.070000
1.2362 -0.070000
1.2363 -0.070000
1.2364 -0.070000
1.2365 -0.070000
1.2366 -0.070000
1.2367 -0.070000
1.2368 -0.070000
1.2369 -0.070000
1.2370 -0.070000
1.2371 -0.070000
1.2372 -0.070000
1.2373 -0.070000
1.2374 -0.070000
1.2375 -0.070000
1.2376 -0.070000
1.2377 -0.070000
1.2378 -0.070000
1.2379 -0.070000
1.2380 -0.070000
1.2381 -0.070000
1.2382 -0.070000
1.2383 -0.070000
1.2384 -0.070000
1.2385 -0.070000
1.2386 -0.070000
1.2387 -0.070000
1.2388 -0.070000
1.2389 -0.070000
1.2390 -0.070000
1.2391 -0.070000
1.2392 -0.070000
1.2393 -0.070000
1.2394 -0.070000
1.2395 -0.070000
1.2396 -0.070000
1.2397 -0.070000
1.2398 -0.070000
1.2399 -0.070000
1.2400 -0.070000
1.2401 -0.070000
1.2402 -0.070000
1.2403 -0.070000
1.2404 -0.070000
1.2405 -0.070000
1.2406 -0.070000
1.2407 -0.070000
1.2408 -0.070000
1.2409 -0.070000
1.2410 -0.070000
1.2411 -0.070000
1.2412 -0.070000
1.2413 -0.070000
1.2414 -0.070000
1.2415 -0.070000
1.2416 -0.070000
1.2417 -0.070000
1.2418 -0.070000
1.2419 -0.070000
1.2420 -0.070000
1.2421 -0.070000
1.2422 -0.070000
1.2423 -0.070000
1.2424 -0.070000
1.2425 -0.070000
1.2426 -0.070000
1.2427 -0.070000
1.2428 -0.070000
1.2429 -0.070000
1.2430 -0.070000
1.2431 -0.070000
1.2432 -0.070000
1.2433 -0.070000
1.2434 -0.070000
1.2435 -0.070000
1.2436 -0.070000
1.2437 -0.070000
1.2438 -0.070000
1.2439 -0.070000
1.2440 -0.070000
1.2441 -0.070000
1.2442 -0.070000
1.2443 -0.070000
1.2444 -0.070000
1.2445 -0.070000
1.2446 -0.070000
1.2447 -0.070000
1.2448 -0.070000
1.2449 -0.070000
1.2450 -0.070000
1.2451 -0.070000
1.2452 -0.070000
1.2453 -0.070000
1.2454 -0.070000
1.2455 -0.070000
1.2456 -0.070000
1.2457 -0.070000
1.2458 -0.070000
1.2459 -0.070000
1.2460 -0.070000
1.2461 -0.070000
1.2462 -0.070000
1.2463 -0.070000
1.2464 -0.070000
1.2465 -0.070000
1.2466 -0.070000
1.2467 -0.070000
1.2468 -0.070000
1.2469 -0.070000
1.2470 -0.070000
1.2471 -0.070000
1.2472 -0.070000
1.2473 -0.070000
1.2474 -0.070000
1.2475 -0.070000
1.2476 -0.070000
1.2477 -0.070000
1.2478 -0.070000
1.2479 -0.070000
1.2480 -0.070000
1.2481 -0.070000
1.2482 -0.070000
1.2483 -0.070000
1.2484 -0.070000
1.2485 -0.070000
1.2486 -0.070000
1.2487 -0.070000
1.2488 -0.070000
1.2489 -0.070000
1.2490 -0.070000
1.2491 -0.070000
1.2492 -0.070000
1.2493 -0.070000
1.2494 -0.070000
1.2495 -0.070000
1.2496 -0.070000
1.2497 -0.070000
1.2498 -0.070000
1.2499 -0.070000
1.2500 -0.070000
1.2501 -0.070000
1.2502 -0.070000
1.2503 -0.070000
1.2504 -0.070000
1.2505 -0.070000
1.2506 -0.070000
1.2507 -0.070000
1.2508 -0.070000
1.2509 -0.070000
1.2510 -0.070000
1.2511 -0.070000
1.2512 -0.070000
1.2513 -0.070000
1.2514 -0.070000
1.2515 -0.070000
1.2516 -0.070000
1.2517 -0.070000
1.2518 -0.070000
1.2519 -0.070000
1.2520 -0.070000
1.2521 -0.070000
1.2522 -0.070000
1.2523 -0.070000
1.2524 -0.070000
1.2525 -0.070000
1.2526 -0.070000
1.2527 -0.070000
1.2528 -0.070000
1.2529 -0.070000
1.2530 -0.070000
1.2531 -0.070000
1.2532 -0.070000
1.2533 -0.070000
1.2534 -0.070000
1.2535 -0.070000
1.2536 -0.070000
1.2537 -0.070000
1.2538 -0.070000
1.2539 -0.070000
1.2540 -0.070000
1.2541 -0.070000
1.2542 -0.070000
1.2543 -0.070000
1.2544 -0.070000
1.2545 -0.070000
1.2546 -0.070000
1.2547 -0.070000
1.2548 -0.070000
1.2549 -0.070000
1.2550 -0.070000
1.2551 -0.070000
1.2552 -0.070000
1.2553 -0.070000
1.2554 -0.070000
1.2555 -0.070000
1.2556 -0.070000
1.2557 -0.070000
1.2558 -0.070000
1.2559 -0.070000
1.2560 -0.070000
1.2561 -0.070000
1.2562 -0.070000
1.2563 -0.070000
1.2564 -0.070000
1.2565 -0.070000
1.2566 -0.070000
1.2567 -0.070000
1.2568 -0.070000
1.2569 -0.070000
1.2570 -0.070000
1.2571 -0.070000
1.2572 -0.070000
1.2573 -0.070000
1.2574 -0.070000
1.2575 -0.070000
1.2576 -0.070000
1.2577 -0.070000
1.2578 -0.070000
1.2579 -0.070000
1.2580 -0.070000
1.2581 -0.070000
1.2582 -0.070000
1.2583 -0.070000
1.2584 -0.070000
1.2585 -0.070000
1.2586 -0.070000
1.2587 -0.070000
1.2588 -0.070000
1.2589 -0.070000
1.2590 -0.070000
1.2591 -0.070000
1.2592 -0.070000
1.2593 -0.070000
1.2594 -0.070000
1.2595 -0.070000
1.2596 -0.070000
1.2597 -0.070000
1.2598 -0.070000
1.2599 -0.070000
1.2600 -0.070000
1.2601 -0.070000
1.2602 -0.070000
1.2603 -0.070000
1.2604 -0.070000
1.2605 -0.070000
1.2606 -0.070000
1.2607 -0.070000
1.2608 -0.070000
1.2609 -0.070000
1.2610 -0.070000
1.2611 -0.070000
1.2612 -0.070000
1.2613 -0.070000
1.2614 -0.070000
1.2615 -0.070000
1.2616 -0.070000
1.2617 -0.070000
1.2618 -0.070000
1.2619 -0.070000
1.2620 -0.070000
1.2621 -0.070000
1.2622 -0.070000
1.2623 -0.070000
1.2624 -0.070000
1.2625 -0.070000
1.2626 -0.070000
1.2627 -0.070000
1.2628 -0.070000
1.2629 -0.070000
1.2630 -0.070000
1.2631 -0.070000
1.2632 -0.070000
1.2633 -0.070000
1.2634 -0.070000
1.2635 -0.070000
1.2636 -0.070000
1.2637 -0.070000
1.2638 -0.070000
1.2639 -0.070000
1.2640 -0.070000
1.2641 -0.070000
1.2642 -0.070000
1.2643 -0.070000
1.2644 -0.070000
1.2645 -0.070000
1.2646 -0.070000
1.2647 -0.070000
1.2648 -0.070000
1.2649 -0.070000
1.2650 -0.070000
1.2651 -0.070000
1.2652 -0.070000
1.2653 -0.070000
1.2654 -0.070000
1.2655 -0.070000
1.2656 -0.070000
1.2657 -0.070000
1.2658 -0.070000
1.2659 -0.070000
1.2660 -0.070000
1.2661 -0.070000
1.2662 -0.070000
1.2663 -0.070000
1.2664 -0.070000
1.2665 -0.070000
1.2666 -0.070000
1.2667 -0.070000
1.2668 -0.070000
1.2669 -0.070000
1.2670 -0.070000
1.2671 -0.070000
1.2672 -0.070000
1.2673 -0.070000
1.2674 -0.070000
1.2675 -0.070000
1.2676 -0.070000
1.2677 -0.070000
1.2678 -0.070000
1.2679 -0.070000
1.2680 -0.070000
1.2681 -0.070000
1.2682 -0.070000
1.2683 -0.070000
1.2684 -0.070000
1.2685 -0.070000
1.2686 -0.070000
1.2687 -0.070000
1.2688 -0.070000
1.2689 -0.070000
1.2690 -0.070000
1.2691 -0.070000
1.2692 -0.070000
1.2693 -0.070000
1.2694 -0.070000
1.2695 -0.070000
1.2696 -0.070000
1.2697 -0.070000
1.2698 -0.070000
1.2699 -0.070000
1.2700 -0.070000
1.2701 -0.070000
1.2702 -0.070000
1.2703 -0.070000
1.2704 -0.070000
1.2705 -0.070000
1.2706 -0.070000
1.2707 -0.070000
1.2708 -0.070000
1.2709 -0.070000
1.2710 -0.070000
1.2711 -0.070000
1.2712 -0.070000
1.2713 -0.070000
1.2714 -0.070000
1.2715 -0.070000
1.2716 -0.070000
1.2717 -0.070000
1.2718 -0.070000
1.2719 -0.070000
1.2720 -0.070000
1.2721 -0.070000
1.2722 -0.070000
1.2723 -0.070000
1.2724 -0.070000
1.2725 -0.070000
1.2726 -0.070000
1.2727 -0.070000
1.2728 -0.070000
1.2729 -0.070000
1.2730 -0.070000
1.2731 -0.070000
1.2732 -0.070000
1.2733 -0.070000
1.2734 -0.070000
1.2735 -0.070000
1.2736 -0.070000
1.2737 -0.070000
1.2738 -0.070000
1.2739 -0.070000
1.2740 -0.070000
1.2741 -0.070000
1.2742 -0.070000
1.2743 -0.070000
1.2744 -0.070000
1.2745 -0.070000
1.2746 -0.070000
1.2747 -0.070000
1.2748 -0.070000
1.2749 -0.070000
1.2750 -0.070000
1.2751 -0.070000
1.2752 -0.070000
1.2753 -0.070000
1.2754 -0.070000
1.2755 -0.070000
1.2756 -0.070000
1.2757 -0.070000
1.2758 -0.070000
1.2759 -0.070000
1.2760 -0.070000
1.2761 -0.070000
1.2762 -0.070000
1.2763 -0.070000
1.2764 -0.070000
1.2765 -0.070000
1.2766 -0.070000
1.2767 -0.070000
1.2768 -0.070000
1.2769 -0.070000
1.2770 -0.070000
1.2771 -0.070000
1.2772 -0.070000
1.2773 -0.070000
1.2774 -0.070000
1.2775 -0.070000
1.2776 -0.070000
1.2777 -0.070000
1.2778 -0.070000
1.2779 -0.070000
1.2780 -0.070000
1.2781 -0.070000
1.2782 -0.070000
1.2783 -0.070000
1.2784 -0.070000
1.2785 -0.070000
1.2786 -0.070000
1.2787 -0.070000
1.2788 -0.070000
1.2789 -0.070000
1.2790 -0.070000
1.2791 -0.070000
1.2792 -0.070000
1.2793 -0.070000
1.2794 -0.070000
1.2795 -0.070000
1.2796 -0.070000
1.2797 -0.070000
1.2798 -0.070000
1.2799 -0.070000
1.2800 -0.070000
1.2801 -0.070000
1.2802 -0.070000
1.2803 -0.070000
1.2804 -0.070000
1.2805 -0.070000
1.2806 -0.070000
1.2807 -0.070000
1.2808 -0.070000
1.2809 -0.070000
1.2810 -0.070000
1.2811 -0.070000
1.2812 -0.070000
1.2813 -0.070000
1.2814 -0.070000
1.2815 -0.070000
1.2816 -0.070000
1.2817 -0.070000
1.2818 -0.070000
1.2819 -0.070000
1.2820 -0.070000
1.2821 -0.070000
1.2822 -0.070000
1.2823 -0.070000
1.2824 -0.070000
1.2825 -0.070000
1.2826 -0.070000
1.2827 -0.070000
1.2828 -0.070000
1.2829 -0.070000
1.2830 -0.070000
1.2831 -0.070000
1.2832 -0.070000
1.2833 -0.070000
1.2834 -0.070000
1.2835 -0.070000
1.2836 -0.070000
1.2837 -0.070000
1.2838 -0.070000
1.2839 -0.070000
1.2840 -0.070000
1.2841 -0.070000
1.2842 -0.070000
1.2843 -0.070000
1.2844 -0.070000
1.2845 -0.070000
1.2846 -0.070000
1.2847 -0.070000
1.2848 -0.070000
1.2849 -0.070000
1.2850 -0.070000
1.2851 -0.070000
1.2852 -0.070000
1.2853 -0.070000
1.2854 -0.070000
1.2855 -0.070000
1.2856 -0.070000
1.2857 -0.070000
1.2858 -0.070000
1.2859 -0.070000
1.2860 -0.070000
1.2861 -0.070000
1.2862 -0.070000
1.2863 -0.070000
1.2864 -0.070000
1.2865 -0.070000
1.2866 -0.070000
1.2867 -0.070000
1.2868 -0.070000
1.2869 -0.070000
1.2870 -0.070000
1.2871 -0.070000
1.2872 -0.070000
1.2873 -0.070000
1.2874 -0.070000
1.2875 -0.070000
1.2876 -0.070000
1.2877 -0.070000
1.2878 -0.070000
1.2879 -0.070000
1.2880 -0.070000
1.2881 -0.070000
1.2882 -0.070000
1.2883 -0.070000
1.2884 -0.070000
1.2885 -0.070000
1.2886 -0.070000
1.2887 -0.070000
1.2888 -0.070000
1.2889 -0.070000
1.2890 -0.070000
1.2891 -0.070000
1.2892 -0.070000
1.2893 -0.070000
1.2894 -0.070000
1.2895 -0.070000
1.2896 -0.070000
1.2897 -0.070000
1.2898 -0.070000
1.2899 -0.070000
1.2900 -0.070000
1.2901 -0.070000
1.2902 -0.070000
1.2903 -0.070000
1.2904 -0.070000
1.2905 -0.070000
1.2906 -0.070000
1.2907 -0.070000
1.2908 -0.070000
1.2909 -0.070000
1.2910 -0.070000
1.2911 -0.070000
1.2912 -0.070000
1.2913 -0.070000
1.2914 -0.070000
1.2915 -0.070000
1.2916 -0.070000
1.2917 -0.070000
1.2918 -0.070000
1.2919 -0.070000
1.2920 -0.070000
1.2921 -0.070000
1.2922 -0.070000
1.2923 -0.070000
1.2924 -0.070000
1.2925 -0.070000
1.2926 -0.070000
1.2927 -0.070000
1.2928 -0.070000
1.2929 -0.070000
1.2930 -0.070000
1.2931 -0.070000
1.2932 -0.070000
1.2933 -0.070000
1.2934 -0.070000
1.2935 -0.070000
1.2936 -0.070000
1.2937 -0.070000
1.2938 -0.070000
1.2939 -0.070000
1.2940 -0.070000
1.2941 -0.070000
1.2942 -0.070000
1.2943 -0.070000
1.2944 -0.070000
1.2945 -0.070000
1.2946 -0.070000
1.2947 -0.070000
1.2948 -0.070000
1.2949 -0.070000
1.2950 -0.070000
1.2951 -0.070000
1.2952 -0.070000
1.2953 -0.070000
1.2954 -0.070000
1.2955 -0.070000
1.2956 -0.070000
1.2957 -0.070000
1.2958 -0.070000
1.2959 -0.070000
1.2960 -0.070000
1.2961 -0.070000
1.2962 -0.070000
1.2963 -0.070000
1.2964 -0.070000
1.2965 -0.070000
1.2966 -0.070000
1.2967 -0.070000
1.2968 -0.070000
1.2969 -0.070000
1.2970 -0.070000
1.2971 -0.070000
1.2972 -0.070000
1.2973 -0.070000
1.2974 -0.070000
1.2975 -0.070000
1.2976 -0.070000
1.2977 -0.070000
1.2978 -0.070000
1.2979 -0.070000
1.2980 -0.070000
1.2981 -0.070000
1.2982 -0.070000
1.2983 -0.070000
1.2984 -0.070000
1.2985 -0.070000
1.2986 -0.070000
1.2987 -0.070000
1.2988 -0.070000
1.2989 -0.070000
1.2990 -0.070000
1.2991 -0.070000
1.2992 -0.070000
1.2993 -0.070000
1.2994 -0.070000
1.2995 -0.070000
1.2996 -0.070000
1.2997 -0.070000
1.2998 -0.070000
1.2999 -0.070000
1.3000 -0.070000
1.3001 -0.070000
1.3002 -0.070000
1.3003 -0.070000
1.3004 -0.070000
1.3005 -0.070000
1.3006 -0.070000
1.3007 -0.070000
1.3008 -0.070000
1.3009 -0.070000
1.3010 -0.070000
1.3011 -0.070000
1.3012 -0.070000
1.3013 -0.070000
1.3014 -0.070000
1.3015 -0.070000
1.3016 -0.070000
1.3017 -0.070000
1.3018 -0.070000
1.3019 -0.070000
1.3020 -0.070000
1.3021 -0.070000
1.3022 -0.070000
1.3023 -0.070000
1.3024 -0.070000
1.3025 -0.070000
1.3026 -0.070000
1.3027 -0.070000
1.3028 -0.070000
1.3029 -0.070000
1.3030 -0.070000
1.3031 -0.070000
1.3032 -0.070000
1.3033 -0.070000
1.3034 -0.070000
1.3035 -0.070000
1.3036 -0.070000
1.3037 -0.070000
1.3038 -0.070000
1.3039 -0.070000
1.3040 -0.070000
1.3041 -0.070000
1.3042 -0.070000
1.3043 -0.070000
1.3044 -0.070000
1.3045 -0.070000
1.3046 -0.070000
1.3047 -0.070000
1.3048 -0.070000
1.3049 -0.070000
1.3050 -0.070000
1.3051 -0.070000
1.3052 -0.070000
1.3053 -0.070000
1.3054 -0.070000
1.3055 -0.070000
1.3056 -0.070000
1.3057 -0.070000
1.3058 -0.070000
1.3059 -0.070000
1.3060 -0.070000
1.3061 -0.070000
1.3062 -0.070000
1.3063 -0.070000
1.3064 -0.070000
1.3065 -0.070000
1.3066 -0.070000
1.3067 -0.070000
1.3068 -0.070000
1.3069 -0.070000
1.3070 -0.070000
1.3071 -0.070000
1.3072 -0.070000
1.3073 -0.070000
1.3074 -0.070000
1.3075 -0.070000
1.3076 -0.070000
1.3077 -0.070000
1.3078 -0.070000
1.3079 -0.070000
1.3080 -0.070000
1.3081 -0.070000
1.3082 -0.070000
1.3083 -0.070000
1.3084 -0.070000
1.3085 -0.070000
1.3086 -0.070000
1.3087 -0.070000
1.3088 -0.070000
1.3089 -0.070000
1.3090 -0.070000
1.3091 -0.070000
1.3092 -0.070000
1.3093 -0.070000
1.3094 -0.070000
1.3095 -0.070000
1.3096 -0.070000
1.3097 -0.070000
1.3098 -0.070000
1.3099 -0.070000
1.3100 -0.070000
1.3101 -0.070000
1.3102 -0.070000
1.3103 -0.070000
1.3104 -0.070000
1.3105 -0.070000
1.3106 -0.070000
1.3107 -0.070000
1.3108 -0.070000
1.3109 -0.070000
1.3110 -0.070000
1.3111 -0.070000
1.3112 -0.070000
1.3113 -0.070000
1.3114 -0.070000
1.3115 -0.070000
1.3116 -0.070000
1.3117 -0.070000
1.3118 -0.070000
1.3119 -0.070000
1.3120 -0.070000
1.3121 -0.070000
1.3122 -0.070000
1.3123 -0.070000
1.3124 -0.070000
1.3125 -0.070000
1.3126 -0.070000
1.3127 -0.070000
1.3128 -0.070000
1.3129 -0.070000
1.3130 -0.070000
1.3131 -0.070000
1.3132 -0.070000
1.3133 -0.070000
1.3134 -0.070000
1.3135 -0.070000
1.3136 -0.070000
1.3137 -0.070000
1.3138 -0.070000
1.3139 -0.070000
1.3140 -0.070000
1.3141 -0.070000
1.3142 -0.070000
1.3143 -0.070000
1.3144 -0.070000
1.3145 -0.070000
1.3146 -0.070000
1.3147 -0.070000
1.3148 -0.070000
1.3149 -0.070000
1.3150 -0.070000
1.3151 -0.070000
1.3152 -0.070000
1.3153 -0.070000
1.3154 -0.070000
1.3155 -0.070000
1.3156 -0.070000
1.3157 -0.070000
1.3158 -0.070000
1.3159 -0.070000
1.3160 -0.070000
1.3161 -0.070000
1.3162 -0.070000
1.3163 -0.070000
1.3164 -0.070000
1.3165 -0.070000
1.3166 -0.070000
1.3167 -0.070000
1.3168 -0.070000
1.3169 -0.070000
1.3170 -0.070000
1.3171 -0.070000
1.3172 -0.070000
1.3173 -0.070000
1.3174 -0.070000
1.3175 -0.070000
1.3176 -0.070000
1.3177 -0.070000
1.3178 -0.070000
1.3179 -0.070000
1.3180 -0.070000
1.3181 -0.070000
1.3182 -0.070000
1.3183 -0.070000
1.3184 -0.070000
1.3185 -0.070000
1.3186 -0.070000
1.3187 -0.070000
1.3188 -0.070000
1.3189 -0.070000
1.3190 -0.070000
1.3191 -0.070000
1.3192 -0.070000
1.3193 -0.070000
1.3194 -0.070000
1.3195 -0.070000
1.3196 -0.070000
1.3197 -0.070000
1.3198 -0.070000
1.3199 -0.070000
1.3200 -0.070000
1.3201 -0.070000
1.3202 -0.070000
1.3203 -0.070000
1.3204 -0.070000
1.3205 -0.070000
1.3206 -0.070000
1.3207 -0.070000
1.3208 -0.070000
1.3209 -0.070000
1.3210 -0.070000
1.3211 -0.070000
1.3212 -0.070000
1.3213 -0.070000
1.3214 -0.070000
1.3215 -0.070000
1.3216 -0.070000
1.3217 -0.070000
1.3218 -0.070000
1.3219 -0.070000
1.3220 -0.070000
1.3221 -0.070000
1.3222 -0.070000
1.3223 -0.070000
1.3224 -0.070000
1.3225 -0.070000
1.3226 -0.070000
1.3227 -0.070000
1.3228 -0.070000
1.3229 -0.070000
1.3230 -0.070000
1.3231 -0.070000
1.3232 -0.070000
1.3233 -0.070000
1.3234 -0.070000
1.3235 -0.070000
1.3236 -0.070000
1.3237 -0.070000
1.3238 -0.070000
1.3239 -0.070000
1.3240 -0.070000
1.3241 -0.070000
1.3242 -0.070000
1.3243 -0.070000
1.3244 -0.070000
1.3245 -0.070000
1.3246 -0.070000
1.3247 -0.070000
1.3248 -0.070000
1.3249 -0.070000
1.3250 -0.070000
1.3251 -0.070000
1.3252 -0.070000
1.3253 -0.070000
1.3254 -0.070000
1.3255 -0.070000
1.3256 -0.070000
1.3257 -0.070000
1.3258 -0.070000
1.3259 -0.070000
1.3260 -0.070000
1.3261 -0.070000
1.3262 -0.070000
1.3263 -0.070000
1.3264 -0.070000
1.3265 -0.070000
1.3266 -0.070000
1.3267 -0.070000
1.3268 -0.070000
1.3269 -0.070000
1.3270 -0.070000
1.3271 -0.070000
1.3272 -0.070000
1.3273 -0.070000
1.3274 -0.070000
1.3275 -0.070000
1.3276 -0.070000
1.3277 -0.070000
1.3278 -0.070000
1.3279 -0.070000
1.3280 -0.070000
1.3281 -0.070000
1.3282 -0.070000
1.3283 -0.070000
1.3284 -0.070000
1.3285 -0.070000
1.3286 -0.070000
1.3287 -0.070000
1.3288 -0.070000
1.3289 -0.070000
1.3290 -0.070000
1.3291 -0.070000
1.3292 -0.070000
1.3293 -0.070000
1.3294 -0.070000
1.3295 -0.070000
1.3296 -0.070000
1.3297 -0.070000
1.3298 -0.070000
1.3299 -0.070000
1.3300 -0.070000
1.3301 -0.070000
1.3302 -0.070000
1.3303 -0.070000
1.3304 -0.070000
1.3305 -0.070000
1.3306 -0.070000
1.3307 -0.070000
1.3308 -0.070000
1.3309 -0.070000
1.3310 -0.070000
1.3311 -0.070000
1.3312 -0.070000
1.3313 -0.070000
1.3314 -0.070000
1.3315 -0.070000
1.3316 -0.070000
1.3317 -0.070000
1.3318 -0.070000
1.3319 -0.070000
1.3320 -0.070000
1.3321 -0.070000
1.3322 -0.070000
1.3323 -0.070000
1.3324 -0.070000
1.3325 -0.070000
1.3326 -0.070000
1.3327 -0.070000
1.3328 -0.070000
1.3329 -0.070000
1.3330 -0.070000
1.3331 -0.070000
1.3332 -0.070000
1.3333 -0.070000
1.3334 -0.070000
1.3335 -0.070000
1.3336 -0.070000
1.3337 -0.070000
1.3338 -0.070000
1.3339 -0.070000
1.3340 -0.070000
1.3341 -0.070000
1.3342 -0.070000
1.3343 -0.070000
1.3344 -0.070000
1.3345 -0.070000
1.3346 -0.070000
1.3347 -0.070000
1.3348 -0.070000
1.3349 -0.070000
1.3350 -0.070000
1.3351 -0.070000
1.3352 -0.070000
1.3353 -0.070000
1.3354 -0.070000
1.3355 -0.070000
1.3356 -0.070000
1.3357 -0.070000
1.3358 -0.070000
1.3359 -0.070000
1.3360 -0.070000
1.3361 -0.070000
1.3362 -0.070000
1.3363 -0.070000
1.3364 -0.070000
1.3365 -0.070000
1.3366 -0.070000
1.3367 -0.070000
1.3368 -0.070000
1.3369 -0.070000
1.3370 -0.070000
1.3371 -0.070000
1.3372 -0.070000
1.3373 -0.070000
1.3374 -0.070000
1.3375 -0.070000
1.3376 -0.070000
1.3377 -0.070000
1.3378 -0.070000
1.3379 -0.070000
1.3380 -0.070000
1.3381 -0.070000
1.3382 -0.070000
1.3383 -0.070000
1.3384 -0.070000
1.3385 -0.070000
1.3386 -0.070000
1.3387 -0.070000
1.3388 -0.070000
1.3389 -0.070000
1.3390 -0.070000
1.3391 -0.070000
1.3392 -0.070000
1.3393 -0.070000
1.3394 -0.070000
1.3395 -0.070000
1.3396 -0.070000
1.3397 -0.070000
1.3398 -0.070000
1.3399 -0.070000
1.3400 -0.070000
1.3401 -0.070000
1.3402 -0.070000
1.3403 -0.070000
1.3404 -0.070000
1.3405 -0.070000
1.3406 -0.070000
1.3407 -0.070000
1.3408 -0.070000
1.3409 -0.070000
1.3410 -0.070000
1.3411 -0.070000
1.3412 -0.070000
1.3413 -0.070000
1.3414 -0.070000
1.3415 -0.070000
1.3416 -0.070000
1.3417 -0.070000
1.3418 -0.070000
1.3419 -0.070000
1.3420 -0.070000
1.3421 -0.070000
1.3422 -0.070000
1.3423 -0.070000
1.3424 -0.070000
1.3425 -0.070000
1.3426 -0.070000
1.3427 -0.070000
1.3428 -0.070000
1.3429 -0.070000
1.3430 -0.070000
1.3431 -0.070000
1.3432 -0.070000
1.3433 -0.070000
1.3434 -0.070000
1.3435 -0.070000
1.3436 -0.070000
1.3437 -0.070000
1.3438 -0.070000
1.3439 -0.070000
1.3440 -0.070000
1.3441 -0.070000
1.3442 -0.070000
1.3443 -0.070000
1.3444 -0.070000
1.3445 -0.070000
1.3446 -0.070000
1.3447 -0.070000
1.3448 -0.070000
1.3449 -0.070000
1.3450 -0.070000
1.3451 -0.070000
1.3452 -0.070000
1.3453 -0.070000
1.3454 -0.070000
1.3455 -0.070000
1.3456 -0.070000
1.3457 -0.070000
1.3458 -0.070000
1.3459 -0.070000
1.3460 -0.070000
1.3461 -0.070000
1.3462 -0.070000
1.3463 -0.070000
1.3464 -0.070000
1.3465 -0.070000
1.3466 -0.070000
1.3467 -0.070000
1.3468 -0.070000
1.3469 -0.070000
1.3470 -0.070000
1.3471 -0.070000
1.3472 -0.070000
1.3473 -0.070000
1.3474 -0.070000
1.3475 -0.070000
1.3476 -0.070000
1.3477 -0.070000
1.3478 -0.070000
1.3479 -0.070000
1.3480 -0.070000
1.3481 -0.070000
1.3482 -0.070000
1.3483 -0.070000
1.3484 -0.070000
1.3485 -0.070000
1.3486 -0.070000
1.3487 -0.070000
1.3488 -0.070000
1.3489 -0.070000
1.3490 -0.070000
1.3491 -0.070000
1.3492 -0.070000
1.3493 -0.070000
1.3494 -0.070000
1.3495 -0.070000
1.3496 -0.070000
1.3497 -0.070000
1.3498 -0.070000
1.3499 -0.070000
1.3500 -0.070000
1.3501 -0.070000
1.3502 -0.070000
1.3503 -0.070000
1.3504 -0.070000
1.3505 -0.070000
1.3506 -0.070000
1.3507 -0.070000
1.3508 -0.070000
1.3509 -0.070000
1.3510 -0.070000
1.3511 -0.070000
1.3512 -0.070000
1.3513 -0.070000
1.3514 -0.070000
1.3515 -0.070000
1.3516 -0.070000
1.3517 -0.070000
1.3518 -0.070000
1.3519 -0.070000
1.3520 -0.070000
1.3521 -0.070000
1.3522 -0.070000
1.3523 -0.070000
1.3524 -0.070000
1.3525 -0.070000
1.3526 -0.070000
1.3527 -0.070000
1.3528 -0.070000
1.3529 -0.070000
1.3530 -0.070000
1.3531 -0.070000
1.3532 -0.070000
1.3533 -0.070000
1.3534 -0.070000
1.3535 -0.070000
1.3536 -0.070000
1.3537 -0.070000
1.3538 -0.070000
1.3539 -0.070000
1.3540 -0.070000
1.3541 -0.070000
1.3542 -0.070000
1.3543 -0.070000
1.3544 -0.070000
1.3545 -0.070000
1.3546 -0.070000
1.3547 -0.070000
1.3548 -0.070000
1.3549 -0.070000
1.3550 -0.070000
1.3551 -0.070000
1.3552 -0.070000
1.3553 -0.070000
1.3554 -0.070000
1.3555 -0.070000
1.3556 -0.070000
1.3557 -0.070000
1.3558 -0.070000
1.3559 -0.070000
1.3560 -0.070000
1.3561 -0.070000
1.3562 -0.070000
1.3563 -0.070000
1.3564 -0.070000
1.3565 -0.070000
1.3566 -0.070000
1.3567 -0.070000
1.3568 -0.070000
1.3569 -0.070000
1.3570 -0.070000
1.3571 -0.070000
1.3572 -0.070000
1.3573 -0.070000
1.3574 -0.070000
1.3575 -0.070000
1.3576 -0.070000
1.3577 -0.070000
1.3578 -0.070000
1.3579 -0.070000
1.3580 -0.070000
1.3581 -0.070000
1.3582 -0.070000
1.3583 -0.070000
1.3584 -0.070000
1.3585 -0.070000
1.3586 -0.070000
1.3587 -0.070000
1.3588 -0.070000
1.3589 -0.070000
1.3590 -0.070000
1.3591 -0.070000
1.3592 -0.070000
1.3593 -0.070000
1.3594 -0.070000
1.3595 -0.070000
1.3596 -0.070000
1.3597 -0.070000
1.3598 -0.070000
1.3599 -0.070000
1.3600 -0.070000
1.3601 -0.070000
1.3602 -0.070000
1.3603 -0.070000
1.3604 -0.070000
1.3605 -0.070000
1.3606 -0.070000
1.3607 -0.070000
1.3608 -0.070000
1.3609 -0.070000
1.3610 -0.070000
1.3611 -0.070000
1.3612 -0.070000
1.3613 -0.070000
1.3614 -0.070000
1.3615 -0.070000
1.3616 -0.070000
1.3617 -0.070000
1.3618 -0.070000
1.3619 -0.070000
1.3620 -0.070000
1.3621 -0.070000
1.3622 -0.070000
1.3623 -0.070000
1.3624 -0.070000
1.3625 -0.070000
1.3626 -0.070000
1.3627 -0.070000
1.3628 -0.070000
1.3629 -0.070000
1.3630 -0.070000
1.3631 -0.070000
1.3632 -0.070000
1.3633 -0.070000
1.3634 -0.070000
1.3635 -0.070000
1.3636 -0.070000
1.3637 -0.070000
1.3638 -0.070000
1.3639 -0.070000
1.3640 -0.070000
1.3641 -0.070000
1.3642 -0.070000
1.3643 -0.070000
1.3644 -0.070000
1.3645 -0.070000
1.3646 -0.070000
1.3647 -0.070000
1.3648 -0.070000
1.3649 -0.070000
1.3650 -0.070000
1.3651 -0.070000
1.3652 -0.070000
1.3653 -0.070000
1.3654 -0.070000
1.3655 -0.070000
1.3656 -0.070000
1.3657 -0.070000
1.3658 -0.070000
1.3659 -0.070000
1.3660 -0.070000
1.3661 -0.070000
1.3662 -0.070000
1.3663 -0.070000
1.3664 -0.070000
1.3665 -0.070000
1.3666 -0.070000
1.3667 -0.070000
1.3668 -0.070000
1.3669 -0.070000
1.3670 -0.070000
1.3671 -0.070000
1.3672 -0.070000
1.3673 -0.070000
1.3674 -0.070000
1.3675 -0.070000
1.3676 -0.070000
1.3677 -0.070000
1.3678 -0.070000
1.3679 -0.070000
1.3680 -0.070000
1.3681 -0.070000
1.3682 -0.070000
1.3683 -0.070000
1.3684 -0.070000
1.3685 -0.070000
1.3686 -0.070000
1.3687 -0.070000
1.3688 -0.070000
1.3689 -0.070000
1.3690 -0.070000
1.3691 -0.070000
1.3692 -0.070000
1.3693 -0.070000
1.3694 -0.070000
1.3695 -0.070000
1.3696 -0.070000
1.3697 -0.070000
1.3698 -0.070000
1.3699 -0.070000
1.3700 -0.070000
1.3701 -0.070000
1.3702 -0.070000
1.3703 -0.070000
1.3704 -0.070000
1.3705 -0.070000
1.3706 -0.070000
1.3707 -0.070000
1.3708 -0.070000
1.3709 -0.070000
1.3710 -0.070000
1.3711 -0.070000
1.3712 -0.070000
1.3713 -0.070000
1.3714 -0.070000
1.3715 -0.070000
1.3716 -0.070000
1.3717 -0.070000
1.3718 -0.070000
1.3719 -0.070000
1.3720 -0.070000
1.3721 -0.070000
1.3722 -0.070000
1.3723 -0.070000
1.3724 -0.070000
1.3725 -0.070000
1.3726 -0.070000
1.3727 -0.070000
1.3728 -0.070000
1.3729 -0.070000
1.3730 -0.070000
1.3731 -0.070000
1.3732 -0.070000
1.3733 -0.070000
1.3734 -0.070000
1.3735 -0.070000
1.3736 -0.070000
1.3737 -0.070000
1.3738 -0.070000
1.3739 -0.070000
1.3740 -0.070000
1.3741 -0.070000
1.3742 -0.070000
1.3743 -0.070000
1.3744 -0.070000
1.3745 -0.070000
1.3746 -0.070000
1.3747 -0.070000
1.3748 -0.070000
1.3749 -0.070000
1.3750 -0.070000
1.3751 -0.070000
1.3752 -0.070000
1.3753 -0.070000
1.3754 -0.070000
1.3755 -0.070000
1.3756 -0.070000
1.3757 -0.070000
1.3758 -0.070000
1.3759 -0.070000
1.3760 -0.070000
1.3761 -0.070000
1.3762 -0.070000
1.3763 -0.070000
1.3764 -0.070000
1.3765 -0.070000
1.3766 -0.070000
1.3767 -0.070000
1.3768 -0.070000
1.3769 -0.070000
1.3770 -0.070000
1.3771 -0.070000
1.3772 -0.070000
1.3773 -0.070000
1.3774 -0.070000
1.3775 -0.070000
1.3776 -0.070000
1.3777 -0.070000
1.3778 -0.070000
1.3779 -0.070000
1.3780 -0.070000
1.3781 -0.070000
1.3782 -0.070000
1.3783 -0.070000
1.3784 -0.070000
1.3785 -0.070000
1.3786 -0.070000
1.3787 -0.070000
1.3788 -0.070000
1.3789 -0.070000
1.3790 -0.070000
1.3791 -0.070000
1.3792 -0.070000
1.3793 -0.070000
1.3794 -0.070000
1.3795 -0.070000
1.3796 -0.070000
1.3797 -0.070000
1.3798 -0.070000
1.3799 -0.070000
1.3800 -0.070000
1.3801 -0.070000
1.3802 -0.070000
1.3803 -0.070000
1.3804 -0.070000
1.3805 -0.070000
1.3806 -0.070000
1.3807 -0.070000
1.3808 -0.070000
1.3809 -0.070000
1.3810 -0.070000
1.3811 -0.070000
1.3812 -0.070000
1.3813 -0.070000
1.3814 -0.070000
1.3815 -0.070000
1.3816 -0.070000
1.3817 -0.070000
1.3818 -0.070000
1.3819 -0.070000
1.3820 -0.070000
1.3821 -0.070000
1.3822 -0.070000
1.3823 -0.070000
1.3824 -0.070000
1.3825 -0.070000
1.3826 -0.070000
1.3827 -0.070000
1.3828 -0.070000
1.3829 -0.070000
1.3830 -0.070000
1.3831 -0.070000
1.3832 -0.070000
1.3833 -0.070000
1.3834 -0.070000
1.3835 -0.070000
1.3836 -0.070000
1.3837 -0.070000
1.3838 -0.070000
1.3839 -0.070000
1.3840 -0.070000
1.3841 -0.070000
1.3842 -0.070000
1.3843 -0.070000
1.3844 -0.070000
1.3845 -0.070000
1.3846 -0.070000
1.3847 -0.070000
1.3848 -0.070000
1.3849 -0.070000
1.3850 -0.070000
1.3851 -0.070000
1.3852 -0.070000
1.3853 -0.070000
1.3854 -0.070000
1.3855 -0.070000
1.3856 -0.070000
1.3857 -0.070000
1.3858 -0.070000
1.3859 -0.070000
1.3860 -0.070000
1.3861 -0.070000
1.3862 -0.070000
1.3863 -0.070000
1.3864 -0.070000
1.3865 -0.070000
1.3866 -0.070000
1.3867 -0.070000
1.3868 -0.070000
1.3869 -0.070000
1.3870 -0.070000
1.3871 -0.070000
1.3872 -0.070000
1.3873 -0.070000
1.3874 -0.070000
1.3875 -0.070000
1.3876 -0.070000
1.3877 -0.070000
1.3878 -0.070000
1.3879 -0.070000
1.3880 -0.070000
1.3881 -0.070000
1.3882 -0.070000
1.3883 -0.070000
1.3884 -0.070000
1.3885 -0.070000
1.3886 -0.070000
1.3887 -0.070000
1.3888 -0.070000
1.3889 -0.070000
1.3890 -0.070000
1.3891 -0.070000
1.3892 -0.070000
1.3893 -0.070000
1.3894 -0.070000
1.3895 -0.070000
1.3896 -0.070000
1.3897 -0.070000
1.3898 -0.070000
1.3899 -0.070000
1.3900 -0.070000
1.3901 -0.070000
1.3902 -0.070000
1.3903 -0.070000
1.3904 -0.070000
1.3905 -0.070000
1.3906 -0.070000
1.3907 -0.070000
1.3908 -0.070000
1.3909 -0.070000
1.3910 -0.070000
1.3911 -0.070000
1.3912 -0.070000
1.3913 -0.070000
1.3914 -0.070000
1.3915 -0.070000
1.3916 -0.070000
1.3917 -0.070000
1.3918 -0.070000
1.3919 -0.070000
1.3920 -0.070000
1.3921 -0.070000
1.3922 -0.070000
1.3923 -0.070000
1.3924 -0.070000
1.3925 -0.070000
1.3926 -0.070000
1.3927 -0.070000
1.3928 -0.070000
1.3929 -0.070000
1.3930 -0.070000
1.3931 -0.070000
1.3932 -0.070000
1.3933 -0.070000
1.3934 -0.070000
1.3935 -0.070000
1.3936 -0.070000
1.3937 -0.070000
1.3938 -0.070000
1.3939 -0.070000
1.3940 -0.070000
1.3941 -0.070000
1.3942 -0.070000
1.3943 -0.070000
1.3944 -0.070000
1.3945 -0.070000
1.3946 -0.070000
1.3947 -0.070000
1.3948 -0.070000
1.3949 -0.070000
1.3950 -0.070000
1.3951 -0.070000
1.3952 -0.070000
1.3953 -0.070000
1.3954 -0.070000
1.3955 -0.070000
1.3956 -0.070000
1.3957 -0.070000
1.3958 -0.070000
1.3959 -0.070000
1.3960 -0.070000
1.3961 -0.070000
1.3962 -0.070000
1.3963 -0.070000
1.3964 -0.070000
1.3965 -0.070000
1.3966 -0.070000
1.3967 -0.070000
1.3968 -0.070000
1.3969 -0.070000
1.3970 -0.070000
1.3971 -0.070000
1.3972 -0.070000
1.3973 -0.070000
1.3974 -0.070000
1.3975 -0.070000
1.3976 -0.070000
1.3977 -0.070000
1.3978 -0.070000
1.3979 -0.070000
1.3980 -0.070000
1.3981 -0.070000
1.3982 -0.070000
1.3983 -0.070000
1.3984 -0.070000
1.3985 -0.070000
1.3986 -0.070000
1.3987 -0.070000
1.3988 -0.070000
1.3989 -0.070000
1.3990 -0.070000
1.3991 -0.070000
1.3992 -0.070000
1.3993 -0.070000
1.3994 -0.070000
1.3995 -0.070000
1.3996 -0.070000
1.3997 -0.070000
1.3998 -0.070000
1.3999 -0.070000
1.4000 -0.070000
1.4001 -0.070000
1.4002 -0.070000
1.4003 -0.070000
1.4004 -0.070000
1.4005 -0.070000
1.4006 -0.070000
1.4007 -0.070000
1.4008 -0.070000
1.4009 -0.070000
1.4010 -0.070000
1.4011 -0.070000
1.4012 -0.070000
1.4013 -0.070000
1.4014 -0.070000
1.4015 -0.070000
1.4016 -0.070000
1.4017 -0.070000
1.4018 -0.070000
1.4019 -0.070000
1.4020 -0.070000
1.4021 -0.070000
1.4022 -0.070000
1.4023 -0.070000
1.4024 -0.070000
1.4025 -0.070000
1.4026 -0.070000
1.4027 -0.070000
1.4028 -0.070000
1.4029 -0.070000
1.4030 -0.070000
1.4031 -0.070000
1.4032 -0.070000
1.4033 -0.070000
1.4034 -0.070000
1.4035 -0.070000
1.4036 -0.070000
1.4037 -0.070000
1.4038 -0.070000
1.4039 -0.070000
1.4040 -0.070000
1.4041 -0.070000
1.4042 -0.070000
1.4043 -0.070000
1.4044 -0.070000
1.4045 -0.070000
1.4046 -0.070000
1.4047 -0.070000
1.4048 -0.070000
1.4049 -0.070000
1.4050 -0.070000
1.4051 -0.070000
1.4052 -0.070000
1.4053 -0.070000
1.4054 -0.070000
1.4055 -0.070000
1.4056 -0.070000
1.4057 -0.070000
1.4058 -0.070000
1.4059 -0.070000
1.4060 -0.070000
1.4061 -0.070000
1.4062 -0.070000
1.4063 -0.070000
1.4064 -0.070000
1.4065 -0.070000
1.4066 -0.070000
1.4067 -0.070000
1.4068 -0.070000
1.4069 -0.070000
1.4070 -0.070000
1.4071 -0.070000
1.4072 -0.070000
1.4073 -0.070000
1.4074 -0.070000
1.4075 -0.070000
1.4076 -0.070000
1.4077 -0.070000
1.4078 -0.070000
1.4079 -0.070000
1.4080 -0.070000
1.4081 -0.070000
1.4082 -0.070000
1.4083 -0.070000
1.4084 -0.070000
1.4085 -0.070000
1.4086 -0.070000
1.4087 -0.070000
1.4088 -0.070000
1.4089 -0.070000
1.4090 -0.070000
1.4091 -0.070000
1.4092 -0.070000
1.4093 -0.070000
1.4094 -0.070000
1.4095 -0.070000
1.4096 -0.070000
1.4097 -0.070000
1.4098 -0.070000
1.4099 -0.070000
1.4100 -0.070000
1.4101 -0.070000
1.4102 -0.070000
1.4103 -0.070000
1.4104 -0.070000
1.4105 -0.070000
1.4106 -0.070000
1.4107 -0.070000
1.4108 -0.070000
1.4109 -0.070000
1.4110 -0.070000
1.4111 -0.070000
1.4112 -0.070000
1.4113 -0.070000
1.4114 -0.070000
1.4115 -0.070000
1.4116 -0.070000
1.4117 -0.070000
1.4118 -0.070000
1.4119 -0.070000
1.4120 -0.070000
1.4121 -0.070000
1.4122 -0.070000
1.4123 -0.070000
1.4124 -0.070000
1.4125 -0.070000
1.4126 -0.070000
1.4127 -0.070000
1.4128 -0.070000
1.4129 -0.070000
1.4130 -0.070000
1.4131 -0.070000
1.4132 -0.070000
1.4133 -0.070000
1.4134 -0.070000
1.4135 -0.070000
1.4136 -0.070000
1.4137 -0.070000
1.4138 -0.070000
1.4139 -0.070000
1.4140 -0.070000
1.4141 -0.070000
1.4142 -0.070000
1.4143 -0.070000
1.4144 -0.070000
1.4145 -0.070000
1.4146 -0.070000
1.4147 -0.070000
1.4148 -0.070000
1.4149 -0.070000
1.4150 -0.070000
1.4151 -0.070000
1.4152 -0.070000
1.4153 -0.070000
1.4154 -0.070000
1.4155 -0.070000
1.4156 -0.070000
1.4157 -0.070000
1.4158 -0.070000
1.4159 -0.070000
1.4160 -0.070000
1.4161 -0.070000
1.4162 -0.070000
1.4163 -0.070000
1.4164 -0.070000
1.4165 -0.070000
1.4166 -0.070000
1.4167 -0.070000
1.4168 -0.070000
1.4169 -0.070000
1.4170 -0.070000
1.4171 -0.070000
1.4172 -0.070000
1.4173 -0.070000
1.4174 -0.070000
1.4175 -0.070000
1.4176 -0.070000
1.4177 -0.070000
1.4178 -0.070000
1.4179 -0.070000
1.4180 -0.070000
1.4181 -0.070000
1.4182 -0.070000
1.4183 -0.070000
1.4184 -0.070000
1.4185 -0.070000
1.4186 -0.070000
1.4187 -0.070000
1.4188 -0.070000
1.4189 -0.070000
1.4190 -0.070000
1.4191 -0.070000
1.4192 -0.070000
1.4193 -0.070000
1.4194 -0.070000
1.4195 -0.070000
1.4196 -0.070000
1.4197 -0.070000
1.4198 -0.070000
1.4199 -0.070000
1.4200 -0.070000
1.4201 -0.070000
1.4202 -0.070000
1.4203 -0.070000
1.4204 -0.070000
1.4205 -0.070000
1.4206 -0.070000
1.4207 -0.070000
1.4208 -0.070000
1.4209 -0.070000
1.4210 -0.070000
1.4211 -0.070000
1.4212 -0.070000
1.4213 -0.070000
1.4214 -0.070000
1.4215 -0.070000
1.4216 -0.070000
1.4217 -0.070000
1.4218 -0.070000
1.4219 -0.070000
1.4220 -0.070000
1.4221 -0.070000
1.4222 -0.070000
1.4223 -0.070000
1.4224 -0.070000
1.4225 -0.070000
1.4226 -0.070000
1.4227 -0.070000
1.4228 -0.070000
1.4229 -0.070000
1.4230 -0.070000
1.4231 -0.070000
1.4232 -0.070000
1.4233 -0.070000
1.4234 -0.070000
1.4235 -0.070000
1.4236 -0.070000
1.4237 -0.070000
1.4238 -0.070000
1.4239 -0.070000
1.4240 -0.070000
1.4241 -0.070000
1.4242 -0.070000
1.4243 -0.070000
1.4244 -0.070000
1.4245 -0.070000
1.4246 -0.070000
1.4247 -0.070000
1.4248 -0.070000
1.4249 -0.070000
1.4250 -0.070000
1.4251 -0.070000
1.4252 -0.070000
1.4253 -0.070000
1.4254 -0.070000
1.4255 -0.070000
1.4256 -0.070000
1.4257 -0.070000
1.4258 -0.070000
1.4259 -0.070000
1.4260 -0.070000
1.4261 -0.070000
1.4262 -0.070000
1.4263 -0.070000
1.4264 -0.070000
1.4265 -0.070000
1.4266 -0.070000
1.4267 -0.070000
1.4268 -0.070000
1.4269 -0.070000
1.4270 -0.070000
1.4271 -0.070000
1.4272 -0.070000
1.4273 -0.070000
1.4274 -0.070000
1.4275 -0.070000
1.4276 -0.070000
1.4277 -0.070000
1.4278 -0.070000
1.4279 -0.070000
1.4280 -0.070000
1.4281 -0.070000
1.4282 -0.070000
1.4283 -0.070000
1.4284 -0.070000
1.4285 -0.070000
1.4286 -0.070000
1.4287 -0.070000
1.4288 -0.070000
1.4289 -0.070000
1.4290 -0.070000
1.4291 -0.070000
1.4292 -0.070000
1.4293 -0.070000
1.4294 -0.070000
1.4295 -0.070000
1.4296 -0.070000
1.4297 -0.070000
1.4298 -0.070000
1.4299 -0.070000
1.4300 -0.070000
1.4301 -0.070000
1.4302 -0.070000
1.4303 -0.070000
1.4304 -0.070000
1.4305 -0.070000
1.4306 -0.070000
1.4307 -0.070000
1.4308 -0.070000
1.4309 -0.070000
1.4310 -0.070000
1.4311 -0.070000
1.4312 -0.070000
1.4313 -0.070000
1.4314 -0.070000
1.4315 -0.070000
1.4316 -0.070000
1.4317 -0.070000
1.4318 -0.070000
1.4319 -0.070000
1.4320 -0.070000
1.4321 -0.070000
1.4322 -0.070000
1.4323 -0.070000
1.4324 -0.070000
1.4325 -0.070000
1.4326 -0.070000
1.4327 -0.070000
1.4328 -0.070000
1.4329 -0.070000
1.4330 -0.070000
1.4331 -0.070000
1.4332 -0.070000
1.4333 -0.070000
1.4334 -0.070000
1.4335 -0.070000
1.4336 -0.070000
1.4337 -0.070000
1.4338 -0.070000
1.4339 -0.070000
1.4340 -0.070000
1.4341 -0.070000
1.4342 -0.070000
1.4343 -0.070000
1.4344 -0.070000
1.4345 -0.070000
1.4346 -0.070000
1.4347 -0.070000
1.4348 -0.070000
1.4349 -0.070000
1.4350 -0.070000
1.4351 -0.070000
1.4352 -0.070000
1.4353 -0.070000
1.4354 -0.070000
1.4355 -0.070000
1.4356 -0.070000
1.4357 -0.070000
1.4358 -0.070000
1.4359 -0.070000
1.4360 -0.070000
1.4361 -0.070000
1.4362 -0.070000
1.4363 -0.070000
1.4364 -0.070000
1.4365 -0.070000
1.4366 -0.070000
1.4367 -0.070000
1.4368 -0.070000
1.4369 -0.070000
1.4370 -0.070000
1.4371 -0.070000
1.4372 -0.070000
1.4373 -0.070000
1.4374 -0.070000
1.4375 -0.070000
1.4376 -0.070000
1.4377 -0.070000
1.4378 -0.070000
1.4379 -0.070000
1.4380 -0.070000
1.4381 -0.070000
1.4382 -0.070000
1.4383 -0.070000
1.4384 -0.070000
1.4385 -0.070000
1.4386 -0.070000
1.4387 -0.070000
1.4388 -0.070000
1.4389 -0.070000
1.4390 -0.070000
1.4391 -0.070000
1.4392 -0.070000
1.4393 -0.070000
1.4394 -0.070000
1.4395 -0.070000
1.4396 -0.070000
1.4397 -0.070000
1.4398 -0.070000
1.4399 -0.070000
1.4400 -0.070000
1.4401 -0.070000
1.4402 -0.070000
1.4403 -0.070000
1.4404 -0.070000
1.4405 -0.070000
1.4406 -0.070000
1.4407 -0.070000
1.4408 -0.070000
1.4409 -0.070000
1.4410 -0.070000
1.4411 -0.070000
1.4412 -0.070000
1.4413 -0.070000
1.4414 -0.070000
1.4415 -0.070000
1.4416 -0.070000
1.4417 -0.070000
1.4418 -0.070000
1.4419 -0.070000
1.4420 -0.070000
1.4421 -0.070000
1.4422 -0.070000
1.4423 -0.070000
1.4424 -0.070000
1.4425 -0.070000
1.4426 -0.070000
1.4427 -0.070000
1.4428 -0.070000
1.4429 -0.070000
1.4430 -0.070000
1.4431 -0.070000
1.4432 -0.070000
1.4433 -0.070000
1.4434 -0.070000
1.4435 -0.070000
1.4436 -0.070000
1.4437 -0.070000
1.4438 -0.070000
1.4439 -0.070000
1.4440 -0.070000
1.4441 -0.070000
1.4442 -0.070000
1.4443 -0.070000
1.4444 -0.070000
1.4445 -0.070000
1.4446 -0.070000
1.4447 -0.070000
1.4448 -0.070000
1.4449 -0.070000
1.4450 -0.070000
1.4451 -0.070000
1.4452 -0.070000
1.4453 -0.070000
1.4454 -0.070000
1.4455 -0.070000
1.4456 -0.070000
1.4457 -0.070000
1.4458 -0.070000
1.4459 -0.070000
1.4460 -0.070000
1.4461 -0.070000
1.4462 -0.070000
1.4463 -0.070000
1.4464 -0.070000
1.4465 -0.070000
1.4466 -0.070000
1.4467 -0.070000
1.4468 -0.070000
1.4469 -0.070000
1.4470 -0.070000
1.4471 -0.070000
1.4472 -0.070000
1.4473 -0.070000
1.4474 -0.070000
1.4475 -0.070000
1.4476 -0.070000
1.4477 -0.070000
1.4478 -0.070000
1.4479 -0.070000
1.4480 -0.070000
1.4481 -0.070000
1.4482 -0.070000
1.4483 -0.070000
1.4484 -0.070000
1.4485 -0.070000
1.4486 -0.070000
1.4487 -0.070000
1.4488 -0.070000
1.4489 -0.070000
1.4490 -0.070000
1.4491 -0.070000
1.4492 -0.070000
1.4493 -0.070000
1.4494 -0.070000
1.4495 -0.070000
1.4496 -0.070000
1.4497 -0.070000
1.4498 -0.070000
1.4499 -0.070000
1.4500 -0.070000
1.4501 -0.070000
1.4502 -0.070000
1.4503 -0.070000
1.4504 -0.070000
1.4505 -0.070000
1.4506 -0.070000
1.4507 -0.070000
1.4508 -0.070000
1.4509 -0.070000
1.4510 -0.070000
1.4511 -0.070000
1.4512 -0.070000
1.4513 -0.070000
1.4514 -0.070000
1.4515 -0.070000
1.4516 -0.070000
1.4517 -0.070000
1.4518 -0.070000
1.4519 -0.070000
1.4520 -0.070000
1.4521 -0.070000
1.4522 -0.070000
1.4523 -0.070000
1.4524 -0.070000
1.4525 -0.070000
1.4526 -0.070000
1.4527 -0.070000
1.4528 -0.070000
1.4529 -0.070000
1.4530 -0.070000
1.4531 -0.070000
1.4532 -0.070000
1.4533 -0.070000
1.4534 -0.070000
1.4535 -0.070000
1.4536 -0.070000
1.4537 -0.070000
1.4538 -0.070000
1.4539 -0.070000
1.4540 -0.070000
1.4541 -0.070000
1.4542 -0.070000
1.4543 -0.070000
1.4544 -0.070000
1.4545 -0.070000
1.4546 -0.070000
1.4547 -0.070000
1.4548 -0.070000
1.4549 -0.070000
1.4550 -0.070000
1.4551 -0.070000
1.4552 -0.070000
1.4553 -0.070000
1.4554 -0.070000
1.4555 -0.070000
1.4556 -0.070000
1.4557 -0.070000
1.4558 -0.070000
1.4559 -0.070000
1.4560 -0.070000
1.4561 -0.070000
1.4562 -0.070000
1.4563 -0.070000
1.4564 -0.070000
1.4565 -0.070000
1.4566 -0.070000
1.4567 -0.070000
1.4568 -0.070000
1.4569 -0.070000
1.4570 -0.070000
1.4571 -0.070000
1.4572 -0.070000
1.4573 -0.070000
1.4574 -0.070000
1.4575 -0.070000
1.4576 -0.070000
1.4577 -0.070000
1.4578 -0.070000
1.4579 -0.070000
1.4580 -0.070000
1.4581 -0.070000
1.4582 -0.070000
1.4583 -0.070000
1.4584 -0.070000
1.4585 -0.070000
1.4586 -0.070000
1.4587 -0.070000
1.4588 -0.070000
1.4589 -0.070000
1.4590 -0.070000
1.4591 -0.070000
1.4592 -0.070000
1.4593 -0.070000
1.4594 -0.070000
1.4595 -0.070000
1.4596 -0.070000
1.4597 -0.070000
1.4598 -0.070000
1.4599 -0.070000
1.4600 -0.070000
1.4601 -0.070000
1.4602 -0.070000
1.4603 -0.070000
1.4604 -0.070000
1.4605 -0.070000
1.4606 -0.070000
1.4607 -0.070000
1.4608 -0.070000
1.4609 -0.070000
1.4610 -0.070000
1.4611 -0.070000
1.4612 -0.070000
1.4613 -0.070000
1.4614 -0.070000
1.4615 -0.070000
1.4616 -0.070000
1.4617 -0.070000
1.4618 -0.070000
1.4619 -0.070000
1.4620 -0.070000
1.4621 -0.070000
1.4622 -0.070000
1.4623 -0.070000
1.4624 -0.070000
1.4625 -0.070000
1.4626 -0.070000
1.4627 -0.070000
1.4628 -0.070000
1.4629 -0.070000
1.4630 -0.070000
1.4631 -0.070000
1.4632 -0.070000
1.4633 -0.070000
1.4634 -0.070000
1.4635 -0.070000
1.4636 -0.070000
1.4637 -0.070000
1.4638 -0.070000
1.4639 -0.070000
1.4640 -0.070000
1.4641 -0.070000
1.4642 -0.070000
1.4643 -0.070000
1.4644 -0.070000
1.4645 -0.070000
1.4646 -0.070000
1.4647 -0.070000
1.4648 -0.070000
1.4649 -0.070000
1.4650 -0.070000
1.4651 -0.070000
1.4652 -0.070000
1.4653 -0.070000
1.4654 -0.070000
1.4655 -0.070000
1.4656 -0.070000
1.4657 -0.070000
1.4658 -0.070000
1.4659 -0.070000
1.4660 -0.070000
1.4661 -0.070000
1.4662 -0.070000
1.4663 -0.070000
1.4664 -0.070000
1.4665 -0.070000
1.4666 -0.070000
1.4667 -0.070000
1.4668 -0.070000
1.4669 -0.070000
1.4670 -0.070000
1.4671 -0.070000
1.4672 -0.070000
1.4673 -0.070000
1.4674 -0.070000
1.4675 -0.070000
1.4676 -0.070000
1.4677 -0.070000
1.4678 -0.070000
1.4679 -0.070000
1.4680 -0.070000
1.4681 -0.070000
1.4682 -0.070000
1.4683 -0.070000
1.4684 -0.070000
1.4685 -0.070000
1.4686 -0.070000
1.4687 -0.070000
1.4688 -0.070000
1.4689 -0.070000
1.4690 -0.070000
1.4691 -0.070000
1.4692 -0.070000
1.4693 -0.070000
1.4694 -0.070000
1.4695 -0.070000
1.4696 -0.070000
1.4697 -0.070000
1.4698 -0.070000
1.4699 -0.070000
1.4700 -0.070000
1.4701 -0.070000
1.4702 -0.070000
1.4703 -0.070000
1.4704 -0.070000
1.4705 -0.070000
1.4706 -0.070000
1.4707 -0.070000
1.4708 -0.070000
1.4709 -0.070000
1.4710 -0.070000
1.4711 -0.070000
1.4712 -0.070000
1.4713 -0.070000
1.4714 -0.070000
1.4715 -0.070000
1.4716 -0.070000
1.4717 -0.070000
1.4718 -0.070000
1.4719 -0.070000
1.4720 -0.070000
1.4721 -0.070000
1.4722 -0.070000
1.4723 -0.070000
1.4724 -0.070000
1.4725 -0.070000
1.4726 -0.070000
1.4727 -0.070000
1.4728 -0.070000
1.4729 -0.070000
1.4730 -0.070000
1.4731 -0.070000
1.4732 -0.070000
1.4733 -0.070000
1.4734 -0.070000
1.4735 -0.070000
1.4736 -0.070000
1.4737 -0.070000
1.4738 -0.070000
1.4739 -0.070000
1.4740 -0.070000
1.4741 -0.070000
1.4742 -0.070000
1.4743 -0.070000
1.4744 -0.070000
1.4745 -0.070000
1.4746 -0.070000
1.4747 -0.070000
1.4748 -0.070000
1.4749 -0.070000
1.4750 -0.070000
1.4751 -0.070000
1.4752 -0.070000
1.4753 -0.070000
1.4754 -0.070000
1.4755 -0.070000
1.4756 -0.070000
1.4757 -0.070000
1.4758 -0.070000
1.4759 -0.070000
1.4760 -0.070000
1.4761 -0.070000
1.4762 -0.070000
1.4763 -0.070000
1.4764 -0.070000
1.4765 -0.070000
1.4766 -0.070000
1.4767 -0.070000
1.4768 -0.070000
1.4769 -0.070000
1.4770 -0.070000
1.4771 -0.070000
1.4772 -0.070000
1.4773 -0.070000
1.4774 -0.070000
1.4775 -0.070000
1.4776 -0.070000
1.4777 -0.070000
1.4778 -0.070000
1.4779 -0.070000
1.4780 -0.070000
1.4781 -0.070000
1.4782 -0.070000
1.4783 -0.070000
1.4784 -0.070000
1.4785 -0.070000
1.4786 -0.070000
1.4787 -0.070000
1.4788 -0.070000
1.4789 -0.070000
1.4790 -0.070000
1.4791 -0.070000
1.4792 -0.070000
1.4793 -0.070000
1.4794 -0.070000
1.4795 -0.070000
1.4796 -0.070000
1.4797 -0.070000
1.4798 -0.070000
1.4799 -0.070000
1.4800 -0.070000
1.4801 -0.070000
1.4802 -0.070000
1.4803 -0.070000
1.4804 -0.070000
1.4805 -0.070000
1.4806 -0.070000
1.4807 -0.070000
1.4808 -0.070000
1.4809 -0.070000
1.4810 -0.070000
1.4811 -0.070000
1.4812 -0.070000
1.4813 -0.070000
1.4814 -0.070000
1.4815 -0.070000
1.4816 -0.070000
1.4817 -0.070000
1.4818 -0.070000
1.4819 -0.070000
1.4820 -0.070000
1.4821 -0.070000
1.4822 -0.070000
1.4823 -0.070000
1.4824 -0.070000
1.4825 -0.070000
1.4826 -0.070000
1.4827 -0.070000
1.4828 -0.070000
1.4829 -0.070000
1.4830 -0.070000
1.4831 -0.070000
1.4832 -0.070000
1.4833 -0.070000
1.4834 -0.070000
1.4835 -0.070000
1.4836 -0.070000
1.4837 -0.070000
1.4838 -0.070000
1.4839 -0.070000
1.4840 -0.070000
1.4841 -0.070000
1.4842 -0.070000
1.4843 -0.070000
1.4844 -0.070000
1.4845 -0.070000
1.4846 -0.070000
1.4847 -0.070000
1.4848 -0.070000
1.4849 -0.070000
1.4850 -0.070000
1.4851 -0.070000
1.4852 -0.070000
1.4853 -0.070000
1.4854 -0.070000
1.4855 -0.070000
1.4856 -0.070000
1.4857 -0.070000
1.4858 -0.070000
1.4859 -0.070000
1.4860 -0.070000
1.4861 -0.070000
1.4862 -0.070000
1.4863 -0.070000
1.4864 -0.070000
1.4865 -0.070000
1.4866 -0.070000
1.4867 -0.070000
1.4868 -0.070000
1.4869 -0.070000
1.4870 -0.070000
1.4871 -0.070000
1.4872 -0.070000
1.4873 -0.070000
1.4874 -0.070000
1.4875 -0.070000
1.4876 -0.070000
1.4877 -0.070000
1.4878 -0.070000
1.4879 -0.070000
1.4880 -0.070000
1.4881 -0.070000
1.4882 -0.070000
1.4883 -0.070000
1.4884 -0.070000
1.4885 -0.070000
1.4886 -0.070000
1.4887 -0.070000
1.4888 -0.070000
1.4889 -0.070000
1.4890 -0.070000
1.4891 -0.070000
1.4892 -0.070000
1.4893 -0.070000
1.4894 -0.070000
1.4895 -0.070000
1.4896 -0.070000
1.4897 -0.070000
1.4898 -0.070000
1.4899 -0.070000
1.4900 -0.070000
1.4901 -0.070000
1.4902 -0.070000
1.4903 -0.070000
1.4904 -0.070000
1.4905 -0.070000
1.4906 -0.070000
1.4907 -0.070000
1.4908 -0.070000
1.4909 -0.070000
1.4910 -0.070000
1.4911 -0.070000
1.4912 -0.070000
1.4913 -0.070000
1.4914 -0.070000
1.4915 -0.070000
1.4916 -0.070000
1.4917 -0.070000
1.4918 -0.070000
1.4919 -0.070000
1.4920 -0.070000
1.4921 -0.070000
1.4922 -0.070000
1.4923 -0.070000
1.4924 -0.070000
1.4925 -0.070000
1.4926 -0.070000
1.4927 -0.070000
1.4928 -0.070000
1.4929 -0.070000
1.4930 -0.070000
1.4931 -0.070000
1.4932 -0.070000
1.4933 -0.070000
1.4934 -0.070000
1.4935 -0.070000
1.4936 -0.070000
1.4937 -0.070000
1.4938 -0.070000
1.4939 -0.070000
1.4940 -0.070000
1.4941 -0.070000
1.4942 -0.070000
1.4943 -0.070000
1.4944 -0.070000
1.4945 -0.070000
1.4946 -0.070000
1.4947 -0.070000
1.4948 -0.070000
1.4949 -0.070000
1.4950 -0.070000
1.4951 -0.070000
1.4952 -0.070000
1.4953 -0.070000
1.4954 -0.070000
1.4955 -0.070000
1.4956 -0.070000
1.4957 -0.070000
1.4958 -0.070000
1.4959 -0.070000
1.4960 -0.070000
1.4961 -0.070000
1.4962 -0.070000
1.4963 -0.070000
1.4964 -0.070000
1.4965 -0.070000
1.4966 -0.070000
1.4967 -0.070000
1.4968 -0.070000
1.4969 -0.070000
1.4970 -0.070000
1.4971 -0.070000
1.4972 -0.070000
1.4973 -0.070000
1.4974 -0.070000
1.4975 -0.070000
1.4976 -0.070000
1.4977 -0.070000
1.4978 -0.070000
1.4979 -0.070000
1.4980 -0.070000
1.4981 -0.070000
1.4982 -0.070000
1.4983 -0.070000
1.4984 -0.070000
1.4985 -0.070000
1.4986 -0.070000
1.4987 -0.070000
1.4988 -0.070000
1.4989 -0.070000
1.4990 -0.070000
1.4991 -0.070000
1.4992 -0.070000
1.4993 -0.070000
1.4994 -0.070000
1.4995 -0.070000
1.4996 -0.070000
1.4997 -0.070000
1.4998 -0.070000
1.4999 -0.070000
1.5000 -0.070000
1.5001 -0.070000
1.5002 -0.070000
1.5003 -0.070000
1.5004 -0.070000
1.5005 -0.070000
1.5006 -0.070000
1.5007 -0.070000
1.5008 -0.070000
1.5009 -0.070000
1.5010 -0.070000
1.5011 -0.070000
1.5012 -0.070000
1.5013 -0.070000
1.5014 -0.070000
1.5015 -0.070000
1.5016 -0.070000
1.5017 -0.070000
1.5018 -0.070000
1.5019 -0.070000
1.5020 -0.070000
1.5021 -0.070000
1.5022 -0.070000
1.5023 -0.070000
1.5024 -0.070000
1.5025 -0.070000
1.5026 -0.070000
1.5027 -0.070000
1.5028 -0.070000
1.5029 -0.070000
1.5030 -0.070000
1.5031 -0.070000
1.5032 -0.070000
1.5033 -0.070000
1.5034 -0.070000
1.5035 -0.070000
1.5036 -0.070000
1.5037 -0.070000
1.5038 -0.070000
1.5039 -0.070000
1.5040 -0.070000
1.5041 -0.070000
1.5042 -0.070000
1.5043 -0.070000
1.5044 -0.070000
1.5045 -0.070000
1.5046 -0.070000
1.5047 -0.070000
1.5048 -0.070000
1.5049 -0.070000
1.5050 -0.070000
1.5051 -0.070000
1.5052 -0.070000
1.5053 -0.070000
1.5054 -0.070000
1.5055 -0.070000
1.5056 -0.070000
1.5057 -0.070000
1.5058 -0.070000
1.5059 -0.070000
1.5060 -0.070000
1.5061 -0.070000
1.5062 -0.070000
1.5063 -0.070000
1.5064 -0.070000
1.5065 -0.070000
1.5066 -0.070000
1.5067 -0.070000
1.5068 -0.070000
1.5069 -0.070000
1.5070 -0.070000
1.5071 -0.070000
1.5072 -0.070000
1.5073 -0.070000
1.5074 -0.070000
1.5075 -0.070000
1.5076 -0.070000
1.5077 -0.070000
1.5078 -0.070000
1.5079 -0.070000
1.5080 -0.070000
1.5081 -0.070000
1.5082 -0.070000
1.5083 -0.070000
1.5084 -0.070000
1.5085 -0.070000
1.5086 -0.070000
1.5087 -0.070000
1.5088 -0.070000
1.5089 -0.070000
1.5090 -0.070000
1.5091 -0.070000
1.5092 -0.070000
1.5093 -0.070000
1.5094 -0.070000
1.5095 -0.070000
1.5096 -0.070000
1.5097 -0.070000
1.5098 -0.070000
1.5099 -0.070000
1.5100 -0.070000
1.5101 -0.070000
1.5102 -0.070000
1.5103 -0.070000
1.5104 -0.070000
1.5105 -0.070000
1.5106 -0.070000
1.5107 -0.070000
1.5108 -0.070000
1.5109 -0.070000
1.5110 -0.070000
1.5111 -0.070000
1.5112 -0.070000
1.5113 -0.070000
1.5114 -0.070000
1.5115 -0.070000
1.5116 -0.070000
1.5117 -0.070000
1.5118 -0.070000
1.5119 -0.070000
1.5120 -0.070000
1.5121 -0.070000
1.5122 -0.070000
1.5123 -0.070000
1.5124 -0.070000
1.5125 -0.070000
1.5126 -0.070000
1.5127 -0.070000
1.5128 -0.070000
1.5129 -0.070000
1.5130 -0.070000
1.5131 -0.070000
1.5132 -0.070000
1.5133 -0.070000
1.5134 -0.070000
1.5135 -0.070000
1.5136 -0.070000
1.5137 -0.070000
1.5138 -0.070000
1.5139 -0.070000
1.5140 -0.070000
1.5141 -0.070000
1.5142 -0.070000
1.5143 -0.070000
1.5144 -0.070000
1.5145 -0.070000
1.5146 -0.070000
1.5147 -0.070000
1.5148 -0.070000
1.5149 -0.070000
1.5150 -0.070000
1.5151 -0.070000
1.5152 -0.070000
1.5153 -0.070000
1.5154 -0.070000
1.5155 -0.070000
1.5156 -0.070000
1.5157 -0.070000
1.5158 -0.070000
1.5159 -0.070000
1.5160 -0.070000
1.5161 -0.070000
1.5162 -0.070000
1.5163 -0.070000
1.5164 -0.070000
1.5165 -0.070000
1.5166 -0.070000
1.5167 -0.070000
1.5168 -0.070000
1.5169 -0.070000
1.5170 -0.070000
1.5171 -0.070000
1.5172 -0.070000
1.5173 -0.070000
1.5174 -0.070000
1.5175 -0.070000
1.5176 -0.070000
1.5177 -0.070000
1.5178 -0.070000
1.5179 -0.070000
1.5180 -0.070000
1.5181 -0.070000
1.5182 -0.070000
1.5183 -0.070000
1.5184 -0.070000
1.5185 -0.070000
1.5186 -0.070000
1.5187 -0.070000
1.5188 -0.070000
1.5189 -0.070000
1.5190 -0.070000
1.5191 -0.070000
1.5192 -0.070000
1.5193 -0.070000
1.5194 -0.070000
1.5195 -0.070000
1.5196 -0.070000
1.5197 -0.070000
1.5198 -0.070000
1.5199 -0.070000
1.5200 -0.070000
1.5201 -0.070000
1.5202 -0.070000
1.5203 -0.070000
1.5204 -0.070000
1.5205 -0.070000
1.5206 -0.070000
1.5207 -0.070000
1.5208 -0.070000
1.5209 -0.070000
1.5210 -0.070000
1.5211 -0.070000
1.5212 -0.070000
1.5213 -0.070000
1.5214 -0.070000
1.5215 -0.070000
1.5216 -0.070000
1.5217 -0.070000
1.5218 -0.070000
1.5219 -0.070000
1.5220 -0.070000
1.5221 -0.070000
1.5222 -0.070000
1.5223 -0.070000
1.5224 -0.070000
1.5225 -0.070000
1.5226 -0.070000
1.5227 -0.070000
1.5228 -0.070000
1.5229 -0.070000
1.5230 -0.070000
1.5231 -0.070000
1.5232 -0.070000
1.5233 -0.070000
1.5234 -0.070000
1.5235 -0.070000
1.5236 -0.070000
1.5237 -0.070000
1.5238 -0.070000
1.5239 -0.070000
1.5240 -0.070000
1.5241 -0.070000
1.5242 -0.070000
1.5243 -0.070000
1.5244 -0.070000
1.5245 -0.070000
1.5246 -0.070000
1.5247 -0.070000
1.5248 -0.070000
1.5249 -0.070000
1.5250 -0.070000
1.5251 -0.070000
1.5252 -0.070000
1.5253 -0.070000
1.5254 -0.070000
1.5255 -0.070000
1.5256 -0.070000
1.5257 -0.070000
1.5258 -0.070000
1.5259 -0.070000
1.5260 -0.070000
1.5261 -0.070000
1.5262 -0.070000
1.5263 -0.070000
1.5264 -0.070000
1.5265 -0.070000
1.5266 -0.070000
1.5267 -0.070000
1.5268 -0.070000
1.5269 -0.070000
1.5270 -0.070000
1.5271 -0.070000
1.5272 -0.070000
1.5273 -0.070000
1.5274 -0.070000
1.5275 -0.070000
1.5276 -0.070000
1.5277 -0.070000
1.5278 -0.070000
1.5279 -0.070000
1.5280 -0.070000
1.5281 -0.070000
1.5282 -0.070000
1.5283 -0.070000
1.5284 -0.070000
1.5285 -0.070000
1.5286 -0.070000
1.5287 -0.070000
1.5288 -0.070000
1.5289 -0.070000
1.5290 -0.070000
1.5291 -0.070000
1.5292 -0.070000
1.5293 -0.070000
1.5294 -0.070000
1.5295 -0.070000
1.5296 -0.070000
1.5297 -0.070000
1.5298 -0.070000
1.5299 -0.070000
1.5300 -0.070000
1.5301 -0.070000
1.5302 -0.070000
1.5303 -0.070000
1.5304 -0.070000
1.5305 -0.070000
1.5306 -0.070000
1.5307 -0.070000
1.5308 -0.070000
1.5309 -0.070000
1.5310 -0.070000
1.5311 -0.070000
1.5312 -0.070000
1.5313 -0.070000
1.5314 -0.070000
1.5315 -0.070000
1.5316 -0.070000
1.5317 -0.070000
1.5318 -0.070000
1.5319 -0.070000
1.5320 -0.070000
1.5321 -0.070000
1.5322 -0.070000
1.5323 -0.070000
1.5324 -0.070000
1.5325 -0.070000
1.5326 -0.070000
1.5327 -0.070000
1.5328 -0.070000
1.5329 -0.070000
1.5330 -0.070000
1.5331 -0.070000
1.5332 -0.070000
1.5333 -0.070000
1.5334 -0.070000
1.5335 -0.070000
1.5336 -0.070000
1.5337 -0.070000
1.5338 -0.070000
1.5339 -0.070000
1.5340 -0.070000
1.5341 -0.070000
1.5342 -0.070000
1.5343 -0.070000
1.5344 -0.070000
1.5345 -0.070000
1.5346 -0.070000
1.5347 -0.070000
1.5348 -0.070000
1.5349 -0.070000
1.5350 -0.070000
1.5351 -0.070000
1.5352 -0.070000
1.5353 -0.070000
1.5354 -0.070000
1.5355 -0.070000
1.5356 -0.070000
1.5357 -0.070000
1.5358 -0.070000
1.5359 -0.070000
1.5360 -0.070000
1.5361 -0.070000
1.5362 -0.070000
1.5363 -0.070000
1.5364 -0.070000
1.5365 -0.070000
1.5366 -0.070000
1.5367 -0.070000
1.5368 -0.070000
1.5369 -0.070000
1.5370 -0.070000
1.5371 -0.070000
1.5372 -0.070000
1.5373 -0.070000
1.5374 -0.070000
1.5375 -0.070000
1.5376 -0.070000
1.5377 -0.070000
1.5378 -0.070000
1.5379 -0.070000
1.5380 -0.070000
1.5381 -0.070000
1.5382 -0.070000
1.5383 -0.070000
1.5384 -0.070000
1.5385 -0.070000
1.5386 -0.070000
1.5387 -0.070000
1.5388 -0.070000
1.5389 -0.070000
1.5390 -0.070000
1.5391 -0.070000
1.5392 -0.070000
1.5393 -0.070000
1.5394 -0.070000
1.5395 -0.070000
1.5396 -0.070000
1.5397 -0.070000
1.5398 -0.070000
1.5399 -0.070000
1.5400 -0.070000
1.5401 -0.070000
1.5402 -0.070000
1.5403 -0.070000
1.5404 -0.070000
1.5405 -0.070000
1.5406 -0.070000
1.5407 -0.070000
1.5408 -0.070000
1.5409 -0.070000
1.5410 -0.070000
1.5411 -0.070000
1.5412 -0.070000
1.5413 -0.070000
1.5414 -0.070000
1.5415 -0.070000
1.5416 -0.070000
1.5417 -0.070000
1.5418 -0.070000
1.5419 -0.070000
1.5420 -0.070000
1.5421 -0.070000
1.5422 -0.070000
1.5423 -0.070000
1.5424 -0.070000
1.5425 -0.070000
1.5426 -0.070000
1.5427 -0.070000
1.5428 -0.070000
1.5429 -0.070000
1.5430 -0.070000
1.5431 -0.070000
1.5432 -0.070000
1.5433 -0.070000
1.5434 -0.070000
1.5435 -0.070000
1.5436 -0.070000
1.5437 -0.070000
1.5438 -0.070000
1.5439 -0.070000
1.5440 -0.070000
1.5441 -0.070000
1.5442 -0.070000
1.5443 -0.070000
1.5444 -0.070000
1.5445 -0.070000
1.5446 -0.070000
1.5447 -0.070000
1.5448 -0.070000
1.5449 -0.070000
1.5450 -0.070000
1.5451 -0.070000
1.5452 -0.070000
1.5453 -0.070000
1.5454 -0.070000
1.5455 -0.070000
1.5456 -0.070000
1.5457 -0.070000
1.5458 -0.070000
1.5459 -0.070000
1.5460 -0.070000
1.5461 -0.070000
1.5462 -0.070000
1.5463 -0.070000
1.5464 -0.070000
1.5465 -0.070000
1.5466 -0.070000
1.5467 -0.070000
1.5468 -0.070000
1.5469 -0.070000
1.5470 -0.070000
1.5471 -0.070000
1.5472 -0.070000
1.5473 -0.070000
1.5474 -0.070000
1.5475 -0.070000
1.5476 -0.070000
1.5477 -0.070000
1.5478 -0.070000
1.5479 -0.070000
1.5480 -0.070000
1.5481 -0.070000
1.5482 -0.070000
1.5483 -0.070000
1.5484 -0.070000
1.5485 -0.070000
1.5486 -0.070000
1.5487 -0.070000
1.5488 -0.070000
1.5489 -0.070000
1.5490 -0.070000
1.5491 -0.070000
1.5492 -0.070000
1.5493 -0.070000
1.5494 -0.070000
1.5495 -0.070000
1.5496 -0.070000
1.5497 -0.070000
1.5498 -0.070000
1.5499 -0.070000
1.5500 -0.070000
1.5501 -0.070000
1.5502 -0.070000
1.5503 -0.070000
1.5504 -0.070000
1.5505 -0.070000
1.5506 -0.070000
1.5507 -0.070000
1.5508 -0.070000
1.5509 -0.070000
1.5510 -0.070000
1.5511 -0.070000
1.5512 -0.070000
1.5513 -0.070000
1.5514 -0.070000
1.5515 -0.070000
1.5516 -0.070000
1.5517 -0.070000
1.5518 -0.070000
1.5519 -0.070000
1.5520 -0.070000
1.5521 -0.070000
1.5522 -0.070000
1.5523 -0.070000
1.5524 -0.070000
1.5525 -0.070000
1.5526 -0.070000
1.5527 -0.070000
1.5528 -0.070000
1.5529 -0.070000
1.5530 -0.070000
1.5531 -0.070000
1.5532 -0.070000
1.5533 -0.070000
1.5534 -0.070000
1.5535 -0.070000
1.5536 -0.070000
1.5537 -0.070000
1.5538 -0.070000
1.5539 -0.070000
1.5540 -0.070000
1.5541 -0.070000
1.5542 -0.070000
1.5543 -0.070000
1.5544 -0.070000
1.5545 -0.070000
1.5546 -0.070000
1.5547 -0.070000
1.5548 -0.070000
1.5549 -0.070000
1.5550 -0.070000
1.5551 -0.070000
1.5552 -0.070000
1.5553 -0.070000
1.5554 -0.070000
1.5555 -0.070000
1.5556 -0.070000
1.5557 -0.070000
1.5558 -0.070000
1.5559 -0.070000
1.5560 -0.070000
1.5561 -0.070000
1.5562 -0.070000
1.5563 -0.070000
1.5564 -0.070000
1.5565 -0.070000
1.5566 -0.070000
1.5567 -0.070000
1.5568 -0.070000
1.5569 -0.070000
1.5570 -0.070000
1.5571 -0.070000
1.5572 -0.070000
1.5573 -0.070000
1.5574 -0.070000
1.5575 -0.070000
1.5576 -0.070000
1.5577 -0.070000
1.5578 -0.070000
1.5579 -0.070000
1.5580 -0.070000
1.5581 -0.070000
1.5582 -0.070000
1.5583 -0.070000
1.5584 -0.070000
1.5585 -0.070000
1.5586 -0.070000
1.5587 -0.070000
1.5588 -0.070000
1.5589 -0.070000
1.5590 -0.070000
1.5591 -0.070000
1.5592 -0.070000
1.5593 -0.070000
1.5594 -0.070000
1.5595 -0.070000
1.5596 -0.070000
1.5597 -0.070000
1.5598 -0.070000
1.5599 -0.070000
1.5600 -0.070000
1.5601 -0.070000
1.5602 -0.070000
1.5603 -0.070000
1.5604 -0.070000
1.5605 -0.070000
1.5606 -0.070000
1.5607 -0.070000
1.5608 -0.070000
1.5609 -0.070000
1.5610 -0.070000
1.5611 -0.070000
1.5612 -0.070000
1.5613 -0.070000
1.5614 -0.070000
1.5615 -0.070000
1.5616 -0.070000
1.5617 -0.070000
1.5618 -0.070000
1.5619 -0.070000
1.5620 -0.070000
1.5621 -0.070000
1.5622 -0.070000
1.5623 -0.070000
1.5624 -0.070000
1.5625 -0.070000
1.5626 -0.070000
1.5627 -0.070000
1.5628 -0.070000
1.5629 -0.070000
1.5630 -0.070000
1.5631 -0.070000
1.5632 -0.070000
1.5633 -0.070000
1.5634 -0.070000
1.5635 -0.070000
1.5636 -0.070000
1.5637 -0.070000
1.5638 -0.070000
1.5639 -0.070000
1.5640 -0.070000
1.5641 -0.070000
1.5642 -0.070000
1.5643 -0.070000
1.5644 -0.070000
1.5645 -0.070000
1.5646 -0.070000
1.5647 -0.070000
1.5648 -0.070000
1.5649 -0.070000
1.5650 -0.070000
1.5651 -0.070000
1.5652 -0.070000
1.5653 -0.070000
1.5654 -0.070000
1.5655 -0.070000
1.5656 -0.070000
1.5657 -0.070000
1.5658 -0.070000
1.5659 -0.070000
1.5660 -0.070000
1.5661 -0.070000
1.5662 -0.070000
1.5663 -0.070000
1.5664 -0.070000
1.5665 -0.070000
1.5666 -0.070000
1.5667 -0.070000
1.5668 -0.070000
1.5669 -0.070000
1.5670 -0.070000
1.5671 -0.070000
1.5672 -0.070000
1.5673 -0.070000
1.5674 -0.070000
1.5675 -0.070000
1.5676 -0.070000
1.5677 -0.070000
1.5678 -0.070000
1.5679 -0.070000
1.5680 -0.070000
1.5681 -0.070000
1.5682 -0.070000
1.5683 -0.070000
1.5684 -0.070000
1.5685 -0.070000
1.5686 -0.070000
1.5687 -0.070000
1.5688 -0.070000
1.5689 -0.070000
1.5690 -0.070000
1.5691 -0.070000
1.5692 -0.070000
1.5693 -0.070000
1.5694 -0.070000
1.5695 -0.070000
1.5696 -0.070000
1.5697 -0.070000
1.5698 -0.070000
1.5699 -0.070000
1.5700 -0.070000
1.5701 -0.070000
1.5702 -0.070000
1.5703 -0.070000
1.5704 -0.070000
1.5705 -0.070000
1.5706 -0.070000
1.5707 -0.070000
1.5708 -0.070000
1.5709 -0.070000
1.5710 -0.070000
1.5711 -0.070000
1.5712 -0.070000
1.5713 -0.070000
1.5714 -0.070000
1.5715 -0.070000
1.5716 -0.070000
1.5717 -0.070000
1.5718 -0.070000
1.5719 -0.070000
1.5720 -0.070000
1.5721 -0.070000
1.5722 -0.070000
1.5723 -0.070000
1.5724 -0.070000
1.5725 -0.070000
1.5726 -0.070000
1.5727 -0.070000
1.5728 -0.070000
1.5729 -0.070000
1.5730 -0.070000
1.5731 -0.070000
1.5732 -0.070000
1.5733 -0.070000
1.5734 -0.070000
1.5735 -0.070000
1.5736 -0.070000
1.5737 -0.070000
1.5738 -0.070000
1.5739 -0.070000
1.5740 -0.070000
1.5741 -0.070000
1.5742 -0.070000
1.5743 -0.070000
1.5744 -0.070000
1.5745 -0.070000
1.5746 -0.070000
1.5747 -0.070000
1.5748 -0.070000
1.5749 -0.070000
1.5750 -0.070000
1.5751 -0.070000
1.5752 -0.070000
1.5753 -0.070000
1.5754 -0.070000
1.5755 -0.070000
1.5756 -0.070000
1.5757 -0.070000
1.5758 -0.070000
1.5759 -0.070000
1.5760 -0.070000
1.5761 -0.070000
1.5762 -0.070000
1.5763 -0.070000
1.5764 -0.070000
1.5765 -0.070000
1.5766 -0.070000
1.5767 -0.070000
1.5768 -0.070000
1.5769 -0.070000
1.5770 -0.070000
1.5771 -0.070000
1.5772 -0.070000
1.5773 -0.070000
1.5774 -0.070000
1.5775 -0.070000
1.5776 -0.070000
1.5777 -0.070000
1.5778 -0.070000
1.5779 -0.070000
1.5780 -0.070000
1.5781 -0.070000
1.5782 -0.070000
1.5783 -0.070000
1.5784 -0.070000
1.5785 -0.070000
1.5786 -0.070000
1.5787 -0.070000
1.5788 -0.070000
1.5789 -0.070000
1.5790 -0.070000
1.5791 -0.070000
1.5792 -0.070000
1.5793 -0.070000
1.5794 -0.070000
1.5795 -0.070000
1.5796 -0.070000
1.5797 -0.070000
1.5798 -0.070000
1.5799 -0.070000
1.5800 -0.070000
1.5801 -0.070000
1.5802 -0.070000
1.5803 -0.070000
1.5804 -0.070000
1.5805 -0.070000
1.5806 -0.070000
1.5807 -0.070000
1.5808 -0.070000
1.5809 -0.070000
1.5810 -0.070000
1.5811 -0.070000
1.5812 -0.070000
1.5813 -0.070000
1.5814 -0.070000
1.5815 -0.070000
1.5816 -0.070000
1.5817 -0.070000
1.5818 -0.070000
1.5819 -0.070000
1.5820 -0.070000
1.5821 -0.070000
1.5822 -0.070000
1.5823 -0.070000
1.5824 -0.070000
1.5825 -0.070000
1.5826 -0.070000
1.5827 -0.070000
1.5828 -0.070000
1.5829 -0.070000
1.5830 -0.070000
1.5831 -0.070000
1.5832 -0.070000
1.5833 -0.070000
1.5834 -0.070000
1.5835 -0.070000
1.5836 -0.070000
1.5837 -0.070000
1.5838 -0.070000
1.5839 -0.070000
1.5840 -0.070000
1.5841 -0.070000
1.5842 -0.070000
1.5843 -0.070000
1.5844 -0.070000
1.5845 -0.070000
1.5846 -0.070000
1.5847 -0.070000
1.5848 -0.070000
1.5849 -0.070000
1.5850 -0.070000
1.5851 -0.070000
1.5852 -0.070000
1.5853 -0.070000
1.5854 -0.070000
1.5855 -0.070000
1.5856 -0.070000
1.5857 -0.070000
1.5858 -0.070000
1.5859 -0.070000
1.5860 -0.070000
1.5861 -0.070000
1.5862 -0.070000
1.5863 -0.070000
1.5864 -0.070000
1.5865 -0.070000
1.5866 -0.070000
1.5867 -0.070000
1.5868 -0.070000
1.5869 -0.070000
1.5870 -0.070000
1.5871 -0.070000
1.5872 -0.070000
1.5873 -0.070000
1.5874 -0.070000
1.5875 -0.070000
1.5876 -0.070000
1.5877 -0.070000
1.5878 -0.070000
1.5879 -0.070000
1.5880 -0.070000
1.5881 -0.070000
1.5882 -0.070000
1.5883 -0.070000
1.5884 -0.070000
1.5885 -0.070000
1.5886 -0.070000
1.5887 -0.070000
1.5888 -0.070000
1.5889 -0.070000
1.5890 -0.070000
1.5891 -0.070000
1.5892 -0.070000
1.5893 -0.070000
1.5894 -0.070000
1.5895 -0.070000
1.5896 -0.070000
1.5897 -0.070000
1.5898 -0.070000
1.5899 -0.070000
1.5900 -0.070000
1.5901 -0.070000
1.5902 -0.070000
1.5903 -0.070000
1.5904 -0.070000
1.5905 -0.070000
1.5906 -0.070000
1.5907 -0.070000
1.5908 -0.070000
1.5909 -0.070000
1.5910 -0.070000
1.5911 -0.070000
1.5912 -0.070000
1.5913 -0.070000
1.5914 -0.070000
1.5915 -0.070000
1.5916 -0.070000
1.5917 -0.070000
1.5918 -0.070000
1.5919 -0.070000
1.5920 -0.070000
1.5921 -0.070000
1.5922 -0.070000
1.5923 -0.070000
1.5924 -0.070000
1.5925 -0.070000
1.5926 -0.070000
1.5927 -0.070000
1.5928 -0.070000
1.5929 -0.070000
1.5930 -0.070000
1.5931 -0.070000
1.5932 -0.070000
1.5933 -0.070000
1.5934 -0.070000
1.5935 -0.070000
1.5936 -0.070000
1.5937 -0.070000
1.5938 -0.070000
1.5939 -0.070000
1.5940 -0.070000
1.5941 -0.070000
1.5942 -0.070000
1.5943 -0.070000
1.5944 -0.070000
1.5945 -0.070000
1.5946 -0.070000
1.5947 -0.070000
1.5948 -0.070000
1.5949 -0.070000
1.5950 -0.070000
1.5951 -0.070000
1.5952 -0.070000
1.5953 -0.070000
1.5954 -0.070000
1.5955 -0.070000
1.5956 -0.070000
1.5957 -0.070000
1.5958 -0.070000
1.5959 -0.070000
1.5960 -0.070000
1.5961 -0.070000
1.5962 -0.070000
1.5963 -0.070000
1.5964 -0.070000
1.5965 -0.070000
1.5966 -0.070000
1.5967 -0.070000
1.5968 -0.070000
1.5969 -0.070000
1.5970 -0.070000
1.5971 -0.070000
1.5972 -0.070000
1.5973 -0.070000
1.5974 -0.070000
1.5975 -0.070000
1.5976 -0.070000
1.5977 -0.070000
1.5978 -0.070000
1.5979 -0.070000
1.5980 -0.070000
1.5981 -0.070000
1.5982 -0.070000
1.5983 -0.070000
1.5984 -0.070000
1.5985 -0.070000
1.5986 -0.070000
1.5987 -0.070000
1.5988 -0.070000
1.5989 -0.070000
1.5990 -0.070000
1.5991 -0.070000
1.5992 -0.070000
1.5993 -0.070000
1.5994 -0.070000
1.5995 -0.070000
1.5996 -0.070000
1.5997 -0.070000
1.5998 -0.070000
1.5999 -0.070000
1.6000 -0.070000
1.6001 -0.070000
1.6002 -0.070000
1.6003 -0.070000
1.6004 -0.070000
1.6005 -0.070000
1.6006 -0.070000
1.6007 -0.070000
1.6008 -0.070000
1.6009 -0.070000
1.6010 -0.070000
1.6011 -0.070000
1.6012 -0.070000
1.6013 -0.070000
1.6014 -0.070000
1.6015 -0.070000
1.6016 -0.070000
1.6017 -0.070000
1.6018 -0.070000
1.6019 -0.070000
1.6020 -0.070000
1.6021 -0.070000
1.6022 -0.070000
1.6023 -0.070000
1.6024 -0.070000
1.6025 -0.070000
1.6026 -0.070000
1.6027 -0.070000
1.6028 -0.070000
1.6029 -0.070000
1.6030 -0.070000
1.6031 -0.070000
1.6032 -0.070000
1.6033 -0.070000
1.6034 -0.070000
1.6035 -0.070000
1.6036 -0.070000
1.6037 -0.070000
1.6038 -0.070000
1.6039 -0.070000
1.6040 -0.070000
1.6041 -0.070000
1.6042 -0.070000
1.6043 -0.070000
1.6044 -0.070000
1.6045 -0.070000
1.6046 -0.070000
1.6047 -0.070000
1.6048 -0.070000
1.6049 -0.070000
1.6050 -0.070000
1.6051 -0.070000
1.6052 -0.070000
1.6053 -0.070000
1.6054 -0.070000
1.6055 -0.070000
1.6056 -0.070000
1.6057 -0.070000
1.6058 -0.070000
1.6059 -0.070000
1.6060 -0.070000
1.6061 -0.070000
1.6062 -0.070000
1.6063 -0.070000
1.6064 -0.070000
1.6065 -0.070000
1.6066 -0.070000
1.6067 -0.070000
1.6068 -0.070000
1.6069 -0.070000
1.6070 -0.070000
1.6071 -0.070000
1.6072 -0.070000
1.6073 -0.070000
1.6074 -0.070000
1.6075 -0.070000
1.6076 -0.070000
1.6077 -0.070000
1.6078 -0.070000
1.6079 -0.070000
1.6080 -0.070000
1.6081 -0.070000
1.6082 -0.070000
1.6083 -0.070000
1.6084 -0.070000
1.6085 -0.070000
1.6086 -0.070000
1.6087 -0.070000
1.6088 -0.070000
1.6089 -0.070000
1.6090 -0.070000
1.6091 -0.070000
1.6092 -0.070000
1.6093 -0.070000
1.6094 -0.070000
1.6095 -0.070000
1.6096 -0.070000
1.6097 -0.070000
1.6098 -0.070000
1.6099 -0.070000
1.6100 -0.070000
1.6101 -0.070000
1.6102 -0.070000
1.6103 -0.070000
1.6104 -0.070000
1.6105 -0.070000
1.6106 -0.070000
1.6107 -0.070000
1.6108 -0.070000
1.6109 -0.070000
1.6110 -0.070000
1.6111 -0.070000
1.6112 -0.070000
1.6113 -0.070000
1.6114 -0.070000
1.6115 -0.070000
1.6116 -0.070000
1.6117 -0.070000
1.6118 -0.070000
1.6119 -0.070000
1.6120 -0.070000
1.6121 -0.070000
1.6122 -0.070000
1.6123 -0.070000
1.6124 -0.070000
1.6125 -0.070000
1.6126 -0.070000
1.6127 -0.070000
1.6128 -0.070000
1.6129 -0.070000
1.6130 -0.070000
1.6131 -0.070000
1.6132 -0.070000
1.6133 -0.070000
1.6134 -0.070000
1.6135 -0.070000
1.6136 -0.070000
1.6137 -0.070000
1.6138 -0.070000
1.6139 -0.070000
1.6140 -0.070000
1.6141 -0.070000
1.6142 -0.070000
1.6143 -0.070000
1.6144 -0.070000
1.6145 -0.070000
1.6146 -0.070000
1.6147 -0.070000
1.6148 -0.070000
1.6149 -0.070000
1.6150 -0.070000
1.6151 -0.070000
1.6152 -0.070000
1.6153 -0.070000
1.6154 -0.070000
1.6155 -0.070000
1.6156 -0.070000
1.6157 -0.070000
1.6158 -0.070000
1.6159 -0.070000
1.6160 -0.070000
1.6161 -0.070000
1.6162 -0.070000
1.6163 -0.070000
1.6164 -0.070000
1.6165 -0.070000
1.6166 -0.070000
1.6167 -0.070000
1.6168 -0.070000
1.6169 -0.070000
1.6170 -0.070000
1.6171 -0.070000
1.6172 -0.070000
1.6173 -0.070000
1.6174 -0.070000
1.6175 -0.070000
1.6176 -0.070000
1.6177 -0.070000
1.6178 -0.070000
1.6179 -0.070000
1.6180 -0.070000
1.6181 -0.070000
1.6182 -0.070000
1.6183 -0.070000
1.6184 -0.070000
1.6185 -0.070000
1.6186 -0.070000
1.6187 -0.070000
1.6188 -0.070000
1.6189 -0.070000
1.6190 -0.070000
1.6191 -0.070000
1.6192 -0.070000
1.6193 -0.070000
1.6194 -0.070000
1.6195 -0.070000
1.6196 -0.070000
1.6197 -0.070000
1.6198 -0.070000
1.6199 -0.070000
1.6200 -0.070000
1.6201 -0.070000
1.6202 -0.070000
1.6203 -0.070000
1.6204 -0.070000
1.6205 -0.070000
1.6206 -0.070000
1.6207 -0.070000
1.6208 -0.070000
1.6209 -0.070000
1.6210 -0.070000
1.6211 -0.070000
1.6212 -0.070000
1.6213 -0.070000
1.6214 -0.070000
1.6215 -0.070000
1.6216 -0.070000
1.6217 -0.070000
1.6218 -0.070000
1.6219 -0.070000
1.6220 -0.070000
1.6221 -0.070000
1.6222 -0.070000
1.6223 -0.070000
1.6224 -0.070000
1.6225 -0.070000
1.6226 -0.070000
1.6227 -0.070000
1.6228 -0.070000
1.6229 -0.070000
1.6230 -0.070000
1.6231 -0.070000
1.6232 -0.070000
1.6233 -0.070000
1.6234 -0.070000
1.6235 -0.070000
1.6236 -0.070000
1.6237 -0.070000
1.6238 -0.070000
1.6239 -0.070000
1.6240 -0.070000
1.6241 -0.070000
1.6242 -0.070000
1.6243 -0.070000
1.6244 -0.070000
1.6245 -0.070000
1.6246 -0.070000
1.6247 -0.070000
1.6248 -0.070000
1.6249 -0.070000
1.6250 -0.070000
1.6251 -0.070000
1.6252 -0.070000
1.6253 -0.070000
1.6254 -0.070000
1.6255 -0.070000
1.6256 -0.070000
1.6257 -0.070000
1.6258 -0.070000
1.6259 -0.070000
1.6260 -0.070000
1.6261 -0.070000
1.6262 -0.070000
1.6263 -0.070000
1.6264 -0.070000
1.6265 -0.070000
1.6266 -0.070000
1.6267 -0.070000
1.6268 -0.070000
1.6269 -0.070000
1.6270 -0.070000
1.6271 -0.070000
1.6272 -0.070000
1.6273 -0.070000
1.6274 -0.070000
1.6275 -0.070000
1.6276 -0.070000
1.6277 -0.070000
1.6278 -0.070000
1.6279 -0.070000
1.6280 -0.070000
1.6281 -0.070000
1.6282 -0.070000
1.6283 -0.070000
1.6284 -0.070000
1.6285 -0.070000
1.6286 -0.070000
1.6287 -0.070000
1.6288 -0.070000
1.6289 -0.070000
1.6290 -0.070000
1.6291 -0.070000
1.6292 -0.070000
1.6293 -0.070000
1.6294 -0.070000
1.6295 -0.070000
1.6296 -0.070000
1.6297 -0.070000
1.6298 -0.070000
1.6299 -0.070000
1.6300 -0.070000
1.6301 -0.070000
1.6302 -0.070000
1.6303 -0.070000
1.6304 -0.070000
1.6305 -0.070000
1.6306 -0.070000
1.6307 -0.070000
1.6308 -0.070000
1.6309 -0.070000
1.6310 -0.070000
1.6311 -0.070000
1.6312 -0.070000
1.6313 -0.070000
1.6314 -0.070000
1.6315 -0.070000
1.6316 -0.070000
1.6317 -0.070000
1.6318 -0.070000
1.6319 -0.070000
1.6320 -0.070000
1.6321 -0.070000
1.6322 -0.070000
1.6323 -0.070000
1.6324 -0.070000
1.6325 -0.070000
1.6326 -0.070000
1.6327 -0.070000
1.6328 -0.070000
1.6329 -0.070000
1.6330 -0.070000
1.6331 -0.070000
1.6332 -0.070000
1.6333 -0.070000
1.6334 -0.070000
1.6335 -0.070000
1.6336 -0.070000
1.6337 -0.070000
1.6338 -0.070000
1.6339 -0.070000
1.6340 -0.070000
1.6341 -0.070000
1.6342 -0.070000
1.6343 -0.070000
1.6344 -0.070000
1.6345 -0.070000
1.6346 -0.070000
1.6347 -0.070000
1.6348 -0.070000
1.6349 -0.070000
1.6350 -0.070000
1.6351 -0.070000
1.6352 -0.070000
1.6353 -0.070000
1.6354 -0.070000
1.6355 -0.070000
1.6356 -0.070000
1.6357 -0.070000
1.6358 -0.070000
1.6359 -0.070000
1.6360 -0.070000
1.6361 -0.070000
1.6362 -0.070000
1.6363 -0.070000
1.6364 -0.070000
1.6365 -0.070000
1.6366 -0.070000
1.6367 -0.070000
1.6368 -0.070000
1.6369 -0.070000
1.6370 -0.070000
1.6371 -0.070000
1.6372 -0.070000
1.6373 -0.070000
1.6374 -0.070000
1.6375 -0.070000
1.6376 -0.070000
1.6377 -0.070000
1.6378 -0.070000
1.6379 -0.070000
1.6380 -0.070000
1.6381 -0.070000
1.6382 -0.070000
1.6383 -0.070000
1.6384 -0.070000
1.6385 -0.070000
1.6386 -0.070000
1.6387 -0.070000
1.6388 -0.070000
1.6389 -0.070000
1.6390 -0.070000
1.6391 -0.070000
1.6392 -0.070000
1.6393 -0.070000
1.6394 -0.070000
1.6395 -0.070000
1.6396 -0.070000
1.6397 -0.070000
1.6398 -0.070000
1.6399 -0.070000
1.6400 -0.070000
1.6401 -0.070000
1.6402 -0.070000
1.6403 -0.070000
1.6404 -0.070000
1.6405 -0.070000
1.6406 -0.070000
1.6407 -0.070000
1.6408 -0.070000
1.6409 -0.070000
1.6410 -0.070000
1.6411 -0.070000
1.6412 -0.070000
1.6413 -0.070000
1.6414 -0.070000
1.6415 -0.070000
1.6416 -0.070000
1.6417 -0.070000
1.6418 -0.070000
1.6419 -0.070000
1.6420 -0.070000
1.6421 -0.070000
1.6422 -0.070000
1.6423 -0.070000
1.6424 -0.070000
1.6425 -0.070000
1.6426 -0.070000
1.6427 -0.070000
1.6428 -0.070000
1.6429 -0.070000
1.6430 -0.070000
1.6431 -0.070000
1.6432 -0.070000
1.6433 -0.070000
1.6434 -0.070000
1.6435 -0.070000
1.6436 -0.070000
1.6437 -0.070000
1.6438 -0.070000
1.6439 -0.070000
1.6440 -0.070000
1.6441 -0.070000
1.6442 -0.070000
1.6443 -0.070000
1.6444 -0.070000
1.6445 -0.070000
1.6446 -0.070000
1.6447 -0.070000
1.6448 -0.070000
1.6449 -0.070000
1.6450 -0.070000
1.6451 -0.070000
1.6452 -0.070000
1.6453 -0.070000
1.6454 -0.070000
1.6455 -0.070000
1.6456 -0.070000
1.6457 -0.070000
1.6458 -0.070000
1.6459 -0.070000
1.6460 -0.070000
1.6461 -0.070000
1.6462 -0.070000
1.6463 -0.070000
1.6464 -0.070000
1.6465 -0.070000
1.6466 -0.070000
1.6467 -0.070000
1.6468 -0.070000
1.6469 -0.070000
1.6470 -0.070000
1.6471 -0.070000
1.6472 -0.070000
1.6473 -0.070000
1.6474 -0.070000
1.6475 -0.070000
1.6476 -0.070000
1.6477 -0.070000
1.6478 -0.070000
1.6479 -0.070000
1.6480 -0.070000
1.6481 -0.070000
1.6482 -0.070000
1.6483 -0.070000
1.6484 -0.070000
1.6485 -0.070000
1.6486 -0.070000
1.6487 -0.070000
1.6488 -0.070000
1.6489 -0.070000
1.6490 -0.070000
1.6491 -0.070000
1.6492 -0.070000
1.6493 -0.070000
1.6494 -0.070000
1.6495 -0.070000
1.6496 -0.070000
1.6497 -0.070000
1.6498 -0.070000
1.6499 -0.070000
1.6500 -0.070000
1.6501 -0.070000
1.6502 -0.070000
1.6503 -0.070000
1.6504 -0.070000
1.6505 -0.070000
1.6506 -0.070000
1.6507 -0.070000
1.6508 -0.070000
1.6509 -0.070000
1.6510 -0.070000
1.6511 -0.070000
1.6512 -0.070000
1.6513 -0.070000
1.6514 -0.070000
1.6515 -0.070000
1.6516 -0.070000
1.6517 -0.070000
1.6518 -0.070000
1.6519 -0.070000
1.6520 -0.070000
1.6521 -0.070000
1.6522 -0.070000
1.6523 -0.070000
1.6524 -0.070000
1.6525 -0.070000
1.6526 -0.070000
1.6527 -0.070000
1.6528 -0.070000
1.6529 -0.070000
1.6530 -0.070000
1.6531 -0.070000
1.6532 -0.070000
1.6533 -0.070000
1.6534 -0.070000
1.6535 -0.070000
1.6536 -0.070000
1.6537 -0.070000
1.6538 -0.070000
1.6539 -0.070000
1.6540 -0.070000
1.6541 -0.070000
1.6542 -0.070000
1.6543 -0.070000
1.6544 -0.070000
1.6545 -0.070000
1.6546 -0.070000
1.6547 -0.070000
1.6548 -0.070000
1.6549 -0.070000
1.6550 -0.070000
1.6551 -0.070000
1.6552 -0.070000
1.6553 -0.070000
1.6554 -0.070000
1.6555 -0.070000
1.6556 -0.070000
1.6557 -0.070000
1.6558 -0.070000
1.6559 -0.070000
1.6560 -0.070000
1.6561 -0.070000
1.6562 -0.070000
1.6563 -0.070000
1.6564 -0.070000
1.6565 -0.070000
1.6566 -0.070000
1.6567 -0.070000
1.6568 -0.070000
1.6569 -0.070000
1.6570 -0.070000
1.6571 -0.070000
1.6572 -0.070000
1.6573 -0.070000
1.6574 -0.070000
1.6575 -0.070000
1.6576 -0.070000
1.6577 -0.070000
1.6578 -0.070000
1.6579 -0.070000
1.6580 -0.070000
1.6581 -0.070000
1.6582 -0.070000
1.6583 -0.070000
1.6584 -0.070000
1.6585 -0.070000
1.6586 -0.070000
1.6587 -0.070000
1.6588 -0.070000
1.6589 -0.070000
1.6590 -0.070000
1.6591 -0.070000
1.6592 -0.070000
1.6593 -0.070000
1.6594 -0.070000
1.6595 -0.070000
1.6596 -0.070000
1.6597 -0.070000
1.6598 -0.070000
1.6599 -0.070000
1.6600 -0.070000
1.6601 -0.070000
1.6602 -0.070000
1.6603 -0.070000
1.6604 -0.070000
1.6605 -0.070000
1.6606 -0.070000
1.6607 -0.070000
1.6608 -0.070000
1.6609 -0.070000
1.6610 -0.070000
1.6611 -0.070000
1.6612 -0.070000
1.6613 -0.070000
1.6614 -0.070000
1.6615 -0.070000
1.6616 -0.070000
1.6617 -0.070000
1.6618 -0.070000
1.6619 -0.070000
1.6620 -0.070000
1.6621 -0.070000
1.6622 -0.070000
1.6623 -0.070000
1.6624 -0.070000
1.6625 -0.070000
1.6626 -0.070000
1.6627 -0.070000
1.6628 -0.070000
1.6629 -0.070000
1.6630 -0.070000
1.6631 -0.070000
1.6632 -0.070000
1.6633 -0.070000
1.6634 -0.070000
1.6635 -0.070000
1.6636 -0.070000
1.6637 -0.070000
1.6638 -0.070000
1.6639 -0.070000
1.6640 -0.070000
1.6641 -0.070000
1.6642 -0.070000
1.6643 -0.070000
1.6644 -0.070000
1.6645 -0.070000
1.6646 -0.070000
1.6647 -0.070000
1.6648 -0.070000
1.6649 -0.070000
1.6650 -0.070000
1.6651 -0.070000
1.6652 -0.070000
1.6653 -0.070000
1.6654 -0.070000
1.6655 -0.070000
1.6656 -0.070000
1.6657 -0.070000
1.6658 -0.070000
1.6659 -0.070000
1.6660 -0.070000
1.6661 -0.070000
1.6662 -0.070000
1.6663 -0.070000
1.6664 -0.070000
1.6665 -0.070000
1.6666 -0.070000
1.6667 -0.070000
1.6668 -0.070000
1.6669 -0.070000
1.6670 -0.070000
1.6671 -0.070000
1.6672 -0.070000
1.6673 -0.070000
1.6674 -0.070000
1.6675 -0.070000
1.6676 -0.070000
1.6677 -0.070000
1.6678 -0.070000
1.6679 -0.070000
1.6680 -0.070000
1.6681 -0.070000
1.6682 -0.070000
1.6683 -0.070000
1.6684 -0.070000
1.6685 -0.070000
1.6686 -0.070000
1.6687 -0.070000
1.6688 -0.070000
1.6689 -0.070000
1.6690 -0.070000
1.6691 -0.070000
1.6692 -0.070000
1.6693 -0.070000
1.6694 -0.070000
1.6695 -0.070000
1.6696 -0.070000
1.6697 -0.070000
1.6698 -0.070000
1.6699 -0.070000
1.6700 -0.070000
1.6701 -0.070000
1.6702 -0.070000
1.6703 -0.070000
1.6704 -0.070000
1.6705 -0.070000
1.6706 -0.070000
1.6707 -0.070000
1.6708 -0.070000
1.6709 -0.070000
1.6710 -0.070000
1.6711 -0.070000
1.6712 -0.070000
1.6713 -0.070000
1.6714 -0.070000
1.6715 -0.070000
1.6716 -0.070000
1.6717 -0.070000
1.6718 -0.070000
1.6719 -0.070000
1.6720 -0.070000
1.6721 -0.070000
1.6722 -0.070000
1.6723 -0.070000
1.6724 -0.070000
1.6725 -0.070000
1.6726 -0.070000
1.6727 -0.070000
1.6728 -0.070000
1.6729 -0.070000
1.6730 -0.070000
1.6731 -0.070000
1.6732 -0.070000
1.6733 -0.070000
1.6734 -0.070000
1.6735 -0.070000
1.6736 -0.070000
1.6737 -0.070000
1.6738 -0.070000
1.6739 -0.070000
1.6740 -0.070000
1.6741 -0.070000
1.6742 -0.070000
1.6743 -0.070000
1.6744 -0.070000
1.6745 -0.070000
1.6746 -0.070000
1.6747 -0.070000
1.6748 -0.070000
1.6749 -0.070000
1.6750 -0.070000
1.6751 -0.070000
1.6752 -0.070000
1.6753 -0.070000
1.6754 -0.070000
1.6755 -0.070000
1.6756 -0.070000
1.6757 -0.070000
1.6758 -0.070000
1.6759 -0.070000
1.6760 -0.070000
1.6761 -0.070000
1.6762 -0.070000
1.6763 -0.070000
1.6764 -0.070000
1.6765 -0.070000
1.6766 -0.070000
1.6767 -0.070000
1.6768 -0.070000
1.6769 -0.070000
1.6770 -0.070000
1.6771 -0.070000
1.6772 -0.070000
1.6773 -0.070000
1.6774 -0.070000
1.6775 -0.070000
1.6776 -0.070000
1.6777 -0.070000
1.6778 -0.070000
1.6779 -0.070000
1.6780 -0.070000
1.6781 -0.070000
1.6782 -0.070000
1.6783 -0.070000
1.6784 -0.070000
1.6785 -0.070000
1.6786 -0.070000
1.6787 -0.070000
1.6788 -0.070000
1.6789 -0.070000
1.6790 -0.070000
1.6791 -0.070000
1.6792 -0.070000
1.6793 -0.070000
1.6794 -0.070000
1.6795 -0.070000
1.6796 -0.070000
1.6797 -0.070000
1.6798 -0.070000
1.6799 -0.070000
1.6800 -0.070000
1.6801 -0.070000
1.6802 -0.070000
1.6803 -0.070000
1.6804 -0.070000
1.6805 -0.070000
1.6806 -0.070000
1.6807 -0.070000
1.6808 -0.070000
1.6809 -0.070000
1.6810 -0.070000
1.6811 -0.070000
1.6812 -0.070000
1.6813 -0.070000
1.6814 -0.070000
1.6815 -0.070000
1.6816 -0.070000
1.6817 -0.070000
1.6818 -0.070000
1.6819 -0.070000
1.6820 -0.070000
1.6821 -0.070000
1.6822 -0.070000
1.6823 -0.070000
1.6824 -0.070000
1.6825 -0.070000
1.6826 -0.070000
1.6827 -0.070000
1.6828 -0.070000
1.6829 -0.070000
1.6830 -0.070000
1.6831 -0.070000
1.6832 -0.070000
1.6833 -0.070000
1.6834 -0.070000
1.6835 -0.070000
1.6836 -0.070000
1.6837 -0.070000
1.6838 -0.070000
1.6839 -0.070000
1.6840 -0.070000
1.6841 -0.070000
1.6842 -0.070000
1.6843 -0.070000
1.6844 -0.070000
1.6845 -0.070000
1.6846 -0.070000
1.6847 -0.070000
1.6848 -0.070000
1.6849 -0.070000
1.6850 -0.070000
1.6851 -0.070000
1.6852 -0.070000
1.6853 -0.070000
1.6854 -0.070000
1.6855 -0.070000
1.6856 -0.070000
1.6857 -0.070000
1.6858 -0.070000
1.6859 -0.070000
1.6860 -0.070000
1.6861 -0.070000
1.6862 -0.070000
1.6863 -0.070000
1.6864 -0.070000
1.6865 -0.070000
1.6866 -0.070000
1.6867 -0.070000
1.6868 -0.070000
1.6869 -0.070000
1.6870 -0.070000
1.6871 -0.070000
1.6872 -0.070000
1.6873 -0.070000
1.6874 -0.070000
1.6875 -0.070000
1.6876 -0.070000
1.6877 -0.070000
1.6878 -0.070000
1.6879 -0.070000
1.6880 -0.070000
1.6881 -0.070000
1.6882 -0.070000
1.6883 -0.070000
1.6884 -0.070000
1.6885 -0.070000
1.6886 -0.070000
1.6887 -0.070000
1.6888 -0.070000
1.6889 -0.070000
1.6890 -0.070000
1.6891 -0.070000
1.6892 -0.070000
1.6893 -0.070000
1.6894 -0.070000
1.6895 -0.070000
1.6896 -0.070000
1.6897 -0.070000
1.6898 -0.070000
1.6899 -0.070000
1.6900 -0.070000
1.6901 -0.070000
1.6902 -0.070000
1.6903 -0.070000
1.6904 -0.070000
1.6905 -0.070000
1.6906 -0.070000
1.6907 -0.070000
1.6908 -0.070000
1.6909 -0.070000
1.6910 -0.070000
1.6911 -0.070000
1.6912 -0.070000
1.6913 -0.070000
1.6914 -0.070000
1.6915 -0.070000
1.6916 -0.070000
1.6917 -0.070000
1.6918 -0.070000
1.6919 -0.070000
1.6920 -0.070000
1.6921 -0.070000
1.6922 -0.070000
1.6923 -0.070000
1.6924 -0.070000
1.6925 -0.070000
1.6926 -0.070000
1.6927 -0.070000
1.6928 -0.070000
1.6929 -0.070000
1.6930 -0.070000
1.6931 -0.070000
1.6932 -0.070000
1.6933 -0.070000
1.6934 -0.070000
1.6935 -0.070000
1.6936 -0.070000
1.6937 -0.070000
1.6938 -0.070000
1.6939 -0.070000
1.6940 -0.070000
1.6941 -0.070000
1.6942 -0.070000
1.6943 -0.070000
1.6944 -0.070000
1.6945 -0.070000
1.6946 -0.070000
1.6947 -0.070000
1.6948 -0.070000
1.6949 -0.070000
1.6950 -0.070000
1.6951 -0.070000
1.6952 -0.070000
1.6953 -0.070000
1.6954 -0.070000
1.6955 -0.070000
1.6956 -0.070000
1.6957 -0.070000
1.6958 -0.070000
1.6959 -0.070000
1.6960 -0.070000
1.6961 -0.070000
1.6962 -0.070000
1.6963 -0.070000
1.6964 -0.070000
1.6965 -0.070000
1.6966 -0.070000
1.6967 -0.070000
1.6968 -0.070000
1.6969 -0.070000
1.6970 -0.070000
1.6971 -0.070000
1.6972 -0.070000
1.6973 -0.070000
1.6974 -0.070000
1.6975 -0.070000
1.6976 -0.070000
1.6977 -0.070000
1.6978 -0.070000
1.6979 -0.070000
1.6980 -0.070000
1.6981 -0.070000
1.6982 -0.070000
1.6983 -0.070000
1.6984 -0.070000
1.6985 -0.070000
1.6986 -0.070000
1.6987 -0.070000
1.6988 -0.070000
1.6989 -0.070000
1.6990 -0.070000
1.6991 -0.070000
1.6992 -0.070000
1.6993 -0.070000
1.6994 -0.070000
1.6995 -0.070000
1.6996 -0.070000
1.6997 -0.070000
1.6998 -0.070000
1.6999 -0.070000
1.7000 -0.070000
1.7001 -0.070000
1.7002 -0.070000
1.7003 -0.070000
1.7004 -0.070000
1.7005 -0.070000
1.7006 -0.070000
1.7007 -0.070000
1.7008 -0.070000
1.7009 -0.070000
1.7010 -0.070000
1.7011 -0.070000
1.7012 -0.070000
1.7013 -0.070000
1.7014 -0.070000
1.7015 -0.070000
1.7016 -0.070000
1.7017 -0.070000
1.7018 -0.070000
1.7019 -0.070000
1.7020 -0.070000
1.7021 -0.070000
1.7022 -0.070000
1.7023 -0.070000
1.7024 -0.070000
1.7025 -0.070000
1.7026 -0.070000
1.7027 -0.070000
1.7028 -0.070000
1.7029 -0.070000
1.7030 -0.070000
1.7031 -0.070000
1.7032 -0.070000
1.7033 -0.070000
1.7034 -0.070000
1.7035 -0.070000
1.7036 -0.070000
1.7037 -0.070000
1.7038 -0.070000
1.7039 -0.070000
1.7040 -0.070000
1.7041 -0.070000
1.7042 -0.070000
1.7043 -0.070000
1.7044 -0.070000
1.7045 -0.070000
1.7046 -0.070000
1.7047 -0.070000
1.7048 -0.070000
1.7049 -0.070000
1.7050 -0.070000
1.7051 -0.070000
1.7052 -0.070000
1.7053 -0.070000
1.7054 -0.070000
1.7055 -0.070000
1.7056 -0.070000
1.7057 -0.070000
1.7058 -0.070000
1.7059 -0.070000
1.7060 -0.070000
1.7061 -0.070000
1.7062 -0.070000
1.7063 -0.070000
1.7064 -0.070000
1.7065 -0.070000
1.7066 -0.070000
1.7067 -0.070000
1.7068 -0.070000
1.7069 -0.070000
1.7070 -0.070000
1.7071 -0.070000
1.7072 -0.070000
1.7073 -0.070000
1.7074 -0.070000
1.7075 -0.070000
1.7076 -0.070000
1.7077 -0.070000
1.7078 -0.070000
1.7079 -0.070000
1.7080 -0.070000
1.7081 -0.070000
1.7082 -0.070000
1.7083 -0.070000
1.7084 -0.070000
1.7085 -0.070000
1.7086 -0.070000
1.7087 -0.070000
1.7088 -0.070000
1.7089 -0.070000
1.7090 -0.070000
1.7091 -0.070000
1.7092 -0.070000
1.7093 -0.070000
1.7094 -0.070000
1.7095 -0.070000
1.7096 -0.070000
1.7097 -0.070000
1.7098 -0.070000
1.7099 -0.070000
1.7100 -0.070000
1.7101 -0.070000
1.7102 -0.070000
1.7103 -0.070000
1.7104 -0.070000
1.7105 -0.070000
1.7106 -0.070000
1.7107 -0.070000
1.7108 -0.070000
1.7109 -0.070000
1.7110 -0.070000
1.7111 -0.070000
1.7112 -0.070000
1.7113 -0.070000
1.7114 -0.070000
1.7115 -0.070000
1.7116 -0.070000
1.7117 -0.070000
1.7118 -0.070000
1.7119 -0.070000
1.7120 -0.070000
1.7121 -0.070000
1.7122 -0.070000
1.7123 -0.070000
1.7124 -0.070000
1.7125 -0.070000
1.7126 -0.070000
1.7127 -0.070000
1.7128 -0.070000
1.7129 -0.070000
1.7130 -0.070000
1.7131 -0.070000
1.7132 -0.070000
1.7133 -0.070000
1.7134 -0.070000
1.7135 -0.070000
1.7136 -0.070000
1.7137 -0.070000
1.7138 -0.070000
1.7139 -0.070000
1.7140 -0.070000
1.7141 -0.070000
1.7142 -0.070000
1.7143 -0.070000
1.7144 -0.070000
1.7145 -0.070000
1.7146 -0.070000
1.7147 -0.070000
1.7148 -0.070000
1.7149 -0.070000
1.7150 -0.070000
1.7151 -0.070000
1.7152 -0.070000
1.7153 -0.070000
1.7154 -0.070000
1.7155 -0.070000
1.7156 -0.070000
1.7157 -0.070000
1.7158 -0.070000
1.7159 -0.070000
1.7160 -0.070000
1.7161 -0.070000
1.7162 -0.070000
1.7163 -0.070000
1.7164 -0.070000
1.7165 -0.070000
1.7166 -0.070000
1.7167 -0.070000
1.7168 -0.070000
1.7169 -0.070000
1.7170 -0.070000
1.7171 -0.070000
1.7172 -0.070000
1.7173 -0.070000
1.7174 -0.070000
1.7175 -0.070000
1.7176 -0.070000
1.7177 -0.070000
1.7178 -0.070000
1.7179 -0.070000
1.7180 -0.070000
1.7181 -0.070000
1.7182 -0.070000
1.7183 -0.070000
1.7184 -0.070000
1.7185 -0.070000
1.7186 -0.070000
1.7187 -0.070000
1.7188 -0.070000
1.7189 -0.070000
1.7190 -0.070000
1.7191 -0.070000
1.7192 -0.070000
1.7193 -0.070000
1.7194 -0.070000
1.7195 -0.070000
1.7196 -0.070000
1.7197 -0.070000
1.7198 -0.070000
1.7199 -0.070000
1.7200 -0.070000
1.7201 -0.070000
1.7202 -0.070000
1.7203 -0.070000
1.7204 -0.070000
1.7205 -0.070000
1.7206 -0.070000
1.7207 -0.070000
1.7208 -0.070000
1.7209 -0.070000
1.7210 -0.070000
1.7211 -0.070000
1.7212 -0.070000
1.7213 -0.070000
1.7214 -0.070000
1.7215 -0.070000
1.7216 -0.070000
1.7217 -0.070000
1.7218 -0.070000
1.7219 -0.070000
1.7220 -0.070000
1.7221 -0.070000
1.7222 -0.070000
1.7223 -0.070000
1.7224 -0.070000
1.7225 -0.070000
1.7226 -0.070000
1.7227 -0.070000
1.7228 -0.070000
1.7229 -0.070000
1.7230 -0.070000
1.7231 -0.070000
1.7232 -0.070000
1.7233 -0.070000
1.7234 -0.070000
1.7235 -0.070000
1.7236 -0.070000
1.7237 -0.070000
1.7238 -0.070000
1.7239 -0.070000
1.7240 -0.070000
1.7241 -0.070000
1.7242 -0.070000
1.7243 -0.070000
1.7244 -0.070000
1.7245 -0.070000
1.7246 -0.070000
1.7247 -0.070000
1.7248 -0.070000
1.7249 -0.070000
1.7250 -0.070000
1.7251 -0.070000
1.7252 -0.070000
1.7253 -0.070000
1.7254 -0.070000
1.7255 -0.070000
1.7256 -0.070000
1.7257 -0.070000
1.7258 -0.070000
1.7259 -0.070000
1.7260 -0.070000
1.7261 -0.070000
1.7262 -0.070000
1.7263 -0.070000
1.7264 -0.070000
1.7265 -0.070000
1.7266 -0.070000
1.7267 -0.070000
1.7268 -0.070000
1.7269 -0.070000
1.7270 -0.070000
1.7271 -0.070000
1.7272 -0.070000
1.7273 -0.070000
1.7274 -0.070000
1.7275 -0.070000
1.7276 -0.070000
1.7277 -0.070000
1.7278 -0.070000
1.7279 -0.070000
1.7280 -0.070000
1.7281 -0.070000
1.7282 -0.070000
1.7283 -0.070000
1.7284 -0.070000
1.7285 -0.070000
1.7286 -0.070000
1.7287 -0.070000
1.7288 -0.070000
1.7289 -0.070000
1.7290 -0.070000
1.7291 -0.070000
1.7292 -0.070000
1.7293 -0.070000
1.7294 -0.070000
1.7295 -0.070000
1.7296 -0.070000
1.7297 -0.070000
1.7298 -0.070000
1.7299 -0.070000
1.7300 -0.070000
1.7301 -0.070000
1.7302 -0.070000
1.7303 -0.070000
1.7304 -0.070000
1.7305 -0.070000
1.7306 -0.070000
1.7307 -0.070000
1.7308 -0.070000
1.7309 -0.070000
1.7310 -0.070000
1.7311 -0.070000
1.7312 -0.070000
1.7313 -0.070000
1.7314 -0.070000
1.7315 -0.070000
1.7316 -0.070000
1.7317 -0.070000
1.7318 -0.070000
1.7319 -0.070000
1.7320 -0.070000
1.7321 -0.070000
1.7322 -0.070000
1.7323 -0.070000
1.7324 -0.070000
1.7325 -0.070000
1.7326 -0.070000
1.7327 -0.070000
1.7328 -0.070000
1.7329 -0.070000
1.7330 -0.070000
1.7331 -0.070000
1.7332 -0.070000
1.7333 -0.070000
1.7334 -0.070000
1.7335 -0.070000
1.7336 -0.070000
1.7337 -0.070000
1.7338 -0.070000
1.7339 -0.070000
1.7340 -0.070000
1.7341 -0.070000
1.7342 -0.070000
1.7343 -0.070000
1.7344 -0.070000
1.7345 -0.070000
1.7346 -0.070000
1.7347 -0.070000
1.7348 -0.070000
1.7349 -0.070000
1.7350 -0.070000
1.7351 -0.070000
1.7352 -0.070000
1.7353 -0.070000
1.7354 -0.070000
1.7355 -0.070000
1.7356 -0.070000
1.7357 -0.070000
1.7358 -0.070000
1.7359 -0.070000
1.7360 -0.070000
1.7361 -0.070000
1.7362 -0.070000
1.7363 -0.070000
1.7364 -0.070000
1.7365 -0.070000
1.7366 -0.070000
1.7367 -0.070000
1.7368 -0.070000
1.7369 -0.070000
1.7370 -0.070000
1.7371 -0.070000
1.7372 -0.070000
1.7373 -0.070000
1.7374 -0.070000
1.7375 -0.070000
1.7376 -0.070000
1.7377 -0.070000
1.7378 -0.070000
1.7379 -0.070000
1.7380 -0.070000
1.7381 -0.070000
1.7382 -0.070000
1.7383 -0.070000
1.7384 -0.070000
1.7385 -0.070000
1.7386 -0.070000
1.7387 -0.070000
1.7388 -0.070000
1.7389 -0.070000
1.7390 -0.070000
1.7391 -0.070000
1.7392 -0.070000
1.7393 -0.070000
1.7394 -0.070000
1.7395 -0.070000
1.7396 -0.070000
1.7397 -0.070000
1.7398 -0.070000
1.7399 -0.070000
1.7400 -0.070000
1.7401 -0.070000
1.7402 -0.070000
1.7403 -0.070000
1.7404 -0.070000
1.7405 -0.070000
1.7406 -0.070000
1.7407 -0.070000
1.7408 -0.070000
1.7409 -0.070000
1.7410 -0.070000
1.7411 -0.070000
1.7412 -0.070000
1.7413 -0.070000
1.7414 -0.070000
1.7415 -0.070000
1.7416 -0.070000
1.7417 -0.070000
1.7418 -0.070000
1.7419 -0.070000
1.7420 -0.070000
1.7421 -0.070000
1.7422 -0.070000
1.7423 -0.070000
1.7424 -0.070000
1.7425 -0.070000
1.7426 -0.070000
1.7427 -0.070000
1.7428 -0.070000
1.7429 -0.070000
1.7430 -0.070000
1.7431 -0.070000
1.7432 -0.070000
1.7433 -0.070000
1.7434 -0.070000
1.7435 -0.070000
1.7436 -0.070000
1.7437 -0.070000
1.7438 -0.070000
1.7439 -0.070000
1.7440 -0.070000
1.7441 -0.070000
1.7442 -0.070000
1.7443 -0.070000
1.7444 -0.070000
1.7445 -0.070000
1.7446 -0.070000
1.7447 -0.070000
1.7448 -0.070000
1.7449 -0.070000
1.7450 -0.070000
1.7451 -0.070000
1.7452 -0.070000
1.7453 -0.070000
1.7454 -0.070000
1.7455 -0.070000
1.7456 -0.070000
1.7457 -0.070000
1.7458 -0.070000
1.7459 -0.070000
1.7460 -0.070000
1.7461 -0.070000
1.7462 -0.070000
1.7463 -0.070000
1.7464 -0.070000
1.7465 -0.070000
1.7466 -0.070000
1.7467 -0.070000
1.7468 -0.070000
1.7469 -0.070000
1.7470 -0.070000
1.7471 -0.070000
1.7472 -0.070000
1.7473 -0.070000
1.7474 -0.070000
1.7475 -0.070000
1.7476 -0.070000
1.7477 -0.070000
1.7478 -0.070000
1.7479 -0.070000
1.7480 -0.070000
1.7481 -0.070000
1.7482 -0.070000
1.7483 -0.070000
1.7484 -0.070000
1.7485 -0.070000
1.7486 -0.070000
1.7487 -0.070000
1.7488 -0.070000
1.7489 -0.070000
1.7490 -0.070000
1.7491 -0.070000
1.7492 -0.070000
1.7493 -0.070000
1.7494 -0.070000
1.7495 -0.070000
1.7496 -0.070000
1.7497 -0.070000
1.7498 -0.070000
1.7499 -0.070000
1.7500 -0.070000
1.7501 -0.070000
1.7502 -0.070000
1.7503 -0.070000
1.7504 -0.070000
1.7505 -0.070000
1.7506 -0.070000
1.7507 -0.070000
1.7508 -0.070000
1.7509 -0.070000
1.7510 -0.070000
1.7511 -0.070000
1.7512 -0.070000
1.7513 -0.070000
1.7514 -0.070000
1.7515 -0.070000
1.7516 -0.070000
1.7517 -0.070000
1.7518 -0.070000
1.7519 -0.070000
1.7520 -0.070000
1.7521 -0.070000
1.7522 -0.070000
1.7523 -0.070000
1.7524 -0.070000
1.7525 -0.070000
1.7526 -0.070000
1.7527 -0.070000
1.7528 -0.070000
1.7529 -0.070000
1.7530 -0.070000
1.7531 -0.070000
1.7532 -0.070000
1.7533 -0.070000
1.7534 -0.070000
1.7535 -0.070000
1.7536 -0.070000
1.7537 -0.070000
1.7538 -0.070000
1.7539 -0.070000
1.7540 -0.070000
1.7541 -0.070000
1.7542 -0.070000
1.7543 -0.070000
1.7544 -0.070000
1.7545 -0.070000
1.7546 -0.070000
1.7547 -0.070000
1.7548 -0.070000
1.7549 -0.070000
1.7550 -0.070000
1.7551 -0.070000
1.7552 -0.070000
1.7553 -0.070000
1.7554 -0.070000
1.7555 -0.070000
1.7556 -0.070000
1.7557 -0.070000
1.7558 -0.070000
1.7559 -0.070000
1.7560 -0.070000
1.7561 -0.070000
1.7562 -0.070000
1.7563 -0.070000
1.7564 -0.070000
1.7565 -0.070000
1.7566 -0.070000
1.7567 -0.070000
1.7568 -0.070000
1.7569 -0.070000
1.7570 -0.070000
1.7571 -0.070000
1.7572 -0.070000
1.7573 -0.070000
1.7574 -0.070000
1.7575 -0.070000
1.7576 -0.070000
1.7577 -0.070000
1.7578 -0.070000
1.7579 -0.070000
1.7580 -0.070000
1.7581 -0.070000
1.7582 -0.070000
1.7583 -0.070000
1.7584 -0.070000
1.7585 -0.070000
1.7586 -0.070000
1.7587 -0.070000
1.7588 -0.070000
1.7589 -0.070000
1.7590 -0.070000
1.7591 -0.070000
1.7592 -0.070000
1.7593 -0.070000
1.7594 -0.070000
1.7595 -0.070000
1.7596 -0.070000
1.7597 -0.070000
1.7598 -0.070000
1.7599 -0.070000
1.7600 -0.070000
1.7601 -0.070000
1.7602 -0.070000
1.7603 -0.070000
1.7604 -0.070000
1.7605 -0.070000
1.7606 -0.070000
1.7607 -0.070000
1.7608 -0.070000
1.7609 -0.070000
1.7610 -0.070000
1.7611 -0.070000
1.7612 -0.070000
1.7613 -0.070000
1.7614 -0.070000
1.7615 -0.070000
1.7616 -0.070000
1.7617 -0.070000
1.7618 -0.070000
1.7619 -0.070000
1.7620 -0.070000
1.7621 -0.070000
1.7622 -0.070000
1.7623 -0.070000
1.7624 -0.070000
1.7625 -0.070000
1.7626 -0.070000
1.7627 -0.070000
1.7628 -0.070000
1.7629 -0.070000
1.7630 -0.070000
1.7631 -0.070000
1.7632 -0.070000
1.7633 -0.070000
1.7634 -0.070000
1.7635 -0.070000
1.7636 -0.070000
1.7637 -0.070000
1.7638 -0.070000
1.7639 -0.070000
1.7640 -0.070000
1.7641 -0.070000
1.7642 -0.070000
1.7643 -0.070000
1.7644 -0.070000
1.7645 -0.070000
1.7646 -0.070000
1.7647 -0.070000
1.7648 -0.070000
1.7649 -0.070000
1.7650 -0.070000
1.7651 -0.070000
1.7652 -0.070000
1.7653 -0.070000
1.7654 -0.070000
1.7655 -0.070000
1.7656 -0.070000
1.7657 -0.070000
1.7658 -0.070000
1.7659 -0.070000
1.7660 -0.070000
1.7661 -0.070000
1.7662 -0.070000
1.7663 -0.070000
1.7664 -0.070000
1.7665 -0.070000
1.7666 -0.070000
1.7667 -0.070000
1.7668 -0.070000
1.7669 -0.070000
1.7670 -0.070000
1.7671 -0.070000
1.7672 -0.070000
1.7673 -0.070000
1.7674 -0.070000
1.7675 -0.070000
1.7676 -0.070000
1.7677 -0.070000
1.7678 -0.070000
1.7679 -0.070000
1.7680 -0.070000
1.7681 -0.070000
1.7682 -0.070000
1.7683 -0.070000
1.7684 -0.070000
1.7685 -0.070000
1.7686 -0.070000
1.7687 -0.070000
1.7688 -0.070000
1.7689 -0.070000
1.7690 -0.070000
1.7691 -0.070000
1.7692 -0.070000
1.7693 -0.070000
1.7694 -0.070000
1.7695 -0.070000
1.7696 -0.070000
1.7697 -0.070000
1.7698 -0.070000
1.7699 -0.070000
1.7700 -0.070000
1.7701 -0.070000
1.7702 -0.070000
1.7703 -0.070000
1.7704 -0.070000
1.7705 -0.070000
1.7706 -0.070000
1.7707 -0.070000
1.7708 -0.070000
1.7709 -0.070000
1.7710 -0.070000
1.7711 -0.070000
1.7712 -0.070000
1.7713 -0.070000
1.7714 -0.070000
1.7715 -0.070000
1.7716 -0.070000
1.7717 -0.070000
1.7718 -0.070000
1.7719 -0.070000
1.7720 -0.070000
1.7721 -0.070000
1.7722 -0.070000
1.7723 -0.070000
1.7724 -0.070000
1.7725 -0.070000
1.7726 -0.070000
1.7727 -0.070000
1.7728 -0.070000
1.7729 -0.070000
1.7730 -0.070000
1.7731 -0.070000
1.7732 -0.070000
1.7733 -0.070000
1.7734 -0.070000
1.7735 -0.070000
1.7736 -0.070000
1.7737 -0.070000
1.7738 -0.070000
1.7739 -0.070000
1.7740 -0.070000
1.7741 -0.070000
1.7742 -0.070000
1.7743 -0.070000
1.7744 -0.070000
1.7745 -0.070000
1.7746 -0.070000
1.7747 -0.070000
1.7748 -0.070000
1.7749 -0.070000
1.7750 -0.070000
1.7751 -0.070000
1.7752 -0.070000
1.7753 -0.070000
1.7754 -0.070000
1.7755 -0.070000
1.7756 -0.070000
1.7757 -0.070000
1.7758 -0.070000
1.7759 -0.070000
1.7760 -0.070000
1.7761 -0.070000
1.7762 -0.070000
1.7763 -0.070000
1.7764 -0.070000
1.7765 -0.070000
1.7766 -0.070000
1.7767 -0.070000
1.7768 -0.070000
1.7769 -0.070000
1.7770 -0.070000
1.7771 -0.070000
1.7772 -0.070000
1.7773 -0.070000
1.7774 -0.070000
1.7775 -0.070000
1.7776 -0.070000
1.7777 -0.070000
1.7778 -0.070000
1.7779 -0.070000
1.7780 -0.070000
1.7781 -0.070000
1.7782 -0.070000
1.7783 -0.070000
1.7784 -0.070000
1.7785 -0.070000
1.7786 -0.070000
1.7787 -0.070000
1.7788 -0.070000
1.7789 -0.070000
1.7790 -0.070000
1.7791 -0.070000
1.7792 -0.070000
1.7793 -0.070000
1.7794 -0.070000
1.7795 -0.070000
1.7796 -0.070000
1.7797 -0.070000
1.7798 -0.070000
1.7799 -0.070000
1.7800 -0.070000
1.7801 -0.070000
1.7802 -0.070000
1.7803 -0.070000
1.7804 -0.070000
1.7805 -0.070000
1.7806 -0.070000
1.7807 -0.070000
1.7808 -0.070000
1.7809 -0.070000
1.7810 -0.070000
1.7811 -0.070000
1.7812 -0.070000
1.7813 -0.070000
1.7814 -0.070000
1.7815 -0.070000
1.7816 -0.070000
1.7817 -0.070000
1.7818 -0.070000
1.7819 -0.070000
1.7820 -0.070000
1.7821 -0.070000
1.7822 -0.070000
1.7823 -0.070000
1.7824 -0.070000
1.7825 -0.070000
1.7826 -0.070000
1.7827 -0.070000
1.7828 -0.070000
1.7829 -0.070000
1.7830 -0.070000
1.7831 -0.070000
1.7832 -0.070000
1.7833 -0.070000
1.7834 -0.070000
1.7835 -0.070000
1.7836 -0.070000
1.7837 -0.070000
1.7838 -0.070000
1.7839 -0.070000
1.7840 -0.070000
1.7841 -0.070000
1.7842 -0.070000
1.7843 -0.070000
1.7844 -0.070000
1.7845 -0.070000
1.7846 -0.070000
1.7847 -0.070000
1.7848 -0.070000
1.7849 -0.070000
1.7850 -0.070000
1.7851 -0.070000
1.7852 -0.070000
1.7853 -0.070000
1.7854 -0.070000
1.7855 -0.070000
1.7856 -0.070000
1.7857 -0.070000
1.7858 -0.070000
1.7859 -0.070000
1.7860 -0.070000
1.7861 -0.070000
1.7862 -0.070000
1.7863 -0.070000
1.7864 -0.070000
1.7865 -0.070000
1.7866 -0.070000
1.7867 -0.070000
1.7868 -0.070000
1.7869 -0.070000
1.7870 -0.070000
1.7871 -0.070000
1.7872 -0.070000
1.7873 -0.070000
1.7874 -0.070000
1.7875 -0.070000
1.7876 -0.070000
1.7877 -0.070000
1.7878 -0.070000
1.7879 -0.070000
1.7880 -0.070000
1.7881 -0.070000
1.7882 -0.070000
1.7883 -0.070000
1.7884 -0.070000
1.7885 -0.070000
1.7886 -0.070000
1.7887 -0.070000
1.7888 -0.070000
1.7889 -0.070000
1.7890 -0.070000
1.7891 -0.070000
1.7892 -0.070000
1.7893 -0.070000
1.7894 -0.070000
1.7895 -0.070000
1.7896 -0.070000
1.7897 -0.070000
1.7898 -0.070000
1.7899 -0.070000
1.7900 -0.070000
1.7901 -0.070000
1.7902 -0.070000
1.7903 -0.070000
1.7904 -0.070000
1.7905 -0.070000
1.7906 -0.070000
1.7907 -0.070000
1.7908 -0.070000
1.7909 -0.070000
1.7910 -0.070000
1.7911 -0.070000
1.7912 -0.070000
1.7913 -0.070000
1.7914 -0.070000
1.7915 -0.070000
1.7916 -0.070000
1.7917 -0.070000
1.7918 -0.070000
1.7919 -0.070000
1.7920 -0.070000
1.7921 -0.070000
1.7922 -0.070000
1.7923 -0.070000
1.7924 -0.070000
1.7925 -0.070000
1.7926 -0.070000
1.7927 -0.070000
1.7928 -0.070000
1.7929 -0.070000
1.7930 -0.070000
1.7931 -0.070000
1.7932 -0.070000
1.7933 -0.070000
1.7934 -0.070000
1.7935 -0.070000
1.7936 -0.070000
1.7937 -0.070000
1.7938 -0.070000
1.7939 -0.070000
1.7940 -0.070000
1.7941 -0.070000
1.7942 -0.070000
1.7943 -0.070000
1.7944 -0.070000
1.7945 -0.070000
1.7946 -0.070000
1.7947 -0.070000
1.7948 -0.070000
1.7949 -0.070000
1.7950 -0.070000
1.7951 -0.070000
1.7952 -0.070000
1.7953 -0.070000
1.7954 -0.070000
1.7955 -0.070000
1.7956 -0.070000
1.7957 -0.070000
1.7958 -0.070000
1.7959 -0.070000
1.7960 -0.070000
1.7961 -0.070000
1.7962 -0.070000
1.7963 -0.070000
1.7964 -0.070000
1.7965 -0.070000
1.7966 -0.070000
1.7967 -0.070000
1.7968 -0.070000
1.7969 -0.070000
1.7970 -0.070000
1.7971 -0.070000
1.7972 -0.070000
1.7973 -0.070000
1.7974 -0.070000
1.7975 -0.070000
1.7976 -0.070000
1.7977 -0.070000
1.7978 -0.070000
1.7979 -0.070000
1.7980 -0.070000
1.7981 -0.070000
1.7982 -0.070000
1.7983 -0.070000
1.7984 -0.070000
1.7985 -0.070000
1.7986 -0.070000
1.7987 -0.070000
1.7988 -0.070000
1.7989 -0.070000
1.7990 -0.070000
1.7991 -0.070000
1.7992 -0.070000
1.7993 -0.070000
1.7994 -0.070000
1.7995 -0.070000
1.7996 -0.070000
1.7997 -0.070000
1.7998 -0.070000
1.7999 -0.070000
1.8000 -0.070000
1.8001 -0.070000
1.8002 -0.070000
1.8003 -0.070000
1.8004 -0.070000
1.8005 -0.070000
1.8006 -0.070000
1.8007 -0.070000
1.8008 -0.070000
1.8009 -0.070000
1.8010 -0.070000
1.8011 -0.070000
1.8012 -0.070000
1.8013 -0.070000
1.8014 -0.070000
1.8015 -0.070000
1.8016 -0.070000
1.8017 -0.070000
1.8018 -0.070000
1.8019 -0.070000
1.8020 -0.070000
1.8021 -0.070000
1.8022 -0.070000
1.8023 -0.070000
1.8024 -0.070000
1.8025 -0.070000
1.8026 -0.070000
1.8027 -0.070000
1.8028 -0.070000
1.8029 -0.070000
1.8030 -0.070000
1.8031 -0.070000
1.8032 -0.070000
1.8033 -0.070000
1.8034 -0.070000
1.8035 -0.070000
1.8036 -0.070000
1.8037 -0.070000
1.8038 -0.070000
1.8039 -0.070000
1.8040 -0.070000
1.8041 -0.070000
1.8042 -0.070000
1.8043 -0.070000
1.8044 -0.070000
1.8045 -0.070000
1.8046 -0.070000
1.8047 -0.070000
1.8048 -0.070000
1.8049 -0.070000
1.8050 -0.070000
1.8051 -0.070000
1.8052 -0.070000
1.8053 -0.070000
1.8054 -0.070000
1.8055 -0.070000
1.8056 -0.070000
1.8057 -0.070000
1.8058 -0.070000
1.8059 -0.070000
1.8060 -0.070000
1.8061 -0.070000
1.8062 -0.070000
1.8063 -0.070000
1.8064 -0.070000
1.8065 -0.070000
1.8066 -0.070000
1.8067 -0.070000
1.8068 -0.070000
1.8069 -0.070000
1.8070 -0.070000
1.8071 -0.070000
1.8072 -0.070000
1.8073 -0.070000
1.8074 -0.070000
1.8075 -0.070000
1.8076 -0.070000
1.8077 -0.070000
1.8078 -0.070000
1.8079 -0.070000
1.8080 -0.070000
1.8081 -0.070000
1.8082 -0.070000
1.8083 -0.070000
1.8084 -0.070000
1.8085 -0.070000
1.8086 -0.070000
1.8087 -0.070000
1.8088 -0.070000
1.8089 -0.070000
1.8090 -0.070000
1.8091 -0.070000
1.8092 -0.070000
1.8093 -0.070000
1.8094 -0.070000
1.8095 -0.070000
1.8096 -0.070000
1.8097 -0.070000
1.8098 -0.070000
1.8099 -0.070000
1.8100 -0.070000
1.8101 -0.070000
1.8102 -0.070000
1.8103 -0.070000
1.8104 -0.070000
1.8105 -0.070000
1.8106 -0.070000
1.8107 -0.070000
1.8108 -0.070000
1.8109 -0.070000
1.8110 -0.070000
1.8111 -0.070000
1.8112 -0.070000
1.8113 -0.070000
1.8114 -0.070000
1.8115 -0.070000
1.8116 -0.070000
1.8117 -0.070000
1.8118 -0.070000
1.8119 -0.070000
1.8120 -0.070000
1.8121 -0.070000
1.8122 -0.070000
1.8123 -0.070000
1.8124 -0.070000
1.8125 -0.070000
1.8126 -0.070000
1.8127 -0.070000
1.8128 -0.070000
1.8129 -0.070000
1.8130 -0.070000
1.8131 -0.070000
1.8132 -0.070000
1.8133 -0.070000
1.8134 -0.070000
1.8135 -0.070000
1.8136 -0.070000
1.8137 -0.070000
1.8138 -0.070000
1.8139 -0.070000
1.8140 -0.070000
1.8141 -0.070000
1.8142 -0.070000
1.8143 -0.070000
1.8144 -0.070000
1.8145 -0.070000
1.8146 -0.070000
1.8147 -0.070000
1.8148 -0.070000
1.8149 -0.070000
1.8150 -0.070000
1.8151 -0.070000
1.8152 -0.070000
1.8153 -0.070000
1.8154 -0.070000
1.8155 -0.070000
1.8156 -0.070000
1.8157 -0.070000
1.8158 -0.070000
1.8159 -0.070000
1.8160 -0.070000
1.8161 -0.070000
1.8162 -0.070000
1.8163 -0.070000
1.8164 -0.070000
1.8165 -0.070000
1.8166 -0.070000
1.8167 -0.070000
1.8168 -0.070000
1.8169 -0.070000
1.8170 -0.070000
1.8171 -0.070000
1.8172 -0.070000
1.8173 -0.070000
1.8174 -0.070000
1.8175 -0.070000
1.8176 -0.070000
1.8177 -0.070000
1.8178 -0.070000
1.8179 -0.070000
1.8180 -0.070000
1.8181 -0.070000
1.8182 -0.070000
1.8183 -0.070000
1.8184 -0.070000
1.8185 -0.070000
1.8186 -0.070000
1.8187 -0.070000
1.8188 -0.070000
1.8189 -0.070000
1.8190 -0.070000
1.8191 -0.070000
1.8192 -0.070000
1.8193 -0.070000
1.8194 -0.070000
1.8195 -0.070000
1.8196 -0.070000
1.8197 -0.070000
1.8198 -0.070000
1.8199 -0.070000
1.8200 -0.070000
1.8201 -0.070000
1.8202 -0.070000
1.8203 -0.070000
1.8204 -0.070000
1.8205 -0.070000
1.8206 -0.070000
1.8207 -0.070000
1.8208 -0.070000
1.8209 -0.070000
1.8210 -0.070000
1.8211 -0.070000
1.8212 -0.070000
1.8213 -0.070000
1.8214 -0.070000
1.8215 -0.070000
1.8216 -0.070000
1.8217 -0.070000
1.8218 -0.070000
1.8219 -0.070000
1.8220 -0.070000
1.8221 -0.070000
1.8222 -0.070000
1.8223 -0.070000
1.8224 -0.070000
1.8225 -0.070000
1.8226 -0.070000
1.8227 -0.070000
1.8228 -0.070000
1.8229 -0.070000
1.8230 -0.070000
1.8231 -0.070000
1.8232 -0.070000
1.8233 -0.070000
1.8234 -0.070000
1.8235 -0.070000
1.8236 -0.070000
1.8237 -0.070000
1.8238 -0.070000
1.8239 -0.070000
1.8240 -0.070000
1.8241 -0.070000
1.8242 -0.070000
1.8243 -0.070000
1.8244 -0.070000
1.8245 -0.070000
1.8246 -0.070000
1.8247 -0.070000
1.8248 -0.070000
1.8249 -0.070000
1.8250 -0.070000
1.8251 -0.070000
1.8252 -0.070000
1.8253 -0.070000
1.8254 -0.070000
1.8255 -0.070000
1.8256 -0.070000
1.8257 -0.070000
1.8258 -0.070000
1.8259 -0.070000
1.8260 -0.070000
1.8261 -0.070000
1.8262 -0.070000
1.8263 -0.070000
1.8264 -0.070000
1.8265 -0.070000
1.8266 -0.070000
1.8267 -0.070000
1.8268 -0.070000
1.8269 -0.070000
1.8270 -0.070000
1.8271 -0.070000
1.8272 -0.070000
1.8273 -0.070000
1.8274 -0.070000
1.8275 -0.070000
1.8276 -0.070000
1.8277 -0.070000
1.8278 -0.070000
1.8279 -0.070000
1.8280 -0.070000
1.8281 -0.070000
1.8282 -0.070000
1.8283 -0.070000
1.8284 -0.070000
1.8285 -0.070000
1.8286 -0.070000
1.8287 -0.070000
1.8288 -0.070000
1.8289 -0.070000
1.8290 -0.070000
1.8291 -0.070000
1.8292 -0.070000
1.8293 -0.070000
1.8294 -0.070000
1.8295 -0.070000
1.8296 -0.070000
1.8297 -0.070000
1.8298 -0.070000
1.8299 -0.070000
1.8300 -0.070000
1.8301 -0.070000
1.8302 -0.070000
1.8303 -0.070000
1.8304 -0.070000
1.8305 -0.070000
1.8306 -0.070000
1.8307 -0.070000
1.8308 -0.070000
1.8309 -0.070000
1.8310 -0.070000
1.8311 -0.070000
1.8312 -0.070000
1.8313 -0.070000
1.8314 -0.070000
1.8315 -0.070000
1.8316 -0.070000
1.8317 -0.070000
1.8318 -0.070000
1.8319 -0.070000
1.8320 -0.070000
1.8321 -0.070000
1.8322 -0.070000
1.8323 -0.070000
1.8324 -0.070000
1.8325 -0.070000
1.8326 -0.070000
1.8327 -0.070000
1.8328 -0.070000
1.8329 -0.070000
1.8330 -0.070000
1.8331 -0.070000
1.8332 -0.070000
1.8333 -0.070000
1.8334 -0.070000
1.8335 -0.070000
1.8336 -0.070000
1.8337 -0.070000
1.8338 -0.070000
1.8339 -0.070000
1.8340 -0.070000
1.8341 -0.070000
1.8342 -0.070000
1.8343 -0.070000
1.8344 -0.070000
1.8345 -0.070000
1.8346 -0.070000
1.8347 -0.070000
1.8348 -0.070000
1.8349 -0.070000
1.8350 -0.070000
1.8351 -0.070000
1.8352 -0.070000
1.8353 -0.070000
1.8354 -0.070000
1.8355 -0.070000
1.8356 -0.070000
1.8357 -0.070000
1.8358 -0.070000
1.8359 -0.070000
1.8360 -0.070000
1.8361 -0.070000
1.8362 -0.070000
1.8363 -0.070000
1.8364 -0.070000
1.8365 -0.070000
1.8366 -0.070000
1.8367 -0.070000
1.8368 -0.070000
1.8369 -0.070000
1.8370 -0.070000
1.8371 -0.070000
1.8372 -0.070000
1.8373 -0.070000
1.8374 -0.070000
1.8375 -0.070000
1.8376 -0.070000
1.8377 -0.070000
1.8378 -0.070000
1.8379 -0.070000
1.8380 -0.070000
1.8381 -0.070000
1.8382 -0.070000
1.8383 -0.070000
1.8384 -0.070000
1.8385 -0.070000
1.8386 -0.070000
1.8387 -0.070000
1.8388 -0.070000
1.8389 -0.070000
1.8390 -0.070000
1.8391 -0.070000
1.8392 -0.070000
1.8393 -0.070000
1.8394 -0.070000
1.8395 -0.070000
1.8396 -0.070000
1.8397 -0.070000
1.8398 -0.070000
1.8399 -0.070000
1.8400 -0.070000
1.8401 -0.070000
1.8402 -0.070000
1.8403 -0.070000
1.8404 -0.070000
1.8405 -0.070000
1.8406 -0.070000
1.8407 -0.070000
1.8408 -0.070000
1.8409 -0.070000
1.8410 -0.070000
1.8411 -0.070000
1.8412 -0.070000
1.8413 -0.070000
1.8414 -0.070000
1.8415 -0.070000
1.8416 -0.070000
1.8417 -0.070000
1.8418 -0.070000
1.8419 -0.070000
1.8420 -0.070000
1.8421 -0.070000
1.8422 -0.070000
1.8423 -0.070000
1.8424 -0.070000
1.8425 -0.070000
1.8426 -0.070000
1.8427 -0.070000
1.8428 -0.070000
1.8429 -0.070000
1.8430 -0.070000
1.8431 -0.070000
1.8432 -0.070000
1.8433 -0.070000
1.8434 -0.070000
1.8435 -0.070000
1.8436 -0.070000
1.8437 -0.070000
1.8438 -0.070000
1.8439 -0.070000
1.8440 -0.070000
1.8441 -0.070000
1.8442 -0.070000
1.8443 -0.070000
1.8444 -0.070000
1.8445 -0.070000
1.8446 -0.070000
1.8447 -0.070000
1.8448 -0.070000
1.8449 -0.070000
1.8450 -0.070000
1.8451 -0.070000
1.8452 -0.070000
1.8453 -0.070000
1.8454 -0.070000
1.8455 -0.070000
1.8456 -0.070000
1.8457 -0.070000
1.8458 -0.070000
1.8459 -0.070000
1.8460 -0.070000
1.8461 -0.070000
1.8462 -0.070000
1.8463 -0.070000
1.8464 -0.070000
1.8465 -0.070000
1.8466 -0.070000
1.8467 -0.070000
1.8468 -0.070000
1.8469 -0.070000
1.8470 -0.070000
1.8471 -0.070000
1.8472 -0.070000
1.8473 -0.070000
1.8474 -0.070000
1.8475 -0.070000
1.8476 -0.070000
1.8477 -0.070000
1.8478 -0.070000
1.8479 -0.070000
1.8480 -0.070000
1.8481 -0.070000
1.8482 -0.070000
1.8483 -0.070000
1.8484 -0.070000
1.8485 -0.070000
1.8486 -0.070000
1.8487 -0.070000
1.8488 -0.070000
1.8489 -0.070000
1.8490 -0.070000
1.8491 -0.070000
1.8492 -0.070000
1.8493 -0.070000
1.8494 -0.070000
1.8495 -0.070000
1.8496 -0.070000
1.8497 -0.070000
1.8498 -0.070000
1.8499 -0.070000
1.8500 -0.070000
1.8501 -0.070000
1.8502 -0.070000
1.8503 -0.070000
1.8504 -0.070000
1.8505 -0.070000
1.8506 -0.070000
1.8507 -0.070000
1.8508 -0.070000
1.8509 -0.070000
1.8510 -0.070000
1.8511 -0.070000
1.8512 -0.070000
1.8513 -0.070000
1.8514 -0.070000
1.8515 -0.070000
1.8516 -0.070000
1.8517 -0.070000
1.8518 -0.070000
1.8519 -0.070000
1.8520 -0.070000
1.8521 -0.070000
1.8522 -0.070000
1.8523 -0.070000
1.8524 -0.070000
1.8525 -0.070000
1.8526 -0.070000
1.8527 -0.070000
1.8528 -0.070000
1.8529 -0.070000
1.8530 -0.070000
1.8531 -0.070000
1.8532 -0.070000
1.8533 -0.070000
1.8534 -0.070000
1.8535 -0.070000
1.8536 -0.070000
1.8537 -0.070000
1.8538 -0.070000
1.8539 -0.070000
1.8540 -0.070000
1.8541 -0.070000
1.8542 -0.070000
1.8543 -0.070000
1.8544 -0.070000
1.8545 -0.070000
1.8546 -0.070000
1.8547 -0.070000
1.8548 -0.070000
1.8549 -0.070000
1.8550 -0.070000
1.8551 -0.070000
1.8552 -0.070000
1.8553 -0.070000
1.8554 -0.070000
1.8555 -0.070000
1.8556 -0.070000
1.8557 -0.070000
1.8558 -0.070000
1.8559 -0.070000
1.8560 -0.070000
1.8561 -0.070000
1.8562 -0.070000
1.8563 -0.070000
1.8564 -0.070000
1.8565 -0.070000
1.8566 -0.070000
1.8567 -0.070000
1.8568 -0.070000
1.8569 -0.070000
1.8570 -0.070000
1.8571 -0.070000
1.8572 -0.070000
1.8573 -0.070000
1.8574 -0.070000
1.8575 -0.070000
1.8576 -0.070000
1.8577 -0.070000
1.8578 -0.070000
1.8579 -0.070000
1.8580 -0.070000
1.8581 -0.070000
1.8582 -0.070000
1.8583 -0.070000
1.8584 -0.070000
1.8585 -0.070000
1.8586 -0.070000
1.8587 -0.070000
1.8588 -0.070000
1.8589 -0.070000
1.8590 -0.070000
1.8591 -0.070000
1.8592 -0.070000
1.8593 -0.070000
1.8594 -0.070000
1.8595 -0.070000
1.8596 -0.070000
1.8597 -0.070000
1.8598 -0.070000
1.8599 -0.070000
1.8600 -0.070000
1.8601 -0.070000
1.8602 -0.070000
1.8603 -0.070000
1.8604 -0.070000
1.8605 -0.070000
1.8606 -0.070000
1.8607 -0.070000
1.8608 -0.070000
1.8609 -0.070000
1.8610 -0.070000
1.8611 -0.070000
1.8612 -0.070000
1.8613 -0.070000
1.8614 -0.070000
1.8615 -0.070000
1.8616 -0.070000
1.8617 -0.070000
1.8618 -0.070000
1.8619 -0.070000
1.8620 -0.070000
1.8621 -0.070000
1.8622 -0.070000
1.8623 -0.070000
1.8624 -0.070000
1.8625 -0.070000
1.8626 -0.070000
1.8627 -0.070000
1.8628 -0.070000
1.8629 -0.070000
1.8630 -0.070000
1.8631 -0.070000
1.8632 -0.070000
1.8633 -0.070000
1.8634 -0.070000
1.8635 -0.070000
1.8636 -0.070000
1.8637 -0.070000
1.8638 -0.070000
1.8639 -0.070000
1.8640 -0.070000
1.8641 -0.070000
1.8642 -0.070000
1.8643 -0.070000
1.8644 -0.070000
1.8645 -0.070000
1.8646 -0.070000
1.8647 -0.070000
1.8648 -0.070000
1.8649 -0.070000
1.8650 -0.070000
1.8651 -0.070000
1.8652 -0.070000
1.8653 -0.070000
1.8654 -0.070000
1.8655 -0.070000
1.8656 -0.070000
1.8657 -0.070000
1.8658 -0.070000
1.8659 -0.070000
1.8660 -0.070000
1.8661 -0.070000
1.8662 -0.070000
1.8663 -0.070000
1.8664 -0.070000
1.8665 -0.070000
1.8666 -0.070000
1.8667 -0.070000
1.8668 -0.070000
1.8669 -0.070000
1.8670 -0.070000
1.8671 -0.070000
1.8672 -0.070000
1.8673 -0.070000
1.8674 -0.070000
1.8675 -0.070000
1.8676 -0.070000
1.8677 -0.070000
1.8678 -0.070000
1.8679 -0.070000
1.8680 -0.070000
1.8681 -0.070000
1.8682 -0.070000
1.8683 -0.070000
1.8684 -0.070000
1.8685 -0.070000
1.8686 -0.070000
1.8687 -0.070000
1.8688 -0.070000
1.8689 -0.070000
1.8690 -0.070000
1.8691 -0.070000
1.8692 -0.070000
1.8693 -0.070000
1.8694 -0.070000
1.8695 -0.070000
1.8696 -0.070000
1.8697 -0.070000
1.8698 -0.070000
1.8699 -0.070000
1.8700 -0.070000
1.8701 -0.070000
1.8702 -0.070000
1.8703 -0.070000
1.8704 -0.070000
1.8705 -0.070000
1.8706 -0.070000
1.8707 -0.070000
1.8708 -0.070000
1.8709 -0.070000
1.8710 -0.070000
1.8711 -0.070000
1.8712 -0.070000
1.8713 -0.070000
1.8714 -0.070000
1.8715 -0.070000
1.8716 -0.070000
1.8717 -0.070000
1.8718 -0.070000
1.8719 -0.070000
1.8720 -0.070000
1.8721 -0.070000
1.8722 -0.070000
1.8723 -0.070000
1.8724 -0.070000
1.8725 -0.070000
1.8726 -0.070000
1.8727 -0.070000
1.8728 -0.070000
1.8729 -0.070000
1.8730 -0.070000
1.8731 -0.070000
1.8732 -0.070000
1.8733 -0.070000
1.8734 -0.070000
1.8735 -0.070000
1.8736 -0.070000
1.8737 -0.070000
1.8738 -0.070000
1.8739 -0.070000
1.8740 -0.070000
1.8741 -0.070000
1.8742 -0.070000
1.8743 -0.070000
1.8744 -0.070000
1.8745 -0.070000
1.8746 -0.070000
1.8747 -0.070000
1.8748 -0.070000
1.8749 -0.070000
1.8750 -0.070000
1.8751 -0.070000
1.8752 -0.070000
1.8753 -0.070000
1.8754 -0.070000
1.8755 -0.070000
1.8756 -0.070000
1.8757 -0.070000
1.8758 -0.070000
1.8759 -0.070000
1.8760 -0.070000
1.8761 -0.070000
1.8762 -0.070000
1.8763 -0.070000
1.8764 -0.070000
1.8765 -0.070000
1.8766 -0.070000
1.8767 -0.070000
1.8768 -0.070000
1.8769 -0.070000
1.8770 -0.070000
1.8771 -0.070000
1.8772 -0.070000
1.8773 -0.070000
1.8774 -0.070000
1.8775 -0.070000
1.8776 -0.070000
1.8777 -0.070000
1.8778 -0.070000
1.8779 -0.070000
1.8780 -0.070000
1.8781 -0.070000
1.8782 -0.070000
1.8783 -0.070000
1.8784 -0.070000
1.8785 -0.070000
1.8786 -0.070000
1.8787 -0.070000
1.8788 -0.070000
1.8789 -0.070000
1.8790 -0.070000
1.8791 -0.070000
1.8792 -0.070000
1.8793 -0.070000
1.8794 -0.070000
1.8795 -0.070000
1.8796 -0.070000
1.8797 -0.070000
1.8798 -0.070000
1.8799 -0.070000
1.8800 -0.070000
1.8801 -0.070000
1.8802 -0.070000
1.8803 -0.070000
1.8804 -0.070000
1.8805 -0.070000
1.8806 -0.070000
1.8807 -0.070000
1.8808 -0.070000
1.8809 -0.070000
1.8810 -0.070000
1.8811 -0.070000
1.8812 -0.070000
1.8813 -0.070000
1.8814 -0.070000
1.8815 -0.070000
1.8816 -0.070000
1.8817 -0.070000
1.8818 -0.070000
1.8819 -0.070000
1.8820 -0.070000
1.8821 -0.070000
1.8822 -0.070000
1.8823 -0.070000
1.8824 -0.070000
1.8825 -0.070000
1.8826 -0.070000
1.8827 -0.070000
1.8828 -0.070000
1.8829 -0.070000
1.8830 -0.070000
1.8831 -0.070000
1.8832 -0.070000
1.8833 -0.070000
1.8834 -0.070000
1.8835 -0.070000
1.8836 -0.070000
1.8837 -0.070000
1.8838 -0.070000
1.8839 -0.070000
1.8840 -0.070000
1.8841 -0.070000
1.8842 -0.070000
1.8843 -0.070000
1.8844 -0.070000
1.8845 -0.070000
1.8846 -0.070000
1.8847 -0.070000
1.8848 -0.070000
1.8849 -0.070000
1.8850 -0.070000
1.8851 -0.070000
1.8852 -0.070000
1.8853 -0.070000
1.8854 -0.070000
1.8855 -0.070000
1.8856 -0.070000
1.8857 -0.070000
1.8858 -0.070000
1.8859 -0.070000
1.8860 -0.070000
1.8861 -0.070000
1.8862 -0.070000
1.8863 -0.070000
1.8864 -0.070000
1.8865 -0.070000
1.8866 -0.070000
1.8867 -0.070000
1.8868 -0.070000
1.8869 -0.070000
1.8870 -0.070000
1.8871 -0.070000
1.8872 -0.070000
1.8873 -0.070000
1.8874 -0.070000
1.8875 -0.070000
1.8876 -0.070000
1.8877 -0.070000
1.8878 -0.070000
1.8879 -0.070000
1.8880 -0.070000
1.8881 -0.070000
1.8882 -0.070000
1.8883 -0.070000
1.8884 -0.070000
1.8885 -0.070000
1.8886 -0.070000
1.8887 -0.070000
1.8888 -0.070000
1.8889 -0.070000
1.8890 -0.070000
1.8891 -0.070000
1.8892 -0.070000
1.8893 -0.070000
1.8894 -0.070000
1.8895 -0.070000
1.8896 -0.070000
1.8897 -0.070000
1.8898 -0.070000
1.8899 -0.070000
1.8900 -0.070000
1.8901 -0.070000
1.8902 -0.070000
1.8903 -0.070000
1.8904 -0.070000
1.8905 -0.070000
1.8906 -0.070000
1.8907 -0.070000
1.8908 -0.070000
1.8909 -0.070000
1.8910 -0.070000
1.8911 -0.070000
1.8912 -0.070000
1.8913 -0.070000
1.8914 -0.070000
1.8915 -0.070000
1.8916 -0.070000
1.8917 -0.070000
1.8918 -0.070000
1.8919 -0.070000
1.8920 -0.070000
1.8921 -0.070000
1.8922 -0.070000
1.8923 -0.070000
1.8924 -0.070000
1.8925 -0.070000
1.8926 -0.070000
1.8927 -0.070000
1.8928 -0.070000
1.8929 -0.070000
1.8930 -0.070000
1.8931 -0.070000
1.8932 -0.070000
1.8933 -0.070000
1.8934 -0.070000
1.8935 -0.070000
1.8936 -0.070000
1.8937 -0.070000
1.8938 -0.070000
1.8939 -0.070000
1.8940 -0.070000
1.8941 -0.070000
1.8942 -0.070000
1.8943 -0.070000
1.8944 -0.070000
1.8945 -0.070000
1.8946 -0.070000
1.8947 -0.070000
1.8948 -0.070000
1.8949 -0.070000
1.8950 -0.070000
1.8951 -0.070000
1.8952 -0.070000
1.8953 -0.070000
1.8954 -0.070000
1.8955 -0.070000
1.8956 -0.070000
1.8957 -0.070000
1.8958 -0.070000
1.8959 -0.070000
1.8960 -0.070000
1.8961 -0.070000
1.8962 -0.070000
1.8963 -0.070000
1.8964 -0.070000
1.8965 -0.070000
1.8966 -0.070000
1.8967 -0.070000
1.8968 -0.070000
1.8969 -0.070000
1.8970 -0.070000
1.8971 -0.070000
1.8972 -0.070000
1.8973 -0.070000
1.8974 -0.070000
1.8975 -0.070000
1.8976 -0.070000
1.8977 -0.070000
1.8978 -0.070000
1.8979 -0.070000
1.8980 -0.070000
1.8981 -0.070000
1.8982 -0.070000
1.8983 -0.070000
1.8984 -0.070000
1.8985 -0.070000
1.8986 -0.070000
1.8987 -0.070000
1.8988 -0.070000
1.8989 -0.070000
1.8990 -0.070000
1.8991 -0.070000
1.8992 -0.070000
1.8993 -0.070000
1.8994 -0.070000
1.8995 -0.070000
1.8996 -0.070000
1.8997 -0.070000
1.8998 -0.070000
1.8999 -0.070000
1.9000 -0.070000
1.9001 -0.070000
1.9002 -0.070000
1.9003 -0.070000
1.9004 -0.070000
1.9005 -0.070000
1.9006 -0.070000
1.9007 -0.070000
1.9008 -0.070000
1.9009 -0.070000
1.9010 -0.070000
1.9011 -0.070000
1.9012 -0.070000
1.9013 -0.070000
1.9014 -0.070000
1.9015 -0.070000
1.9016 -0.070000
1.9017 -0.070000
1.9018 -0.070000
1.9019 -0.070000
1.9020 -0.070000
1.9021 -0.070000
1.9022 -0.070000
1.9023 -0.070000
1.9024 -0.070000
1.9025 -0.070000
1.9026 -0.070000
1.9027 -0.070000
1.9028 -0.070000
1.9029 -0.070000
1.9030 -0.070000
1.9031 -0.070000
1.9032 -0.070000
1.9033 -0.070000
1.9034 -0.070000
1.9035 -0.070000
1.9036 -0.070000
1.9037 -0.070000
1.9038 -0.070000
1.9039 -0.070000
1.9040 -0.070000
1.9041 -0.070000
1.9042 -0.070000
1.9043 -0.070000
1.9044 -0.070000
1.9045 -0.070000
1.9046 -0.070000
1.9047 -0.070000
1.9048 -0.070000
1.9049 -0.070000
1.9050 -0.070000
1.9051 -0.070000
1.9052 -0.070000
1.9053 -0.070000
1.9054 -0.070000
1.9055 -0.070000
1.9056 -0.070000
1.9057 -0.070000
1.9058 -0.070000
1.9059 -0.070000
1.9060 -0.070000
1.9061 -0.070000
1.9062 -0.070000
1.9063 -0.070000
1.9064 -0.070000
1.9065 -0.070000
1.9066 -0.070000
1.9067 -0.070000
1.9068 -0.070000
1.9069 -0.070000
1.9070 -0.070000
1.9071 -0.070000
1.9072 -0.070000
1.9073 -0.070000
1.9074 -0.070000
1.9075 -0.070000
1.9076 -0.070000
1.9077 -0.070000
1.9078 -0.070000
1.9079 -0.070000
1.9080 -0.070000
1.9081 -0.070000
1.9082 -0.070000
1.9083 -0.070000
1.9084 -0.070000
1.9085 -0.070000
1.9086 -0.070000
1.9087 -0.070000
1.9088 -0.070000
1.9089 -0.070000
1.9090 -0.070000
1.9091 -0.070000
1.9092 -0.070000
1.9093 -0.070000
1.9094 -0.070000
1.9095 -0.070000
1.9096 -0.070000
1.9097 -0.070000
1.9098 -0.070000
1.9099 -0.070000
1.9100 -0.070000
1.9101 -0.070000
1.9102 -0.070000
1.9103 -0.070000
1.9104 -0.070000
1.9105 -0.070000
1.9106 -0.070000
1.9107 -0.070000
1.9108 -0.070000
1.9109 -0.070000
1.9110 -0.070000
1.9111 -0.070000
1.9112 -0.070000
1.9113 -0.070000
1.9114 -0.070000
1.9115 -0.070000
1.9116 -0.070000
1.9117 -0.070000
1.9118 -0.070000
1.9119 -0.070000
1.9120 -0.070000
1.9121 -0.070000
1.9122 -0.070000
1.9123 -0.070000
1.9124 -0.070000
1.9125 -0.070000
1.9126 -0.070000
1.9127 -0.070000
1.9128 -0.070000
1.9129 -0.070000
1.9130 -0.070000
1.9131 -0.070000
1.9132 -0.070000
1.9133 -0.070000
1.9134 -0.070000
1.9135 -0.070000
1.9136 -0.070000
1.9137 -0.070000
1.9138 -0.070000
1.9139 -0.070000
1.9140 -0.070000
1.9141 -0.070000
1.9142 -0.070000
1.9143 -0.070000
1.9144 -0.070000
1.9145 -0.070000
1.9146 -0.070000
1.9147 -0.070000
1.9148 -0.070000
1.9149 -0.070000
1.9150 -0.070000
1.9151 -0.070000
1.9152 -0.070000
1.9153 -0.070000
1.9154 -0.070000
1.9155 -0.070000
1.9156 -0.070000
1.9157 -0.070000
1.9158 -0.070000
1.9159 -0.070000
1.9160 -0.070000
1.9161 -0.070000
1.9162 -0.070000
1.9163 -0.070000
1.9164 -0.070000
1.9165 -0.070000
1.9166 -0.070000
1.9167 -0.070000
1.9168 -0.070000
1.9169 -0.070000
1.9170 -0.070000
1.9171 -0.070000
1.9172 -0.070000
1.9173 -0.070000
1.9174 -0.070000
1.9175 -0.070000
1.9176 -0.070000
1.9177 -0.070000
1.9178 -0.070000
1.9179 -0.070000
1.9180 -0.070000
1.9181 -0.070000
1.9182 -0.070000
1.9183 -0.070000
1.9184 -0.070000
1.9185 -0.070000
1.9186 -0.070000
1.9187 -0.070000
1.9188 -0.070000
1.9189 -0.070000
1.9190 -0.070000
1.9191 -0.070000
1.9192 -0.070000
1.9193 -0.070000
1.9194 -0.070000
1.9195 -0.070000
1.9196 -0.070000
1.9197 -0.070000
1.9198 -0.070000
1.9199 -0.070000
1.9200 -0.070000
1.9201 -0.070000
1.9202 -0.070000
1.9203 -0.070000
1.9204 -0.070000
1.9205 -0.070000
1.9206 -0.070000
1.9207 -0.070000
1.9208 -0.070000
1.9209 -0.070000
1.9210 -0.070000
1.9211 -0.070000
1.9212 -0.070000
1.9213 -0.070000
1.9214 -0.070000
1.9215 -0.070000
1.9216 -0.070000
1.9217 -0.070000
1.9218 -0.070000
1.9219 -0.070000
1.9220 -0.070000
1.9221 -0.070000
1.9222 -0.070000
1.9223 -0.070000
1.9224 -0.070000
1.9225 -0.070000
1.9226 -0.070000
1.9227 -0.070000
1.9228 -0.070000
1.9229 -0.070000
1.9230 -0.070000
1.9231 -0.070000
1.9232 -0.070000
1.9233 -0.070000
1.9234 -0.070000
1.9235 -0.070000
1.9236 -0.070000
1.9237 -0.070000
1.9238 -0.070000
1.9239 -0.070000
1.9240 -0.070000
1.9241 -0.070000
1.9242 -0.070000
1.9243 -0.070000
1.9244 -0.070000
1.9245 -0.070000
1.9246 -0.070000
1.9247 -0.070000
1.9248 -0.070000
1.9249 -0.070000
1.9250 -0.070000
1.9251 -0.070000
1.9252 -0.070000
1.9253 -0.070000
1.9254 -0.070000
1.9255 -0.070000
1.9256 -0.070000
1.9257 -0.070000
1.9258 -0.070000
1.9259 -0.070000
1.9260 -0.070000
1.9261 -0.070000
1.9262 -0.070000
1.9263 -0.070000
1.9264 -0.070000
1.9265 -0.070000
1.9266 -0.070000
1.9267 -0.070000
1.9268 -0.070000
1.9269 -0.070000
1.9270 -0.070000
1.9271 -0.070000
1.9272 -0.070000
1.9273 -0.070000
1.9274 -0.070000
1.9275 -0.070000
1.9276 -0.070000
1.9277 -0.070000
1.9278 -0.070000
1.9279 -0.070000
1.9280 -0.070000
1.9281 -0.070000
1.9282 -0.070000
1.9283 -0.070000
1.9284 -0.070000
1.9285 -0.070000
1.9286 -0.070000
1.9287 -0.070000
1.9288 -0.070000
1.9289 -0.070000
1.9290 -0.070000
1.9291 -0.070000
1.9292 -0.070000
1.9293 -0.070000
1.9294 -0.070000
1.9295 -0.070000
1.9296 -0.070000
1.9297 -0.070000
1.9298 -0.070000
1.9299 -0.070000
1.9300 -0.070000
1.9301 -0.070000
1.9302 -0.070000
1.9303 -0.070000
1.9304 -0.070000
1.9305 -0.070000
1.9306 -0.070000
1.9307 -0.070000
1.9308 -0.070000
1.9309 -0.070000
1.9310 -0.070000
1.9311 -0.070000
1.9312 -0.070000
1.9313 -0.070000
1.9314 -0.070000
1.9315 -0.070000
1.9316 -0.070000
1.9317 -0.070000
1.9318 -0.070000
1.9319 -0.070000
1.9320 -0.070000
1.9321 -0.070000
1.9322 -0.070000
1.9323 -0.070000
1.9324 -0.070000
1.9325 -0.070000
1.9326 -0.070000
1.9327 -0.070000
1.9328 -0.070000
1.9329 -0.070000
1.9330 -0.070000
1.9331 -0.070000
1.9332 -0.070000
1.9333 -0.070000
1.9334 -0.070000
1.9335 -0.070000
1.9336 -0.070000
1.9337 -0.070000
1.9338 -0.070000
1.9339 -0.070000
1.9340 -0.070000
1.9341 -0.070000
1.9342 -0.070000
1.9343 -0.070000
1.9344 -0.070000
1.9345 -0.070000
1.9346 -0.070000
1.9347 -0.070000
1.9348 -0.070000
1.9349 -0.070000
1.9350 -0.070000
1.9351 -0.070000
1.9352 -0.070000
1.9353 -0.070000
1.9354 -0.070000
1.9355 -0.070000
1.9356 -0.070000
1.9357 -0.070000
1.9358 -0.070000
1.9359 -0.070000
1.9360 -0.070000
1.9361 -0.070000
1.9362 -0.070000
1.9363 -0.070000
1.9364 -0.070000
1.9365 -0.070000
1.9366 -0.070000
1.9367 -0.070000
1.9368 -0.070000
1.9369 -0.070000
1.9370 -0.070000
1.9371 -0.070000
1.9372 -0.070000
1.9373 -0.070000
1.9374 -0.070000
1.9375 -0.070000
1.9376 -0.070000
1.9377 -0.070000
1.9378 -0.070000
1.9379 -0.070000
1.9380 -0.070000
1.9381 -0.070000
1.9382 -0.070000
1.9383 -0.070000
1.9384 -0.070000
1.9385 -0.070000
1.9386 -0.070000
1.9387 -0.070000
1.9388 -0.070000
1.9389 -0.070000
1.9390 -0.070000
1.9391 -0.070000
1.9392 -0.070000
1.9393 -0.070000
1.9394 -0.070000
1.9395 -0.070000
1.9396 -0.070000
1.9397 -0.070000
1.9398 -0.070000
1.9399 -0.070000
1.9400 -0.070000
1.9401 -0.070000
1.9402 -0.070000
1.9403 -0.070000
1.9404 -0.070000
1.9405 -0.070000
1.9406 -0.070000
1.9407 -0.070000
1.9408 -0.070000
1.9409 -0.070000
1.9410 -0.070000
1.9411 -0.070000
1.9412 -0.070000
1.9413 -0.070000
1.9414 -0.070000
1.9415 -0.070000
1.9416 -0.070000
1.9417 -0.070000
1.9418 -0.070000
1.9419 -0.070000
1.9420 -0.070000
1.9421 -0.070000
1.9422 -0.070000
1.9423 -0.070000
1.9424 -0.070000
1.9425 -0.070000
1.9426 -0.070000
1.9427 -0.070000
1.9428 -0.070000
1.9429 -0.070000
1.9430 -0.070000
1.9431 -0.070000
1.9432 -0.070000
1.9433 -0.070000
1.9434 -0.070000
1.9435 -0.070000
1.9436 -0.070000
1.9437 -0.070000
1.9438 -0.070000
1.9439 -0.070000
1.9440 -0.070000
1.9441 -0.070000
1.9442 -0.070000
1.9443 -0.070000
1.9444 -0.070000
1.9445 -0.070000
1.9446 -0.070000
1.9447 -0.070000
1.9448 -0.070000
1.9449 -0.070000
1.9450 -0.070000
1.9451 -0.070000
1.9452 -0.070000
1.9453 -0.070000
1.9454 -0.070000
1.9455 -0.070000
1.9456 -0.070000
1.9457 -0.070000
1.9458 -0.070000
1.9459 -0.070000
1.9460 -0.070000
1.9461 -0.070000
1.9462 -0.070000
1.9463 -0.070000
1.9464 -0.070000
1.9465 -0.070000
1.9466 -0.070000
1.9467 -0.070000
1.9468 -0.070000
1.9469 -0.070000
1.9470 -0.070000
1.9471 -0.070000
1.9472 -0.070000
1.9473 -0.070000
1.9474 -0.070000
1.9475 -0.070000
1.9476 -0.070000
1.9477 -0.070000
1.9478 -0.070000
1.9479 -0.070000
1.9480 -0.070000
1.9481 -0.070000
1.9482 -0.070000
1.9483 -0.070000
1.9484 -0.070000
1.9485 -0.070000
1.9486 -0.070000
1.9487 -0.070000
1.9488 -0.070000
1.9489 -0.070000
1.9490 -0.070000
1.9491 -0.070000
1.9492 -0.070000
1.9493 -0.070000
1.9494 -0.070000
1.9495 -0.070000
1.9496 -0.070000
1.9497 -0.070000
1.9498 -0.070000
1.9499 -0.070000
1.9500 -0.070000
1.9501 -0.070000
1.9502 -0.070000
1.9503 -0.070000
1.9504 -0.070000
1.9505 -0.070000
1.9506 -0.070000
1.9507 -0.070000
1.9508 -0.070000
1.9509 -0.070000
1.9510 -0.070000
1.9511 -0.070000
1.9512 -0.070000
1.9513 -0.070000
1.9514 -0.070000
1.9515 -0.070000
1.9516 -0.070000
1.9517 -0.070000
1.9518 -0.070000
1.9519 -0.070000
1.9520 -0.070000
1.9521 -0.070000
1.9522 -0.070000
1.9523 -0.070000
1.9524 -0.070000
1.9525 -0.070000
1.9526 -0.070000
1.9527 -0.070000
1.9528 -0.070000
1.9529 -0.070000
1.9530 -0.070000
1.9531 -0.070000
1.9532 -0.070000
1.9533 -0.070000
1.9534 -0.070000
1.9535 -0.070000
1.9536 -0.070000
1.9537 -0.070000
1.9538 -0.070000
1.9539 -0.070000
1.9540 -0.070000
1.9541 -0.070000
1.9542 -0.070000
1.9543 -0.070000
1.9544 -0.070000
1.9545 -0.070000
1.9546 -0.070000
1.9547 -0.070000
1.9548 -0.070000
1.9549 -0.070000
1.9550 -0.070000
1.9551 -0.070000
1.9552 -0.070000
1.9553 -0.070000
1.9554 -0.070000
1.9555 -0.070000
1.9556 -0.070000
1.9557 -0.070000
1.9558 -0.070000
1.9559 -0.070000
1.9560 -0.070000
1.9561 -0.070000
1.9562 -0.070000
1.9563 -0.070000
1.9564 -0.070000
1.9565 -0.070000
1.9566 -0.070000
1.9567 -0.070000
1.9568 -0.070000
1.9569 -0.070000
1.9570 -0.070000
1.9571 -0.070000
1.9572 -0.070000
1.9573 -0.070000
1.9574 -0.070000
1.9575 -0.070000
1.9576 -0.070000
1.9577 -0.070000
1.9578 -0.070000
1.9579 -0.070000
1.9580 -0.070000
1.9581 -0.070000
1.9582 -0.070000
1.9583 -0.070000
1.9584 -0.070000
1.9585 -0.070000
1.9586 -0.070000
1.9587 -0.070000
1.9588 -0.070000
1.9589 -0.070000
1.9590 -0.070000
1.9591 -0.070000
1.9592 -0.070000
1.9593 -0.070000
1.9594 -0.070000
1.9595 -0.070000
1.9596 -0.070000
1.9597 -0.070000
1.9598 -0.070000
1.9599 -0.070000
1.9600 -0.070000
1.9601 -0.070000
1.9602 -0.070000
1.9603 -0.070000
1.9604 -0.070000
1.9605 -0.070000
1.9606 -0.070000
1.9607 -0.070000
1.9608 -0.070000
1.9609 -0.070000
1.9610 -0.070000
1.9611 -0.070000
1.9612 -0.070000
1.9613 -0.070000
1.9614 -0.070000
1.9615 -0.070000
1.9616 -0.070000
1.9617 -0.070000
1.9618 -0.070000
1.9619 -0.070000
1.9620 -0.070000
1.9621 -0.070000
1.9622 -0.070000
1.9623 -0.070000
1.9624 -0.070000
1.9625 -0.070000
1.9626 -0.070000
1.9627 -0.070000
1.9628 -0.070000
1.9629 -0.070000
1.9630 -0.070000
1.9631 -0.070000
1.9632 -0.070000
1.9633 -0.070000
1.9634 -0.070000
1.9635 -0.070000
1.9636 -0.070000
1.9637 -0.070000
1.9638 -0.070000
1.9639 -0.070000
1.9640 -0.070000
1.9641 -0.070000
1.9642 -0.070000
1.9643 -0.070000
1.9644 -0.070000
1.9645 -0.070000
1.9646 -0.070000
1.9647 -0.070000
1.9648 -0.070000
1.9649 -0.070000
1.9650 -0.070000
1.9651 -0.070000
1.9652 -0.070000
1.9653 -0.070000
1.9654 -0.070000
1.9655 -0.070000
1.9656 -0.070000
1.9657 -0.070000
1.9658 -0.070000
1.9659 -0.070000
1.9660 -0.070000
1.9661 -0.070000
1.9662 -0.070000
1.9663 -0.070000
1.9664 -0.070000
1.9665 -0.070000
1.9666 -0.070000
1.9667 -0.070000
1.9668 -0.070000
1.9669 -0.070000
1.9670 -0.070000
1.9671 -0.070000
1.9672 -0.070000
1.9673 -0.070000
1.9674 -0.070000
1.9675 -0.070000
1.9676 -0.070000
1.9677 -0.070000
1.9678 -0.070000
1.9679 -0.070000
1.9680 -0.070000
1.9681 -0.070000
1.9682 -0.070000
1.9683 -0.070000
1.9684 -0.070000
1.9685 -0.070000
1.9686 -0.070000
1.9687 -0.070000
1.9688 -0.070000
1.9689 -0.070000
1.9690 -0.070000
1.9691 -0.070000
1.9692 -0.070000
1.9693 -0.070000
1.9694 -0.070000
1.9695 -0.070000
1.9696 -0.070000
1.9697 -0.070000
1.9698 -0.070000
1.9699 -0.070000
1.9700 -0.070000
1.9701 -0.070000
1.9702 -0.070000
1.9703 -0.070000
1.9704 -0.070000
1.9705 -0.070000
1.9706 -0.070000
1.9707 -0.070000
1.9708 -0.070000
1.9709 -0.070000
1.9710 -0.070000
1.9711 -0.070000
1.9712 -0.070000
1.9713 -0.070000
1.9714 -0.070000
1.9715 -0.070000
1.9716 -0.070000
1.9717 -0.070000
1.9718 -0.070000
1.9719 -0.070000
1.9720 -0.070000
1.9721 -0.070000
1.9722 -0.070000
1.9723 -0.070000
1.9724 -0.070000
1.9725 -0.070000
1.9726 -0.070000
1.9727 -0.070000
1.9728 -0.070000
1.9729 -0.070000
1.9730 -0.070000
1.9731 -0.070000
1.9732 -0.070000
1.9733 -0.070000
1.9734 -0.070000
1.9735 -0.070000
1.9736 -0.070000
1.9737 -0.070000
1.9738 -0.070000
1.9739 -0.070000
1.9740 -0.070000
1.9741 -0.070000
1.9742 -0.070000
1.9743 -0.070000
1.9744 -0.070000
1.9745 -0.070000
1.9746 -0.070000
1.9747 -0.070000
1.9748 -0.070000
1.9749 -0.070000
1.9750 -0.070000
1.9751 -0.070000
1.9752 -0.070000
1.9753 -0.070000
1.9754 -0.070000
1.9755 -0.070000
1.9756 -0.070000
1.9757 -0.070000
1.9758 -0.070000
1.9759 -0.070000
1.9760 -0.070000
1.9761 -0.070000
1.9762 -0.070000
1.9763 -0.070000
1.9764 -0.070000
1.9765 -0.070000
1.9766 -0.070000
1.9767 -0.070000
1.9768 -0.070000
1.9769 -0.070000
1.9770 -0.070000
1.9771 -0.070000
1.9772 -0.070000
1.9773 -0.070000
1.9774 -0.070000
1.9775 -0.070000
1.9776 -0.070000
1.9777 -0.070000
1.9778 -0.070000
1.9779 -0.070000
1.9780 -0.070000
1.9781 -0.070000
1.9782 -0.070000
1.9783 -0.070000
1.9784 -0.070000
1.9785 -0.070000
1.9786 -0.070000
1.9787 -0.070000
1.9788 -0.070000
1.9789 -0.070000
1.9790 -0.070000
1.9791 -0.070000
1.9792 -0.070000
1.9793 -0.070000
1.9794 -0.070000
1.9795 -0.070000
1.9796 -0.070000
1.9797 -0.070000
1.9798 -0.070000
1.9799 -0.070000
1.9800 -0.070000
1.9801 -0.070000
1.9802 -0.070000
1.9803 -0.070000
1.9804 -0.070000
1.9805 -0.070000
1.9806 -0.070000
1.9807 -0.070000
1.9808 -0.070000
1.9809 -0.070000
1.9810 -0.070000
1.9811 -0.070000
1.9812 -0.070000
1.9813 -0.070000
1.9814 -0.070000
1.9815 -0.070000
1.9816 -0.070000
1.9817 -0.070000
1.9818 -0.070000
1.9819 -0.070000
1.9820 -0.070000
1.9821 -0.070000
1.9822 -0.070000
1.9823 -0.070000
1.9824 -0.070000
1.9825 -0.070000
1.9826 -0.070000
1.9827 -0.070000
1.9828 -0.070000
1.9829 -0.070000
1.9830 -0.070000
1.9831 -0.070000
1.9832 -0.070000
1.9833 -0.070000
1.9834 -0.070000
1.9835 -0.070000
1.9836 -0.070000
1.9837 -0.070000
1.9838 -0.070000
1.9839 -0.070000
1.9840 -0.070000
1.9841 -0.070000
1.9842 -0.070000
1.9843 -0.070000
1.9844 -0.070000
1.9845 -0.070000
1.9846 -0.070000
1.9847 -0.070000
1.9848 -0.070000
1.9849 -0.070000
1.9850 -0.070000
1.9851 -0.070000
1.9852 -0.070000
1.9853 -0.070000
1.9854 -0.070000
1.9855 -0.070000
1.9856 -0.070000
1.9857 -0.070000
1.9858 -0.070000
1.9859 -0.070000
1.9860 -0.070000
1.9861 -0.070000
1.9862 -0.070000
1.9863 -0.070000
1.9864 -0.070000
1.9865 -0.070000
1.9866 -0.070000
1.9867 -0.070000
1.9868 -0.070000
1.9869 -0.070000
1.9870 -0.070000
1.9871 -0.070000
1.9872 -0.070000
1.9873 -0.070000
1.9874 -0.070000
1.9875 -0.070000
1.9876 -0.070000
1.9877 -0.070000
1.9878 -0.070000
1.9879 -0.070000
1.9880 -0.070000
1.9881 -0.070000
1.9882 -0.070000
1.9883 -0.070000
1.9884 -0.070000
1.9885 -0.070000
1.9886 -0.070000
1.9887 -0.070000
1.9888 -0.070000
1.9889 -0.070000
1.9890 -0.070000
1.9891 -0.070000
1.9892 -0.070000
1.9893 -0.070000
1.9894 -0.070000
1.9895 -0.070000
1.9896 -0.070000
1.9897 -0.070000
1.9898 -0.070000
1.9899 -0.070000
1.9900 -0.070000
1.9901 -0.070000
1.9902 -0.070000
1.9903 -0.070000
1.9904 -0.070000
1.9905 -0.070000
1.9906 -0.070000
1.9907 -0.070000
1.9908 -0.070000
1.9909 -0.070000
1.9910 -0.070000
1.9911 -0.070000
1.9912 -0.070000
1.9913 -0.070000
1.9914 -0.070000
1.9915 -0.070000
1.9916 -0.070000
1.9917 -0.070000
1.9918 -0.070000
1.9919 -0.070000
1.9920 -0.070000
1.9921 -0.070000
1.9922 -0.070000
1.9923 -0.070000
1.9924 -0.070000
1.9925 -0.070000
1.9926 -0.070000
1.9927 -0.070000
1.9928 -0.070000
1.9929 -0.070000
1.9930 -0.070000
1.9931 -0.070000
1.9932 -0.070000
1.9933 -0.070000
1.9934 -0.070000
1.9935 -0.070000
1.9936 -0.070000
1.9937 -0.070000
1.9938 -0.070000
1.9939 -0.070000
1.9940 -0.070000
1.9941 -0.070000
1.9942 -0.070000
1.9943 -0.070000
1.9944 -0.070000
1.9945 -0.070000
1.9946 -0.070000
1.9947 -0.070000
1.9948 -0.070000
1.9949 -0.070000
1.9950 -0.070000
1.9951 -0.070000
1.9952 -0.070000
1.9953 -0.070000
1.9954 -0.070000
1.9955 -0.070000
1.9956 -0.070000
1.9957 -0.070000
1.9958 -0.070000
1.9959 -0.070000
1.9960 -0.070000
1.9961 -0.070000
1.9962 -0.070000
1.9963 -0.070000
1.9964 -0.070000
1.9965 -0.070000
1.9966 -0.070000
1.9967 -0.070000
1.9968 -0.070000
1.9969 -0.070000
1.9970 -0.070000
1.9971 -0.070000
1.9972 -0.070000
1.9973 -0.070000
1.9974 -0.070000
1.9975 -0.070000
1.9976 -0.070000
1.9977 -0.070000
1.9978 -0.070000
1.9979 -0.070000
1.9980 -0.070000
1.9981 -0.070000
1.9982 -0.070000
1.9983 -0.070000
1.9984 -0.070000
1.9985 -0.070000
1.9986 -0.070000
1.9987 -0.070000
1.9988 -0.070000
1.9989 -0.070000
1.9990 -0.070000
1.9991 -0.070000
1.9992 -0.070000
1.9993 -0.070000
1.9994 -0.070000
1.9995 -0.070000
1.9996 -0.070000
1.9997 -0.070000
1.9998 -0.070000
1.9999 -0.070000
2.0000 -0.070000
 
