# Supplementary material for: Neuromodulation to the Rescue: Compensation of Temperature-Induced Breakdown of Rhythmic Motor Patterns via Extrinsic Neuromodulatory Input
Source: PLoS Biol. 2015 Sep 29;13(9):e1002265. doi: 10.1371/journal.pbio.1002265 (PMC4587842; doi:10.1371/journal.pbio.1002265)
Supplement: S1 Data — (ZIP) [file pbio.1002265.s001.zip › madSim 6.11/parameter/standardap.txt]

zeit	1 Soma
0	-0,07
0,0001	-0,067143
0,0002	-0,064667
0,0003	-0,062518
0,0004	-0,060647
0,0005	-0,059014
0,0006	-0,057584
0,0007	-0,056329
0,0008	-0,055222
0,0009	-0,054244
0,001	-0,053374
0,0011	-0,052598
0,0012	-0,051903
0,0013	-0,051277
0,0014	-0,05071
0,0015	-0,050195
0,0016	-0,049724
0,0017	-0,04929
0,0018	-0,04889
0,0019	-0,048518
0,002	-0,04817
0,0021	-0,047845
0,0022	-0,047537
0,0023	-0,047247
0,0024	-0,04697
0,0025	-0,046707
0,0026	-0,046454
0,0027	-0,046212
0,0028	-0,045978
0,0029	-0,045752
0,003	-0,045533
0,0031	-0,04532
0,0032	-0,045113
0,0033	-0,044911
0,0034	-0,044714
0,0035	-0,044521
0,0036	-0,044333
0,0037	-0,044148
0,0038	-0,043966
0,0039	-0,043788
0,004	-0,043612
0,0041	-0,04344
0,0042	-0,04327
0,0043	-0,043103
0,0044	-0,042938
0,0045	-0,042775
0,0046	-0,042613
0,0047	-0,042454
0,0048	-0,042296
0,0049	-0,042139
0,005	-0,041983
0,0051	-0,041827
0,0052	-0,04167
0,0053	-0,041512
0,0054	-0,041352
0,0055	-0,041188
0,0056	-0,041018
0,0057	-0,04084
0,0058	-0,04065
0,0059	-0,040445
0,006	-0,040216
0,0061	-0,039956
0,0062	-0,039648
0,0063	-0,039271
0,0064	-0,038783
0,0065	-0,038112
0,0066	-0,037107
0,0067	-0,035427
0,0068	-0,032193
0,0069	-0,024932
0,007	-0,007266
0,0071	0,021925
0,0072	0,039835
0,0073	0,042859
0,0074	0,041989
0,0075	0,03953
0,0076	0,035905
0,0077	0,031484
0,0078	0,026664
0,0079	0,021767
0,008	0,016997
0,0081	0,012457
0,0082	0,008177
0,0083	0,004152
0,0084	0,000352
0,0085	-0,003257
0,0086	-0,006715
0,0087	-0,010062
0,0088	-0,013342
0,0089	-0,016605
0,009	-0,019909
0,0091	-0,02333
0,0092	-0,026976
0,0093	-0,031003
0,0094	-0,035512
0,0095	-0,040665
0,0096	-0,046272
0,0097	-0,050925
0,0098	-0,054809
0,0099	-0,058403
0,01	-0,061868
0,0101	-0,065132
0,0102	-0,06803
0,0103	-0,070411
0,0104	-0,0722
0,0105	-0,073414
0,0106	-0,074129
0,0107	-0,07445
0,0108	-0,074478
0,0109	-0,074299
0,011	-0,073979
0,0111	-0,073567
0,0112	-0,073094
0,0113	-0,072585
0,0114	-0,072055
0,0115	-0,071515
0,0116	-0,070974
0,0117	-0,070436
0,0118	-0,069906
0,0119	-0,069386
0,012	-0,068879
0,0121	-0,068386
0,0122	-0,067909
0,0123	-0,067448
0,0124	-0,067003
0,0125	-0,066576
0,0126	-0,066167
0,0127	-0,065776
0,0128	-0,065403
0,0129	-0,065047
0,013	-0,064709
0,0131	-0,064389
0,0132	-0,064085
0,0133	-0,063799
0,0134	-0,063529
0,0135	-0,063275
0,0136	-0,063036
0,0137	-0,062813
0,0138	-0,062604
0,0139	-0,062409
0,014	-0,062228
0,0141	-0,06206
0,0142	-0,061904
0,0143	-0,061761
0,0144	-0,061629
0,0145	-0,061508
0,0146	-0,061397
0,0147	-0,061297
0,0148	-0,061206
0,0149	-0,061124
0,015	-0,061051
0,0151	-0,060986
0,0152	-0,060929
0,0153	-0,060879
0,0154	-0,060837
0,0155	-0,0608
0,0156	-0,060771
0,0157	-0,060747
0,0158	-0,060728
0,0159	-0,060715
0,016	-0,060707
0,0161	-0,060703
0,0162	-0,060704
0,0163	-0,060709
0,0164	-0,060717
0,0165	-0,06073
0,0166	-0,060745
0,0167	-0,060764
0,0168	-0,060785
0,0169	-0,06081
0,017	-0,060836
0,0171	-0,060866
0,0172	-0,060897
0,0173	-0,06093
0,0174	-0,060965
0,0175	-0,061002
0,0176	-0,061041
0,0177	-0,06108
0,0178	-0,061121
0,0179	-0,061164
0,018	-0,061207
0,0181	-0,061252
0,0182	-0,061297
0,0183	-0,061343
0,0184	-0,061389
0,0185	-0,061437
0,0186	-0,061485
0,0187	-0,061533
0,0188	-0,061582
0,0189	-0,061631
0,019	-0,06168
0,0191	-0,06173
0,0192	-0,061779
0,0193	-0,061829
0,0194	-0,061879
0,0195	-0,061929
0,0196	-0,061979
0,0197	-0,062029
0,0198	-0,062078
0,0199	-0,062128
0,02	-0,062178
0,0201	-0,062227
0,0202	-0,062276
0,0203	-0,062325
0,0204	-0,062374
0,0205	-0,062422
0,0206	-0,06247
0,0207	-0,062518
0,0208	-0,062566
0,0209	-0,062613
0,021	-0,06266
0,0211	-0,062707
0,0212	-0,062753
0,0213	-0,062799
0,0214	-0,062845
0,0215	-0,06289
0,0216	-0,062935
0,0217	-0,062979
0,0218	-0,063023
0,0219	-0,063067
0,022	-0,06311
0,0221	-0,063153
0,0222	-0,063195
0,0223	-0,063237
0,0224	-0,063279
0,0225	-0,06332
0,0226	-0,063361
0,0227	-0,063402
0,0228	-0,063442
0,0229	-0,063482
0,023	-0,063521
0,0231	-0,06356
0,0232	-0,063598
0,0233	-0,063637
0,0234	-0,063674
0,0235	-0,063712
0,0236	-0,063749
0,0237	-0,063785
0,0238	-0,063822
0,0239	-0,063858
0,024	-0,063893
0,0241	-0,063928
0,0242	-0,063963
0,0243	-0,063998
0,0244	-0,064032
0,0245	-0,064066
0,0246	-0,064099
0,0247	-0,064132
0,0248	-0,064165
0,0249	-0,064197
0,025	-0,06423
0,0251	-0,064261
0,0252	-0,064293
0,0253	-0,064324
0,0254	-0,064355
0,0255	-0,064385
0,0256	-0,064416
0,0257	-0,064446
0,0258	-0,064475
0,0259	-0,064505
0,026	-0,064534
0,0261	-0,064563
0,0262	-0,064591
0,0263	-0,06462
0,0264	-0,064648
0,0265	-0,064675
0,0266	-0,064703
0,0267	-0,06473
0,0268	-0,064757
0,0269	-0,064784
0,027	-0,06481
0,0271	-0,064836
0,0272	-0,064862
0,0273	-0,064888
0,0274	-0,064914
0,0275	-0,064939
0,0276	-0,064964
0,0277	-0,064989
0,0278	-0,065013
0,0279	-0,065038
0,028	-0,065062
0,0281	-0,065086
0,0282	-0,06511
0,0283	-0,065133
0,0284	-0,065157
0,0285	-0,06518
0,0286	-0,065203
0,0287	-0,065225
0,0288	-0,065248
0,0289	-0,06527
0,029	-0,065293
0,0291	-0,065315
0,0292	-0,065336
0,0293	-0,065358
0,0294	-0,06538
0,0295	-0,065401
0,0296	-0,065422
0,0297	-0,065443
0,0298	-0,065464
0,0299	-0,065484
0,03	-0,065505
0,0301	-0,065525
0,0302	-0,065545
0,0303	-0,065565
0,0304	-0,065585
0,0305	-0,065605
0,0306	-0,065624
0,0307	-0,065644
0,0308	-0,065663
0,0309	-0,065682
0,031	-0,065701
0,0311	-0,06572
0,0312	-0,065739
0,0313	-0,065757
0,0314	-0,065776
0,0315	-0,065794
0,0316	-0,065812
0,0317	-0,06583
0,0318	-0,065848
0,0319	-0,065866
0,032	-0,065883
0,0321	-0,065901
0,0322	-0,065918
0,0323	-0,065936
0,0324	-0,065953
0,0325	-0,06597
0,0326	-0,065987
0,0327	-0,066004
0,0328	-0,06602
0,0329	-0,066037
0,033	-0,066053
0,0331	-0,06607
0,0332	-0,066086
0,0333	-0,066102
0,0334	-0,066118
0,0335	-0,066134
0,0336	-0,06615
0,0337	-0,066166
0,0338	-0,066181
0,0339	-0,066197
0,034	-0,066212
0,0341	-0,066228
0,0342	-0,066243
0,0343	-0,066258
0,0344	-0,066273
0,0345	-0,066288
0,0346	-0,066303
0,0347	-0,066318
0,0348	-0,066333
0,0349	-0,066347
0,035	-0,066362
0,0351	-0,066376
0,0352	-0,066391
0,0353	-0,066405
0,0354	-0,066419
0,0355	-0,066433
0,0356	-0,066447
0,0357	-0,066461
0,0358	-0,066475
0,0359	-0,066489
0,036	-0,066502
0,0361	-0,066516
0,0362	-0,06653
0,0363	-0,066543
0,0364	-0,066557
0,0365	-0,06657
0,0366	-0,066583
0,0367	-0,066596
0,0368	-0,066609
0,0369	-0,066622
0,037	-0,066635
0,0371	-0,066648
0,0372	-0,066661
0,0373	-0,066674
0,0374	-0,066687
0,0375	-0,066699
0,0376	-0,066712
0,0377	-0,066724
0,0378	-0,066737
0,0379	-0,066749
0,038	-0,066761
0,0381	-0,066774
0,0382	-0,066786
0,0383	-0,066798
0,0384	-0,06681
0,0385	-0,066822
0,0386	-0,066834
0,0387	-0,066846
0,0388	-0,066857
0,0389	-0,066869
0,039	-0,066881
0,0391	-0,066892
0,0392	-0,066904
0,0393	-0,066915
0,0394	-0,066927
0,0395	-0,066938
0,0396	-0,06695
0,0397	-0,066961
0,0398	-0,066972
0,0399	-0,066983
0,04	-0,066994
0,0401	-0,067006
0,0402	-0,067017
0,0403	-0,067028
0,0404	-0,067038
0,0405	-0,067049
0,0406	-0,06706
0,0407	-0,067071
0,0408	-0,067082
0,0409	-0,067092
0,041	-0,067103
0,0411	-0,067113
0,0412	-0,067124
0,0413	-0,067134
0,0414	-0,067145
0,0415	-0,067155
0,0416	-0,067165
0,0417	-0,067176
0,0418	-0,067186
0,0419	-0,067196
0,042	-0,067206
0,0421	-0,067216
0,0422	-0,067226
0,0423	-0,067236
0,0424	-0,067246
0,0425	-0,067256
0,0426	-0,067266
0,0427	-0,067276
0,0428	-0,067286
0,0429	-0,067295
0,043	-0,067305
0,0431	-0,067315
0,0432	-0,067324
0,0433	-0,067334
0,0434	-0,067343
0,0435	-0,067353
0,0436	-0,067362
0,0437	-0,067372
0,0438	-0,067381
0,0439	-0,06739
0,044	-0,0674
0,0441	-0,067409
0,0442	-0,067418
0,0443	-0,067427
0,0444	-0,067436
0,0445	-0,067445
0,0446	-0,067455
0,0447	-0,067464
0,0448	-0,067472
0,0449	-0,067481
0,045	-0,06749
0,0451	-0,067499
0,0452	-0,067508
0,0453	-0,067517
0,0454	-0,067526
0,0455	-0,067534
0,0456	-0,067543
0,0457	-0,067552
0,0458	-0,06756
0,0459	-0,067569
0,046	-0,067577
0,0461	-0,067586
0,0462	-0,067594
0,0463	-0,067603
0,0464	-0,067611
0,0465	-0,067619
0,0466	-0,067628
0,0467	-0,067636
0,0468	-0,067644
0,0469	-0,067653
0,047	-0,067661
0,0471	-0,067669
0,0472	-0,067677
0,0473	-0,067685
0,0474	-0,067693
0,0475	-0,067701
0,0476	-0,067709
0,0477	-0,067717
0,0478	-0,067725
0,0479	-0,067733
0,048	-0,067741
0,0481	-0,067749
0,0482	-0,067757
0,0483	-0,067764
0,0484	-0,067772
0,0485	-0,06778
0,0486	-0,067788
0,0487	-0,067795
0,0488	-0,067803
0,0489	-0,067811
0,049	-0,067818
0,0491	-0,067826
0,0492	-0,067833
0,0493	-0,067841
0,0494	-0,067848
0,0495	-0,067856
0,0496	-0,067863
0,0497	-0,06787
0,0498	-0,067878
0,0499	-0,067885
0,05	-0,067892
0,0501	-0,0679
0,0502	-0,067907
0,0503	-0,067914
0,0504	-0,067921
0,0505	-0,067928
0,0506	-0,067936
0,0507	-0,067943
0,0508	-0,06795
0,0509	-0,067957
0,051	-0,067964
0,0511	-0,067971
0,0512	-0,067978
0,0513	-0,067985
0,0514	-0,067992
0,0515	-0,067999
0,0516	-0,068005
0,0517	-0,068012
0,0518	-0,068019
0,0519	-0,068026
0,052	-0,068033
0,0521	-0,068039
0,0522	-0,068046
0,0523	-0,068053
0,0524	-0,068059
0,0525	-0,068066
0,0526	-0,068073
0,0527	-0,068079
0,0528	-0,068086
0,0529	-0,068092
0,053	-0,068099
0,0531	-0,068105
0,0532	-0,068112
0,0533	-0,068118
0,0534	-0,068125
0,0535	-0,068131
0,0536	-0,068138
0,0537	-0,068144
0,0538	-0,06815
0,0539	-0,068157
0,054	-0,068163
0,0541	-0,068169
0,0542	-0,068175
0,0543	-0,068182
0,0544	-0,068188
0,0545	-0,068194
0,0546	-0,0682
0,0547	-0,068206
0,0548	-0,068212
0,0549	-0,068218
0,055	-0,068225
0,0551	-0,068231
0,0552	-0,068237
0,0553	-0,068243
0,0554	-0,068249
0,0555	-0,068255
0,0556	-0,068261
0,0557	-0,068266
0,0558	-0,068272
0,0559	-0,068278
0,056	-0,068284
0,0561	-0,06829
0,0562	-0,068296
0,0563	-0,068301
0,0564	-0,068307
0,0565	-0,068313
0,0566	-0,068319
0,0567	-0,068324
0,0568	-0,06833
0,0569	-0,068336
0,057	-0,068341
0,0571	-0,068347
0,0572	-0,068353
0,0573	-0,068358
0,0574	-0,068364
0,0575	-0,068369
0,0576	-0,068375
0,0577	-0,06838
0,0578	-0,068386
0,0579	-0,068391
0,058	-0,068397
0,0581	-0,068402
0,0582	-0,068408
0,0583	-0,068413
0,0584	-0,068418
0,0585	-0,068424
0,0586	-0,068429
0,0587	-0,068434
0,0588	-0,06844
0,0589	-0,068445
0,059	-0,06845
0,0591	-0,068456
0,0592	-0,068461
0,0593	-0,068466
0,0594	-0,068471
0,0595	-0,068476
0,0596	-0,068482
0,0597	-0,068487
0,0598	-0,068492
0,0599	-0,068497
0,06	-0,068502
0,0601	-0,068507
0,0602	-0,068512
0,0603	-0,068517
0,0604	-0,068522
0,0605	-0,068527
0,0606	-0,068532
0,0607	-0,068537
0,0608	-0,068542
0,0609	-0,068547
0,061	-0,068552
0,0611	-0,068557
0,0612	-0,068562
0,0613	-0,068566
0,0614	-0,068571
0,0615	-0,068576
0,0616	-0,068581
0,0617	-0,068586
0,0618	-0,068591
0,0619	-0,068595
0,062	-0,0686
0,0621	-0,068605
0,0622	-0,068609
0,0623	-0,068614
0,0624	-0,068619
0,0625	-0,068624
0,0626	-0,068628
0,0627	-0,068633
0,0628	-0,068637
0,0629	-0,068642
0,063	-0,068647
0,0631	-0,068651
0,0632	-0,068656
0,0633	-0,06866
0,0634	-0,068665
0,0635	-0,068669
0,0636	-0,068674
0,0637	-0,068678
0,0638	-0,068683
0,0639	-0,068687
0,064	-0,068692
0,0641	-0,068696
0,0642	-0,0687
0,0643	-0,068705
0,0644	-0,068709
0,0645	-0,068713
0,0646	-0,068718
0,0647	-0,068722
0,0648	-0,068726
0,0649	-0,068731
0,065	-0,068735
0,0651	-0,068739
0,0652	-0,068743
0,0653	-0,068748
0,0654	-0,068752
0,0655	-0,068756
0,0656	-0,06876
0,0657	-0,068765
0,0658	-0,068769
0,0659	-0,068773
0,066	-0,068777
0,0661	-0,068781
0,0662	-0,068785
0,0663	-0,068789
0,0664	-0,068793
0,0665	-0,068797
0,0666	-0,068801
0,0667	-0,068806
0,0668	-0,06881
0,0669	-0,068814
0,067	-0,068818
0,0671	-0,068822
0,0672	-0,068825
0,0673	-0,068829
0,0674	-0,068833
0,0675	-0,068837
0,0676	-0,068841
0,0677	-0,068845
0,0678	-0,068849
0,0679	-0,068853
0,068	-0,068857
0,0681	-0,068861
0,0682	-0,068864
0,0683	-0,068868
0,0684	-0,068872
0,0685	-0,068876
0,0686	-0,06888
0,0687	-0,068883
0,0688	-0,068887
0,0689	-0,068891
0,069	-0,068895
0,0691	-0,068898
0,0692	-0,068902
0,0693	-0,068906
0,0694	-0,068909
0,0695	-0,068913
0,0696	-0,068917
0,0697	-0,06892
0,0698	-0,068924
0,0699	-0,068928
0,07	-0,068931
0,0701	-0,068935
0,0702	-0,068938
0,0703	-0,068942
0,0704	-0,068946
0,0705	-0,068949
0,0706	-0,068953
0,0707	-0,068956
0,0708	-0,06896
0,0709	-0,068963
0,071	-0,068967
0,0711	-0,06897
0,0712	-0,068974
0,0713	-0,068977
0,0714	-0,06898
0,0715	-0,068984
0,0716	-0,068987
0,0717	-0,068991
0,0718	-0,068994
0,0719	-0,068997
0,072	-0,069001
0,0721	-0,069004
0,0722	-0,069008
0,0723	-0,069011
0,0724	-0,069014
0,0725	-0,069018
0,0726	-0,069021
0,0727	-0,069024
0,0728	-0,069027
0,0729	-0,069031
0,073	-0,069034
0,0731	-0,069037
0,0732	-0,06904
0,0733	-0,069044
0,0734	-0,069047
0,0735	-0,06905
0,0736	-0,069053
0,0737	-0,069056
0,0738	-0,06906
0,0739	-0,069063
0,074	-0,069066
0,0741	-0,069069
0,0742	-0,069072
0,0743	-0,069075
0,0744	-0,069078
0,0745	-0,069082
0,0746	-0,069085
0,0747	-0,069088
0,0748	-0,069091
0,0749	-0,069094
0,075	-0,069097
0,0751	-0,0691
0,0752	-0,069103
0,0753	-0,069106
0,0754	-0,069109
0,0755	-0,069112
0,0756	-0,069115
0,0757	-0,069118
0,0758	-0,069121
0,0759	-0,069124
0,076	-0,069127
0,0761	-0,06913
0,0762	-0,069133
0,0763	-0,069135
0,0764	-0,069138
0,0765	-0,069141
0,0766	-0,069144
0,0767	-0,069147
0,0768	-0,06915
0,0769	-0,069153
0,077	-0,069156
0,0771	-0,069158
0,0772	-0,069161
0,0773	-0,069164
0,0774	-0,069167
0,0775	-0,06917
0,0776	-0,069172
0,0777	-0,069175
0,0778	-0,069178
0,0779	-0,069181
0,078	-0,069184
0,0781	-0,069186
0,0782	-0,069189
0,0783	-0,069192
0,0784	-0,069194
0,0785	-0,069197
0,0786	-0,0692
0,0787	-0,069203
0,0788	-0,069205
0,0789	-0,069208
0,079	-0,069211
0,0791	-0,069213
0,0792	-0,069216
0,0793	-0,069218
0,0794	-0,069221
0,0795	-0,069224
0,0796	-0,069226
0,0797	-0,069229
0,0798	-0,069232
0,0799	-0,069234
0,08	-0,069237
0,0801	-0,069239
0,0802	-0,069242
0,0803	-0,069244
0,0804	-0,069247
0,0805	-0,069249
0,0806	-0,069252
0,0807	-0,069254
0,0808	-0,069257
0,0809	-0,069259
0,081	-0,069262
0,0811	-0,069264
0,0812	-0,069267
0,0813	-0,069269
0,0814	-0,069272
0,0815	-0,069274
0,0816	-0,069277
0,0817	-0,069279
0,0818	-0,069282
0,0819	-0,069284
0,082	-0,069286
0,0821	-0,069289
0,0822	-0,069291
0,0823	-0,069293
0,0824	-0,069296
0,0825	-0,069298
0,0826	-0,069301
0,0827	-0,069303
0,0828	-0,069305
0,0829	-0,069308
0,083	-0,06931
0,0831	-0,069312
0,0832	-0,069315
0,0833	-0,069317
0,0834	-0,069319
0,0835	-0,069321
0,0836	-0,069324
0,0837	-0,069326
0,0838	-0,069328
0,0839	-0,06933
0,084	-0,069333
0,0841	-0,069335
0,0842	-0,069337
0,0843	-0,069339
0,0844	-0,069342
0,0845	-0,069344
0,0846	-0,069346
0,0847	-0,069348
0,0848	-0,06935
0,0849	-0,069353
0,085	-0,069355
0,0851	-0,069357
0,0852	-0,069359
0,0853	-0,069361
0,0854	-0,069363
0,0855	-0,069366
0,0856	-0,069368
0,0857	-0,06937
0,0858	-0,069372
0,0859	-0,069374
0,086	-0,069376
0,0861	-0,069378
0,0862	-0,06938
0,0863	-0,069382
0,0864	-0,069384
0,0865	-0,069387
0,0866	-0,069389
0,0867	-0,069391
0,0868	-0,069393
0,0869	-0,069395
0,087	-0,069397
0,0871	-0,069399
0,0872	-0,069401
0,0873	-0,069403
0,0874	-0,069405
0,0875	-0,069407
0,0876	-0,069409
0,0877	-0,069411
0,0878	-0,069413
0,0879	-0,069415
0,088	-0,069417
0,0881	-0,069419
0,0882	-0,069421
0,0883	-0,069423
0,0884	-0,069424
0,0885	-0,069426
0,0886	-0,069428
0,0887	-0,06943
0,0888	-0,069432
0,0889	-0,069434
0,089	-0,069436
0,0891	-0,069438
0,0892	-0,06944
0,0893	-0,069442
0,0894	-0,069444
0,0895	-0,069445
0,0896	-0,069447
0,0897	-0,069449
0,0898	-0,069451
0,0899	-0,069453
0,09	-0,069455
0,0901	-0,069456
0,0902	-0,069458
0,0903	-0,06946
0,0904	-0,069462
0,0905	-0,069464
0,0906	-0,069466
0,0907	-0,069467
0,0908	-0,069469
0,0909	-0,069471
0,091	-0,069473
0,0911	-0,069474
0,0912	-0,069476
0,0913	-0,069478
0,0914	-0,06948
0,0915	-0,069481
0,0916	-0,069483
0,0917	-0,069485
0,0918	-0,069487
0,0919	-0,069488
0,092	-0,06949
0,0921	-0,069492
0,0922	-0,069494
0,0923	-0,069495
0,0924	-0,069497
0,0925	-0,069499
0,0926	-0,0695
0,0927	-0,069502
0,0928	-0,069504
0,0929	-0,069505
0,093	-0,069507
0,0931	-0,069509
0,0932	-0,06951
0,0933	-0,069512
0,0934	-0,069514
0,0935	-0,069515
0,0936	-0,069517
0,0937	-0,069518
0,0938	-0,06952
0,0939	-0,069522
0,094	-0,069523
0,0941	-0,069525
0,0942	-0,069526
0,0943	-0,069528
0,0944	-0,06953
0,0945	-0,069531
0,0946	-0,069533
0,0947	-0,069534
0,0948	-0,069536
0,0949	-0,069537
0,095	-0,069539
0,0951	-0,069541
0,0952	-0,069542
0,0953	-0,069544
0,0954	-0,069545
0,0955	-0,069547
0,0956	-0,069548
0,0957	-0,06955
0,0958	-0,069551
0,0959	-0,069553
0,096	-0,069554
0,0961	-0,069556
0,0962	-0,069557
0,0963	-0,069559
0,0964	-0,06956
0,0965	-0,069562
0,0966	-0,069563
0,0967	-0,069565
0,0968	-0,069566
0,0969	-0,069568
0,097	-0,069569
0,0971	-0,06957
0,0972	-0,069572
0,0973	-0,069573
0,0974	-0,069575
0,0975	-0,069576
0,0976	-0,069578
0,0977	-0,069579
0,0978	-0,06958
0,0979	-0,069582
0,098	-0,069583
0,0981	-0,069585
0,0982	-0,069586
0,0983	-0,069587
0,0984	-0,069589
0,0985	-0,06959
0,0986	-0,069592
0,0987	-0,069593
0,0988	-0,069594
0,0989	-0,069596
0,099	-0,069597
0,0991	-0,069598
0,0992	-0,0696
0,0993	-0,069601
0,0994	-0,069602
0,0995	-0,069604
0,0996	-0,069605
0,0997	-0,069606
0,0998	-0,069608
0,0999	-0,069609
0,1	-0,06961
0,1001	-0,069612
0,1002	-0,069613
0,1003	-0,069614
0,1004	-0,069616
0,1005	-0,069617
0,1006	-0,069618
0,1007	-0,069619
0,1008	-0,069621
0,1009	-0,069622
0,101	-0,069623
0,1011	-0,069624
0,1012	-0,069626
0,1013	-0,069627
0,1014	-0,069628
0,1015	-0,069629
0,1016	-0,069631
0,1017	-0,069632
0,1018	-0,069633
0,1019	-0,069634
0,102	-0,069636
0,1021	-0,069637
0,1022	-0,069638
0,1023	-0,069639
0,1024	-0,069641
0,1025	-0,069642
0,1026	-0,069643
0,1027	-0,069644
0,1028	-0,069645
0,1029	-0,069647
0,103	-0,069648
0,1031	-0,069649
0,1032	-0,06965
0,1033	-0,069651
0,1034	-0,069652
0,1035	-0,069654
0,1036	-0,069655
0,1037	-0,069656
0,1038	-0,069657
0,1039	-0,069658
0,104	-0,069659
0,1041	-0,06966
0,1042	-0,069662
0,1043	-0,069663
0,1044	-0,069664
0,1045	-0,069665
0,1046	-0,069666
0,1047	-0,069667
0,1048	-0,069668
0,1049	-0,069669
0,105	-0,069671
0,1051	-0,069672
0,1052	-0,069673
0,1053	-0,069674
0,1054	-0,069675
0,1055	-0,069676
0,1056	-0,069677
0,1057	-0,069678
0,1058	-0,069679
0,1059	-0,06968
0,106	-0,069681
0,1061	-0,069683
0,1062	-0,069684
0,1063	-0,069685
0,1064	-0,069686
0,1065	-0,069687
0,1066	-0,069688
0,1067	-0,069689
0,1068	-0,06969
0,1069	-0,069691
0,107	-0,069692
0,1071	-0,069693
0,1072	-0,069694
0,1073	-0,069695
0,1074	-0,069696
0,1075	-0,069697
0,1076	-0,069698
0,1077	-0,069699
0,1078	-0,0697
0,1079	-0,069701
0,108	-0,069702
0,1081	-0,069703
0,1082	-0,069704
0,1083	-0,069705
0,1084	-0,069706
0,1085	-0,069707
0,1086	-0,069708
0,1087	-0,069709
0,1088	-0,06971
0,1089	-0,069711
0,109	-0,069712
0,1091	-0,069713
0,1092	-0,069714
0,1093	-0,069715
0,1094	-0,069716
0,1095	-0,069717
0,1096	-0,069718
0,1097	-0,069719
0,1098	-0,06972
0,1099	-0,069721
0,11	-0,069722
0,1101	-0,069722
0,1102	-0,069723
0,1103	-0,069724
0,1104	-0,069725
0,1105	-0,069726
0,1106	-0,069727
0,1107	-0,069728
0,1108	-0,069729
0,1109	-0,06973
0,111	-0,069731
0,1111	-0,069732
0,1112	-0,069733
0,1113	-0,069733
0,1114	-0,069734
0,1115	-0,069735
0,1116	-0,069736
0,1117	-0,069737
0,1118	-0,069738
0,1119	-0,069739
0,112	-0,06974
0,1121	-0,069741
0,1122	-0,069741
0,1123	-0,069742
0,1124	-0,069743
0,1125	-0,069744
0,1126	-0,069745
0,1127	-0,069746
0,1128	-0,069747
0,1129	-0,069747
0,113	-0,069748
0,1131	-0,069749
0,1132	-0,06975
0,1133	-0,069751
0,1134	-0,069752
0,1135	-0,069752
0,1136	-0,069753
0,1137	-0,069754
0,1138	-0,069755
0,1139	-0,069756
0,114	-0,069757
0,1141	-0,069757
0,1142	-0,069758
0,1143	-0,069759
0,1144	-0,06976
0,1145	-0,069761
0,1146	-0,069761
0,1147	-0,069762
0,1148	-0,069763
0,1149	-0,069764
0,115	-0,069765
0,1151	-0,069765
0,1152	-0,069766
0,1153	-0,069767
0,1154	-0,069768
0,1155	-0,069769
0,1156	-0,069769
0,1157	-0,06977
0,1158	-0,069771
0,1159	-0,069772
0,116	-0,069772
0,1161	-0,069773
0,1162	-0,069774
0,1163	-0,069775
0,1164	-0,069775
0,1165	-0,069776
0,1166	-0,069777
0,1167	-0,069778
0,1168	-0,069778
0,1169	-0,069779
0,117	-0,06978
0,1171	-0,069781
0,1172	-0,069781
0,1173	-0,069782
0,1174	-0,069783
0,1175	-0,069784
0,1176	-0,069784
0,1177	-0,069785
0,1178	-0,069786
0,1179	-0,069786
0,118	-0,069787
0,1181	-0,069788
0,1182	-0,069789
0,1183	-0,069789
0,1184	-0,06979
0,1185	-0,069791
0,1186	-0,069791
0,1187	-0,069792
0,1188	-0,069793
0,1189	-0,069794
0,119	-0,069794
0,1191	-0,069795
0,1192	-0,069796
0,1193	-0,069796
0,1194	-0,069797
0,1195	-0,069798
0,1196	-0,069798
0,1197	-0,069799
0,1198	-0,0698
0,1199	-0,0698
0,12	-0,069801
0,1201	-0,069802
0,1202	-0,069802
0,1203	-0,069803
0,1204	-0,069804
0,1205	-0,069804
0,1206	-0,069805
0,1207	-0,069806
0,1208	-0,069806
0,1209	-0,069807
0,121	-0,069808
0,1211	-0,069808
0,1212	-0,069809
0,1213	-0,06981
0,1214	-0,06981
0,1215	-0,069811
0,1216	-0,069811
0,1217	-0,069812
0,1218	-0,069813
0,1219	-0,069813
0,122	-0,069814
0,1221	-0,069815
0,1222	-0,069815
0,1223	-0,069816
0,1224	-0,069816
0,1225	-0,069817
0,1226	-0,069818
0,1227	-0,069818
0,1228	-0,069819
0,1229	-0,06982
0,123	-0,06982
0,1231	-0,069821
0,1232	-0,069821
0,1233	-0,069822
0,1234	-0,069823
0,1235	-0,069823
0,1236	-0,069824
0,1237	-0,069824
0,1238	-0,069825
0,1239	-0,069825
0,124	-0,069826
0,1241	-0,069827
0,1242	-0,069827
0,1243	-0,069828
0,1244	-0,069828
0,1245	-0,069829
0,1246	-0,06983
0,1247	-0,06983
0,1248	-0,069831
0,1249	-0,069831
0,125	-0,069832
0,1251	-0,069832
0,1252	-0,069833
0,1253	-0,069833
0,1254	-0,069834
0,1255	-0,069835
0,1256	-0,069835
0,1257	-0,069836
0,1258	-0,069836
0,1259	-0,069837
0,126	-0,069837
0,1261	-0,069838
0,1262	-0,069838
0,1263	-0,069839
0,1264	-0,06984
0,1265	-0,06984
0,1266	-0,069841
0,1267	-0,069841
0,1268	-0,069842
0,1269	-0,069842
0,127	-0,069843
0,1271	-0,069843
0,1272	-0,069844
0,1273	-0,069844
0,1274	-0,069845
0,1275	-0,069845
0,1276	-0,069846
0,1277	-0,069846
0,1278	-0,069847
0,1279	-0,069847
0,128	-0,069848
0,1281	-0,069848
0,1282	-0,069849
0,1283	-0,069849
0,1284	-0,06985
0,1285	-0,06985
0,1286	-0,069851
0,1287	-0,069851
0,1288	-0,069852
0,1289	-0,069852
0,129	-0,069853
0,1291	-0,069853
0,1292	-0,069854
0,1293	-0,069854
0,1294	-0,069855
0,1295	-0,069855
0,1296	-0,069856
0,1297	-0,069856
0,1298	-0,069857
0,1299	-0,069857
0,13	-0,069858
0,1301	-0,069858
0,1302	-0,069859
0,1303	-0,069859
0,1304	-0,06986
0,1305	-0,06986
0,1306	-0,069861
0,1307	-0,069861
0,1308	-0,069862
0,1309	-0,069862
0,131	-0,069863
0,1311	-0,069863
0,1312	-0,069863
0,1313	-0,069864
0,1314	-0,069864
0,1315	-0,069865
0,1316	-0,069865
0,1317	-0,069866
0,1318	-0,069866
0,1319	-0,069867
0,132	-0,069867
0,1321	-0,069868
0,1322	-0,069868
0,1323	-0,069868
0,1324	-0,069869
0,1325	-0,069869
0,1326	-0,06987
0,1327	-0,06987
0,1328	-0,069871
0,1329	-0,069871
0,133	-0,069871
0,1331	-0,069872
0,1332	-0,069872
0,1333	-0,069873
0,1334	-0,069873
0,1335	-0,069874
0,1336	-0,069874
0,1337	-0,069874
0,1338	-0,069875
0,1339	-0,069875
0,134	-0,069876
0,1341	-0,069876
0,1342	-0,069877
0,1343	-0,069877
0,1344	-0,069877
0,1345	-0,069878
0,1346	-0,069878
0,1347	-0,069879
0,1348	-0,069879
0,1349	-0,069879
0,135	-0,06988
0,1351	-0,06988
0,1352	-0,069881
0,1353	-0,069881
0,1354	-0,069881
0,1355	-0,069882
0,1356	-0,069882
0,1357	-0,069883
0,1358	-0,069883
0,1359	-0,069883
0,136	-0,069884
0,1361	-0,069884
0,1362	-0,069885
0,1363	-0,069885
0,1364	-0,069885
0,1365	-0,069886
0,1366	-0,069886
0,1367	-0,069886
0,1368	-0,069887
0,1369	-0,069887
0,137	-0,069888
0,1371	-0,069888
0,1372	-0,069888
0,1373	-0,069889
0,1374	-0,069889
0,1375	-0,069889
0,1376	-0,06989
0,1377	-0,06989
0,1378	-0,069891
0,1379	-0,069891
0,138	-0,069891
0,1381	-0,069892
0,1382	-0,069892
0,1383	-0,069892
0,1384	-0,069893
0,1385	-0,069893
0,1386	-0,069893
0,1387	-0,069894
0,1388	-0,069894
0,1389	-0,069895
0,139	-0,069895
0,1391	-0,069895
0,1392	-0,069896
0,1393	-0,069896
0,1394	-0,069896
0,1395	-0,069897
0,1396	-0,069897
0,1397	-0,069897
0,1398	-0,069898
0,1399	-0,069898
0,14	-0,069898
0,1401	-0,069899
0,1402	-0,069899
0,1403	-0,069899
0,1404	-0,0699
0,1405	-0,0699
0,1406	-0,0699
0,1407	-0,069901
0,1408	-0,069901
0,1409	-0,069901
0,141	-0,069902
0,1411	-0,069902
0,1412	-0,069902
0,1413	-0,069903
0,1414	-0,069903
0,1415	-0,069903
0,1416	-0,069904
0,1417	-0,069904
0,1418	-0,069904
0,1419	-0,069905
0,142	-0,069905
0,1421	-0,069905
0,1422	-0,069906
0,1423	-0,069906
0,1424	-0,069906
0,1425	-0,069907
0,1426	-0,069907
0,1427	-0,069907
0,1428	-0,069908
0,1429	-0,069908
0,143	-0,069908
0,1431	-0,069908
0,1432	-0,069909
0,1433	-0,069909
0,1434	-0,069909
0,1435	-0,06991
0,1436	-0,06991
0,1437	-0,06991
0,1438	-0,069911
0,1439	-0,069911
0,144	-0,069911
0,1441	-0,069911
0,1442	-0,069912
0,1443	-0,069912
0,1444	-0,069912
0,1445	-0,069913
0,1446	-0,069913
0,1447	-0,069913
0,1448	-0,069914
0,1449	-0,069914
0,145	-0,069914
0,1451	-0,069914
0,1452	-0,069915
0,1453	-0,069915
0,1454	-0,069915
0,1455	-0,069916
0,1456	-0,069916
0,1457	-0,069916
0,1458	-0,069916
0,1459	-0,069917
0,146	-0,069917
0,1461	-0,069917
0,1462	-0,069917
0,1463	-0,069918
0,1464	-0,069918
0,1465	-0,069918
0,1466	-0,069919
0,1467	-0,069919
0,1468	-0,069919
0,1469	-0,069919
0,147	-0,06992
0,1471	-0,06992
0,1472	-0,06992
0,1473	-0,06992
0,1474	-0,069921
0,1475	-0,069921
0,1476	-0,069921
0,1477	-0,069922
0,1478	-0,069922
0,1479	-0,069922
0,148	-0,069922
0,1481	-0,069923
0,1482	-0,069923
0,1483	-0,069923
0,1484	-0,069923
0,1485	-0,069924
0,1486	-0,069924
0,1487	-0,069924
0,1488	-0,069924
0,1489	-0,069925
0,149	-0,069925
0,1491	-0,069925
0,1492	-0,069925
0,1493	-0,069926
0,1494	-0,069926
0,1495	-0,069926
0,1496	-0,069926
0,1497	-0,069927
0,1498	-0,069927
0,1499	-0,069927
0,15	-0,069927
0,1501	-0,069928
0,1502	-0,069928
0,1503	-0,069928
0,1504	-0,069928
0,1505	-0,069929
0,1506	-0,069929
0,1507	-0,069929
0,1508	-0,069929
0,1509	-0,06993
0,151	-0,06993
0,1511	-0,06993
0,1512	-0,06993
0,1513	-0,06993
0,1514	-0,069931
0,1515	-0,069931
0,1516	-0,069931
0,1517	-0,069931
0,1518	-0,069932
0,1519	-0,069932
0,152	-0,069932
0,1521	-0,069932
0,1522	-0,069933
0,1523	-0,069933
0,1524	-0,069933
0,1525	-0,069933
0,1526	-0,069933
0,1527	-0,069934
0,1528	-0,069934
0,1529	-0,069934
0,153	-0,069934
0,1531	-0,069935
0,1532	-0,069935
0,1533	-0,069935
0,1534	-0,069935
0,1535	-0,069935
0,1536	-0,069936
0,1537	-0,069936
0,1538	-0,069936
0,1539	-0,069936
0,154	-0,069937
0,1541	-0,069937
0,1542	-0,069937
0,1543	-0,069937
0,1544	-0,069937
0,1545	-0,069938
0,1546	-0,069938
0,1547	-0,069938
0,1548	-0,069938
0,1549	-0,069938
0,155	-0,069939
0,1551	-0,069939
0,1552	-0,069939
0,1553	-0,069939
0,1554	-0,069939
0,1555	-0,06994
0,1556	-0,06994
0,1557	-0,06994
0,1558	-0,06994
0,1559	-0,06994
0,156	-0,069941
0,1561	-0,069941
0,1562	-0,069941
0,1563	-0,069941
0,1564	-0,069941
0,1565	-0,069942
0,1566	-0,069942
0,1567	-0,069942
0,1568	-0,069942
0,1569	-0,069942
0,157	-0,069943
0,1571	-0,069943
0,1572	-0,069943
0,1573	-0,069943
0,1574	-0,069943
0,1575	-0,069944
0,1576	-0,069944
0,1577	-0,069944
0,1578	-0,069944
0,1579	-0,069944
0,158	-0,069944
0,1581	-0,069945
0,1582	-0,069945
0,1583	-0,069945
0,1584	-0,069945
0,1585	-0,069945
0,1586	-0,069946
0,1587	-0,069946
0,1588	-0,069946
0,1589	-0,069946
0,159	-0,069946
0,1591	-0,069947
0,1592	-0,069947
0,1593	-0,069947
0,1594	-0,069947
0,1595	-0,069947
0,1596	-0,069947
0,1597	-0,069948
0,1598	-0,069948
0,1599	-0,069948
0,16	-0,069948
0,1601	-0,069948
0,1602	-0,069948
0,1603	-0,069949
0,1604	-0,069949
0,1605	-0,069949
0,1606	-0,069949
0,1607	-0,069949
0,1608	-0,069949
0,1609	-0,06995
0,161	-0,06995
0,1611	-0,06995
0,1612	-0,06995
0,1613	-0,06995
0,1614	-0,06995
0,1615	-0,069951
0,1616	-0,069951
0,1617	-0,069951
0,1618	-0,069951
0,1619	-0,069951
0,162	-0,069951
0,1621	-0,069952
0,1622	-0,069952
0,1623	-0,069952
0,1624	-0,069952
0,1625	-0,069952
0,1626	-0,069952
0,1627	-0,069953
0,1628	-0,069953
0,1629	-0,069953
0,163	-0,069953
0,1631	-0,069953
0,1632	-0,069953
0,1633	-0,069954
0,1634	-0,069954
0,1635	-0,069954
0,1636	-0,069954
0,1637	-0,069954
0,1638	-0,069954
0,1639	-0,069954
0,164	-0,069955
0,1641	-0,069955
0,1642	-0,069955
0,1643	-0,069955
0,1644	-0,069955
0,1645	-0,069955
0,1646	-0,069956
0,1647	-0,069956
0,1648	-0,069956
0,1649	-0,069956
0,165	-0,069956
0,1651	-0,069956
0,1652	-0,069956
0,1653	-0,069957
0,1654	-0,069957
0,1655	-0,069957
0,1656	-0,069957
0,1657	-0,069957
0,1658	-0,069957
0,1659	-0,069957
0,166	-0,069958
0,1661	-0,069958
0,1662	-0,069958
0,1663	-0,069958
0,1664	-0,069958
0,1665	-0,069958
0,1666	-0,069958
0,1667	-0,069959
0,1668	-0,069959
0,1669	-0,069959
0,167	-0,069959
0,1671	-0,069959
0,1672	-0,069959
0,1673	-0,069959
0,1674	-0,06996
0,1675	-0,06996
0,1676	-0,06996
0,1677	-0,06996
0,1678	-0,06996
0,1679	-0,06996
0,168	-0,06996
0,1681	-0,06996
0,1682	-0,069961
0,1683	-0,069961
0,1684	-0,069961
0,1685	-0,069961
0,1686	-0,069961
0,1687	-0,069961
0,1688	-0,069961
0,1689	-0,069962
0,169	-0,069962
0,1691	-0,069962
0,1692	-0,069962
0,1693	-0,069962
0,1694	-0,069962
0,1695	-0,069962
0,1696	-0,069962
0,1697	-0,069963
0,1698	-0,069963
0,1699	-0,069963
0,17	-0,069963
0,1701	-0,069963
0,1702	-0,069963
0,1703	-0,069963
0,1704	-0,069963
0,1705	-0,069964
0,1706	-0,069964
0,1707	-0,069964
0,1708	-0,069964
0,1709	-0,069964
0,171	-0,069964
0,1711	-0,069964
0,1712	-0,069964
0,1713	-0,069964
0,1714	-0,069965
0,1715	-0,069965
0,1716	-0,069965
0,1717	-0,069965
0,1718	-0,069965
0,1719	-0,069965
0,172	-0,069965
0,1721	-0,069965
0,1722	-0,069966
0,1723	-0,069966
0,1724	-0,069966
0,1725	-0,069966
0,1726	-0,069966
0,1727	-0,069966
0,1728	-0,069966
0,1729	-0,069966
0,173	-0,069966
0,1731	-0,069967
0,1732	-0,069967
0,1733	-0,069967
0,1734	-0,069967
0,1735	-0,069967
0,1736	-0,069967
0,1737	-0,069967
0,1738	-0,069967
0,1739	-0,069967
0,174	-0,069968
0,1741	-0,069968
0,1742	-0,069968
0,1743	-0,069968
0,1744	-0,069968
0,1745	-0,069968
0,1746	-0,069968
0,1747	-0,069968
0,1748	-0,069968
0,1749	-0,069969
0,175	-0,069969
0,1751	-0,069969
0,1752	-0,069969
0,1753	-0,069969
0,1754	-0,069969
0,1755	-0,069969
0,1756	-0,069969
0,1757	-0,069969
0,1758	-0,069969
0,1759	-0,06997
0,176	-0,06997
0,1761	-0,06997
0,1762	-0,06997
0,1763	-0,06997
0,1764	-0,06997
0,1765	-0,06997
0,1766	-0,06997
0,1767	-0,06997
0,1768	-0,06997
0,1769	-0,069971
0,177	-0,069971
0,1771	-0,069971
0,1772	-0,069971
0,1773	-0,069971
0,1774	-0,069971
0,1775	-0,069971
0,1776	-0,069971
0,1777	-0,069971
0,1778	-0,069971
0,1779	-0,069972
0,178	-0,069972
0,1781	-0,069972
0,1782	-0,069972
0,1783	-0,069972
0,1784	-0,069972
0,1785	-0,069972
0,1786	-0,069972
0,1787	-0,069972
0,1788	-0,069972
0,1789	-0,069972
0,179	-0,069973
0,1791	-0,069973
0,1792	-0,069973
0,1793	-0,069973
0,1794	-0,069973
0,1795	-0,069973
0,1796	-0,069973
0,1797	-0,069973
0,1798	-0,069973
0,1799	-0,069973
0,18	-0,069973
0,1801	-0,069974
0,1802	-0,069974
0,1803	-0,069974
0,1804	-0,069974
0,1805	-0,069974
0,1806	-0,069974
0,1807	-0,069974
0,1808	-0,069974
0,1809	-0,069974
0,181	-0,069974
0,1811	-0,069974
0,1812	-0,069975
0,1813	-0,069975
0,1814	-0,069975
0,1815	-0,069975
0,1816	-0,069975
0,1817	-0,069975
0,1818	-0,069975
0,1819	-0,069975
0,182	-0,069975
0,1821	-0,069975
0,1822	-0,069975
0,1823	-0,069975
0,1824	-0,069976
0,1825	-0,069976
0,1826	-0,069976
0,1827	-0,069976
0,1828	-0,069976
0,1829	-0,069976
0,183	-0,069976
0,1831	-0,069976
0,1832	-0,069976
0,1833	-0,069976
0,1834	-0,069976
0,1835	-0,069976
0,1836	-0,069976
0,1837	-0,069977
0,1838	-0,069977
0,1839	-0,069977
0,184	-0,069977
0,1841	-0,069977
0,1842	-0,069977
0,1843	-0,069977
0,1844	-0,069977
0,1845	-0,069977
0,1846	-0,069977
0,1847	-0,069977
0,1848	-0,069977
0,1849	-0,069977
0,185	-0,069978
0,1851	-0,069978
0,1852	-0,069978
0,1853	-0,069978
0,1854	-0,069978
0,1855	-0,069978
0,1856	-0,069978
0,1857	-0,069978
0,1858	-0,069978
0,1859	-0,069978
0,186	-0,069978
0,1861	-0,069978
0,1862	-0,069978
0,1863	-0,069979
0,1864	-0,069979
0,1865	-0,069979
0,1866	-0,069979
0,1867	-0,069979
0,1868	-0,069979
0,1869	-0,069979
0,187	-0,069979
0,1871	-0,069979
0,1872	-0,069979
0,1873	-0,069979
0,1874	-0,069979
0,1875	-0,069979
0,1876	-0,069979
0,1877	-0,06998
0,1878	-0,06998
0,1879	-0,06998
0,188	-0,06998
0,1881	-0,06998
0,1882	-0,06998
0,1883	-0,06998
0,1884	-0,06998
0,1885	-0,06998
0,1886	-0,06998
0,1887	-0,06998
0,1888	-0,06998
0,1889	-0,06998
0,189	-0,06998
0,1891	-0,06998
0,1892	-0,069981
0,1893	-0,069981
0,1894	-0,069981
0,1895	-0,069981
0,1896	-0,069981
0,1897	-0,069981
0,1898	-0,069981
0,1899	-0,069981
0,19	-0,069981
0,1901	-0,069981
0,1902	-0,069981
0,1903	-0,069981
0,1904	-0,069981
0,1905	-0,069981
0,1906	-0,069981
0,1907	-0,069981
0,1908	-0,069982
0,1909	-0,069982
0,191	-0,069982
0,1911	-0,069982
0,1912	-0,069982
0,1913	-0,069982
0,1914	-0,069982
0,1915	-0,069982
0,1916	-0,069982
0,1917	-0,069982
0,1918	-0,069982
0,1919	-0,069982
0,192	-0,069982
0,1921	-0,069982
0,1922	-0,069982
0,1923	-0,069982
0,1924	-0,069982
0,1925	-0,069983
0,1926	-0,069983
0,1927	-0,069983
0,1928	-0,069983
0,1929	-0,069983
0,193	-0,069983
0,1931	-0,069983
0,1932	-0,069983
0,1933	-0,069983
0,1934	-0,069983
0,1935	-0,069983
0,1936	-0,069983
0,1937	-0,069983
0,1938	-0,069983
0,1939	-0,069983
0,194	-0,069983
0,1941	-0,069983
0,1942	-0,069984
0,1943	-0,069984
0,1944	-0,069984
0,1945	-0,069984
0,1946	-0,069984
0,1947	-0,069984
0,1948	-0,069984
0,1949	-0,069984
0,195	-0,069984
0,1951	-0,069984
0,1952	-0,069984
0,1953	-0,069984
0,1954	-0,069984
0,1955	-0,069984
0,1956	-0,069984
0,1957	-0,069984
0,1958	-0,069984
0,1959	-0,069984
0,196	-0,069984
0,1961	-0,069985
0,1962	-0,069985
0,1963	-0,069985
0,1964	-0,069985
0,1965	-0,069985
0,1966	-0,069985
0,1967	-0,069985
0,1968	-0,069985
0,1969	-0,069985
0,197	-0,069985
0,1971	-0,069985
0,1972	-0,069985
0,1973	-0,069985
0,1974	-0,069985
0,1975	-0,069985
0,1976	-0,069985
0,1977	-0,069985
0,1978	-0,069985
0,1979	-0,069985
0,198	-0,069985
0,1981	-0,069986
0,1982	-0,069986
0,1983	-0,069986
0,1984	-0,069986
0,1985	-0,069986
0,1986	-0,069986
0,1987	-0,069986
0,1988	-0,069986
0,1989	-0,069986
0,199	-0,069986
0,1991	-0,069986
0,1992	-0,069986
0,1993	-0,069986
0,1994	-0,069986
0,1995	-0,069986
0,1996	-0,069986
0,1997	-0,069986
0,1998	-0,069986
[truncated: 18,002 more rows]
