# Supplementary material for: Neuromodulation to the Rescue: Compensation of Temperature-Induced Breakdown of Rhythmic Motor Patterns via Extrinsic Neuromodulatory Input
Source: PLoS Biol. 2015 Sep 29;13(9):e1002265. doi: 10.1371/journal.pbio.1002265 (PMC4587842; doi:10.1371/journal.pbio.1002265)
Supplement: S1 Data — (ZIP) [file pbio.1002265.s001.zip › madSim 6.11/parameter/swim example.txt]

std parameter für mod. hodgkin-huxley-modell 59=0.05
std parameter für mod. hodgkin-huxley-modell 60=1e-006
std parameter für mod. hodgkin-huxley-modell 61=12
std parameter für mod. hodgkin-huxley-modell 62=200000
std parameter für mod. hodgkin-huxley-modell 63=-0.04
std parameter für mod. hodgkin-huxley-modell 64=0.001
std parameter für mod. hodgkin-huxley-modell 65=13
std parameter für mod. hodgkin-huxley-modell 66=60000
std parameter für mod. hodgkin-huxley-modell 67=-0.049
std parameter für mod. hodgkin-huxley-modell 68=0.02
std parameter für mod. hodgkin-huxley-modell 69=3
std parameter für mod. hodgkin-huxley-modell 70=0
std parameter für mod. hodgkin-huxley-modell 71=13
std parameter für mod. hodgkin-huxley-modell 72=80000
std parameter für mod. hodgkin-huxley-modell 73=-0.04
std parameter für mod. hodgkin-huxley-modell 74=0.001
std parameter für mod. hodgkin-huxley-modell 75=23
std parameter für mod. hodgkin-huxley-modell 76=400
std parameter für mod. hodgkin-huxley-modell 77=-0.036
std parameter für mod. hodgkin-huxley-modell 78=0.002
std parameter für mod. hodgkin-huxley-modell 79=1
std parameter für mod. hodgkin-huxley-modell 80=1
std parameter für mod. hodgkin-huxley-modell 81=-0.09
std parameter für mod. hodgkin-huxley-modell 82=6e-007
std parameter für mod. hodgkin-huxley-modell 83=12
std parameter für mod. hodgkin-huxley-modell 84=20000
std parameter für mod. hodgkin-huxley-modell 85=-0.031
std parameter für mod. hodgkin-huxley-modell 86=0.0008
std parameter für mod. hodgkin-huxley-modell 87=13
std parameter für mod. hodgkin-huxley-modell 88=5000
std parameter für mod. hodgkin-huxley-modell 89=-0.028
std parameter für mod. hodgkin-huxley-modell 90=0.0004
std parameter für mod. hodgkin-huxley-modell 91=4
std parameter für mod. hodgkin-huxley-modell 92=0
std parameter für mod. hodgkin-huxley-modell 93=0.15
std parameter für mod. hodgkin-huxley-modell 94=1e-008
std parameter für mod. hodgkin-huxley-modell 95=12
std parameter für mod. hodgkin-huxley-modell 96=80000
std parameter für mod. hodgkin-huxley-modell 97=0.01
std parameter für mod. hodgkin-huxley-modell 98=0.011
std parameter für mod. hodgkin-huxley-modell 99=13
std parameter für mod. hodgkin-huxley-modell 100=1000
std parameter für mod. hodgkin-huxley-modell 101=0.01
std parameter für mod. hodgkin-huxley-modell 102=0.0005
std parameter für mod. hodgkin-huxley-modell 103=5
std parameter für mod. hodgkin-huxley-modell 104=0
std parameter für mod. hodgkin-huxley-modell 105=-0.04
