# Supplementary material for: Neuromodulation to the Rescue: Compensation of Temperature-Induced Breakdown of Rhythmic Motor Patterns via Extrinsic Neuromodulatory Input
Source: PLoS Biol. 2015 Sep 29;13(9):e1002265. doi: 10.1371/journal.pbio.1002265 (PMC4587842; doi:10.1371/journal.pbio.1002265)
Supplement: S1 Data — (ZIP) [file pbio.1002265.s001.zip › madSim 6.11/parameter/SWIM.channel]

5e-2
1e-6
12
2e5
-4e-2
1e-3
13
6e4
-4.9e-2
2e-2
3.0
0.0
13
8e4
-4e-2
1e-3
23
4e2
-3.6e-2
2e-3
1.0
1.0
-9e-2
6e-7
12
2e4
-3.1e-2
8e-4
13
5e3
-2.8e-2
4e-4
4.0
0.0
1.5e-1
10e-9
12
8e4
1e-2
1.1e-2
13
1e3
1e-2
5e-4
5.0
0.0
-0.04
