# Supplementary material for: Neuromodulation to the Rescue: Compensation of Temperature-Induced Breakdown of Rhythmic Motor Patterns via Extrinsic Neuromodulatory Input
Source: PLoS Biol. 2015 Sep 29;13(9):e1002265. doi: 10.1371/journal.pbio.1002265 (PMC4587842; doi:10.1371/journal.pbio.1002265)
Supplement: S1 Data — (ZIP) [file pbio.1002265.s001.zip › madSim 6.11/parameter/SWIM.channel.description]

/************************************************************************************************************************

	PROGRAM:	BIOSIM

	FILENAME:	SWIM.channel.description

	PURPOSE:	description of all parameters used in the SWIM.channel file
	
	47 parameter

************************************************************************************************************************/

SWIM_NA_E		- equilibrium potential of sodium channel
SWIM_NA_G		- conductance of sodium channel
SWIM_Form_Alpha_M	- form parameter for gate variable m, alpha term
SWIM_AalphaM		- rate constant
SWIM_V0alphaM		- half maximum potential
SWIM_BalphaM		- step width
SWIM_Form_Beta_M        - form parameter for gate variable m, beta term
SWIM_AbetaM		- rate constant
SWIM_V0betaM		- half maximum potential
SWIM_BbetaM		- step width
SWIM_M_POWER		- power of gate variable m
SWIM_M_INITIAL		- initial value of gate variable m
SWIM_Form_Alpha_H	- form parameter for gate variable h, alpha term
SWIM_AalphaH		- rate constant
SWIM_V0alphaH		- half maximum potential
SWIM_BalphaH		- step width
SWIM_Form_Beta_H        - form parameter for gate variable h, beta term
SWIM_AbetaH		- substitudes complete linoid term
SWIM_V0betaH		- half maximum potential
SWIM_BbetaH		- step width
SWIM_H_POWER		- power of gate variable h
SWIM_H_INITIAL		- initial value of gate variable h
SWIM_K_E		- equilibrium potential of potassium channel
SWIM_K_G		- conductance of potassium channel
SWIM_Form_Alpha_N	- form parameter for gate variable n, alpha term
SWIM_AalphaN		- rate constant
SWIM_V0alphaN		- half maximum potential
SWIM_BalphaN		- step width
SWIM_Form_Beta_N        - form parameter for gate variable n, beta term
SWIM_AbetaN		- rate constant
SWIM_V0betaN		- half maximum potential
SWIM_BbetaN		- step width
SWIM_N_POWER		- power of gate variable n
SWIM_N_INITIAL		- initial value of gate variable n
SWIM_CA_E		- equilibrium potential of calcium channel
SWIM_CA_G		- conductance of calcium channel
SWIM_Form_Alpha_C	- form parameter for gate variable c, alpha term
SWIM_AalphaC		- rate constant
SWIM_V0alphaC		- half maximum potential
SWIM_BalphaC		- step width
SWIM_Form_Beta_C        - form parameter for gate variable c, beta term
SWIM_AbetaC		- rate constant
SWIM_V0betaC		- half maximum potential
SWIM_BbetaC		- step width
SWIM_C_POWER		- power of gate variable c
SWIM_C_INITIAL		- initial value of gate variable c
SWIM_SPIKE_THRESHOLD	- spike threshold, used only for spike identification
