# Supplementary material for: Neuromodulation to the Rescue: Compensation of Temperature-Induced Breakdown of Rhythmic Motor Patterns via Extrinsic Neuromodulatory Input
Source: PLoS Biol. 2015 Sep 29;13(9):e1002265. doi: 10.1371/journal.pbio.1002265 (PMC4587842; doi:10.1371/journal.pbio.1002265)
Supplement: S1 Data — (ZIP) [file pbio.1002265.s001.zip › S1_Data_model.gui]

[neuronen-netzwerk-datei]
hauptfenster xl=513
hauptfenster yl=77
hauptfenster breite=685
hauptfenster hoehe=573
anzahl neurone=5
neuronname anzeigen=1
existierende Neurone=1 2 3 4 5 
anzahl synapsen=7
existierende Synapsen=18 20 2 6 14 16 22 
anzahl axo-axonischer synapsen=0
existierende Axo-Synapsen=
axo-axonische synapsen aktivieren=0
anzahl verschiedener synapsentypen=4
anzahl currents=5
netzwerkmodell=3
netzwerktyp=3
anzahl dendritischer segmente=3
synaptische uebertragungszeit bei neuer synapse=0.003
leitfähigkeit bei neuer synapse=1e-06
max. leitfähigkeit bei neuer synapse=5e-06
schwelle für transmitterfreisetzung bei neuer synapse=-0.04
sättigung der transmitterfreisetzung bei neuer synapse=0.05
werte checken beim berechnen der bahnungs-parameter=0
dauer der simulation in sekunden=100
dauer eines simulationsschrittes in sekunden=2e-05
schwelle zur spike-detektion=-0.02
anzeigeintervall in schritten=10000
fenster mit restzeit anzeigen=0
elektrische synapsen nur auf dendrit1 oder 2=1
bei skriptbearbeitung meldungen anzeigen=0
integrationsmethode=2
dialoge komplett darstellen=0
rauschen einschalten=0
rauschen nur exzitatorisch=0
noiseIntensity=1000
noiseStrength=1e-09
noiseDecay=0.001
stdInitialPotential=-0.07
stdInitialPotentialStd=0.005
stdSynapticStrength=5e-07
stdSynapticStrengthStd=2e-07
stdAxoAxonicStrength=0.4
stdAxoAxonicStrengthStd=0.1
stdSynaptic Transmission Time=0.001
stdSynaptic Transmission TimeStd=0.0005
aufzeichnung simulation aufzeichnen=0
aufzeichnung ap-anzeigedauer=0.1
aufzeichnung verzoegerung=1
aufzeichnung blockgroesse=1000
aufzeichnung sound abspielen=0
hintergrund aufzeichnung rotanteil=255
hintergrund aufzeichnung gruenanteil=225
hintergrund aufzeichnung blauanteil=225		// (weiss = 255, 255, 255)
natrium synapse rotanteil=0
natrium synapse gruenanteil=0
natrium synapse blauanteil=255
inhibitorische synapse rotanteil=255
inhibitorische synapse gruenanteil=0
inhibitorische synapse blauanteil=0
elektrische synapse rotanteil=255
elektrische synapse gruenanteil=255
elektrische synapse blauanteil=0
chem. synapse rotanteil=0
chem. synapse gruenanteil=255
chem. synapse blauanteil=0
axo-synapse rotanteil=128
axo-synapse gruenanteil=128
axo-synapse blauanteil=128
farbe fuer synapsengruppen nummern=0

[seiteneinstellungen start]
seiteneinstellungen hauptfenster rand oben=25
seiteneinstellungen hauptfenster rand unten=25
seiteneinstellungen hauptfenster rand links=25
seiteneinstellungen hauptfenster rand rechts=25
seiteneinstellungen hauptfenster druckformat=3
seiteneinstellungen hauptfenster kopfzeile drucken=1
seiteneinstellungen hauptfenster kopfzeile text=madSim test1
seiteneinstellungen hauptfenster kopfzeile abstand zum rand=10
seiteneinstellungen hauptfenster kopfzeile position=2
seiteneinstellungen hauptfenster kopfzeile fontfarbe=0
seiteneinstellungen hauptfenster kopfzeile fontkursiv=0
seiteneinstellungen hauptfenster kopfzeile fontorientierung=0
seiteneinstellungen hauptfenster kopfzeile fontsize=0
seiteneinstellungen hauptfenster kopfzeile fontunterstrichen=0
seiteneinstellungen hauptfenster kopfzeile fontwichtung=400
seiteneinstellungen hauptfenster kopfzeile fontname=
seiteneinstellungen hauptfenster fusszeile drucken=0
seiteneinstellungen hauptfenster fusszeile text=madSim test1
seiteneinstellungen hauptfenster fusszeile abstand zum rand=-10
seiteneinstellungen hauptfenster fusszeile position=2
seiteneinstellungen hauptfenster fusszeile fontfarbe=0
seiteneinstellungen hauptfenster fusszeile fontkursiv=0
seiteneinstellungen hauptfenster fusszeile fontorientierung=0
seiteneinstellungen hauptfenster fusszeile fontsize=0
seiteneinstellungen hauptfenster fusszeile fontunterstrichen=0
seiteneinstellungen hauptfenster fusszeile fontwichtung=400
seiteneinstellungen hauptfenster fusszeile fontname=
seiteneinstellungen hauptfenster aeusseren rahmen zeichnen=1
seiteneinstellungen hauptfenster rahmen zeichnen=1
seiteneinstellungen hauptfenster rahmenart=0
seiteneinstellungen hauptfenster rahmenfarbe=16711680
seiteneinstellungen hauptfenster rahmendicke=0.5
seiteneinstellungen hauptfenster zoomfaktor=1
seiteneinstellungen diagrammfenster rand oben=25
seiteneinstellungen diagrammfenster rand unten=25
seiteneinstellungen diagrammfenster rand links=25
seiteneinstellungen diagrammfenster rand rechts=25
seiteneinstellungen diagrammfenster druckformat=4
seiteneinstellungen diagrammfenster kopfzeile drucken=1
seiteneinstellungen diagrammfenster kopfzeile text=madSim test1
seiteneinstellungen diagrammfenster kopfzeile abstand zum rand=10
seiteneinstellungen diagrammfenster kopfzeile position=2
seiteneinstellungen diagrammfenster kopfzeile fontfarbe=0
seiteneinstellungen diagrammfenster kopfzeile fontkursiv=0
seiteneinstellungen diagrammfenster kopfzeile fontorientierung=0
seiteneinstellungen diagrammfenster kopfzeile fontsize=0
seiteneinstellungen diagrammfenster kopfzeile fontunterstrichen=0
seiteneinstellungen diagrammfenster kopfzeile fontwichtung=400
seiteneinstellungen diagrammfenster kopfzeile fontname=
seiteneinstellungen diagrammfenster fusszeile drucken=0
seiteneinstellungen diagrammfenster fusszeile text=madSim test1
seiteneinstellungen diagrammfenster fusszeile abstand zum rand=-10
seiteneinstellungen diagrammfenster fusszeile position=2
seiteneinstellungen diagrammfenster fusszeile fontfarbe=0
seiteneinstellungen diagrammfenster fusszeile fontkursiv=0
seiteneinstellungen diagrammfenster fusszeile fontorientierung=0
seiteneinstellungen diagrammfenster fusszeile fontsize=0
seiteneinstellungen diagrammfenster fusszeile fontunterstrichen=0
seiteneinstellungen diagrammfenster fusszeile fontwichtung=400
seiteneinstellungen diagrammfenster fusszeile fontname=
seiteneinstellungen diagrammfenster aeusseren rahmen zeichnen=0
seiteneinstellungen diagrammfenster rahmen zeichnen=1
seiteneinstellungen diagrammfenster rahmenart=0
seiteneinstellungen diagrammfenster rahmenfarbe=16711680
seiteneinstellungen diagrammfenster rahmendicke=0.5
seiteneinstellungen diagrammfenster zoomfaktor=1

[seiteneinstellungen ende]

font-definitionen
fontgroesse für neuronenbeschriftung=14
fontname für neuronenbeschriftung=Arial
font-wichtung für neuronenbeschriftung=700
font kursiv für neuronenbeschriftung=0
font unterstrichen für neuronenbeschriftung=0
neuronbeschriftung farbe rotanteil=0
neuronbeschriftung farbe gruenanteil=0
neuronbeschriftung farbe blauanteil=0
fontgroesse für protokollfenster=10
fontname für protokollfenster=Comic Sans MS
font-wichtung für protokollfenster=400
font kursiv für protokollfenster=0
font unterstrichen für protokollfenster=0
protokolltextfarbe rotanteil=255
protokolltextfarbe gruenanteil=0
protokolltextfarbe blauanteil=128
fontgroesse für tooltip-hilfefenster=12
fontname für tooltip-hilfefenster=Comic Sans MS
font-wichtung für tooltip-hilfefenster=400
font kursiv für tooltip-hilfefenster=0
textfarbe für tooltip-hilfefenster=8388608
hintergrundfarbe für tooltip-hilfefenster=12636911
texthintergrund transparent=nein
fontgroesse für restzeit-anzeigefenster=12
fontname für restzeit-anzeigefenster=Arial
font-wichtung für restzeit-anzeigefenster=400
font kursiv für restzeit-anzeigefenster=0
font unterstrichen für restzeit-anzeigefenster=0
restzeit-anzeigefenstertextfarbe rotanteil=0
restzeit-anzeigefenstertextfarbe gruenanteil=0
restzeit-anzeigefenstertextfarbe blauanteil=0
standard fontgroesse=18
fontname für standardtext=Arial
font-wichtung für standard=400
font kursiv für standard=0
font unterstrichen für standard=0
standardfarbe rotanteil=0
standardfarbe gruenanteil=0
standardfarbe blauanteil=255		// (schwarz = 0, 0, 0)
ende font definitionen


[fensterliste start]
fensterliste 1 neuron=1
fensterliste 1 diagramm=0
fensterliste 1 x=0
fensterliste 1 y=0
fensterliste 1 breite=1600
fensterliste 1 hoehe=703
[fensterliste ende]

standardfarbe fuer somapotential-kurve=255
standardfarbe fuer natriumstrom-kurve=16711680
standardfarbe fuer kaliumstrom-kurve=16720127
standardfarbe fuer calziumstrom-kurve=65280
standardfarbe fuer gesamtstrom-kurve=6291552
standardfarbe fuer dendritenpotential-kurve segment 1=41215
standardfarbe fuer dendritenpotential-kurve segment 2=4227327
standardfarbe fuer dendritenpotential-kurve segment 3=128
standardfarbe fuer kanal-kurve 1=32896
standardfarbe fuer kanal-kurve 2=8388736
standardfarbe fuer kanal-kurve 3=8421376
standardfarbe fuer kanal-kurve 4=16711808
standardfarbe fuer referenz-kurve 5=0
standardfarbe fuer referenz-kurve 6=1318430
standardfarbe fuer referenz-kurve 7=2636860
standardfarbe fuer referenz-kurve 8=3955290
standardfarbe fuer referenz-kurve 9=0
standardfarbe fuer referenz-kurve 10=1318430
standardfarbe fuer referenz-kurve 11=2636860
standardfarbe fuer referenz-kurve 12=3955290

[permutationsdefinitionen start]
permutation: teilsimulation durchfuehren=0
permutation: maximale bin-datei groesse=0
permutation: level bei mehreren bin-dateien checken=0
permutation: leitfaehigkeits-level im diagramm anzeigen=0
permutation: farbe der level-balken=0
permutation: abstand der level-balken von der y-achse=0
permutation: hoehe der level-balken=0
permutation: breite der level-balken in prozent=0
permutation: maximale hoehe der level-balken=0
permutation: hoehe des balkensockels=0
permutation: abstand des textes vom balken=0
permutation: synapsenbezeichnung unter balken ausgeben=0
permutation: farbe der spikes=0
permutation: linienstaerke der aps=0
permutation: darzustellende zahlenangaben=0
permutation: absolute position fuer zahlenangaben=0
permutation: relative position fuer zahlenangaben=0
permutation: permutation: x-achse automatisch skalieren=0
permutation: fensterbreite=0
permutation: fensterhoehe=0
permutation: fensterposition x=0
permutation: fensterposition y=0
permutation: stromreiz darstellen=0
permutation: stromreiz farbe=0
permutation: stromreiz hoehe=0
permutation: stromreiz dicke=0
permutation: stromreiz position=0
permutation: stromreiz klassenmarken farbe=0
permutation: stromreiz klassenmarken laenge=0
permutation: stromreiz klassenmarken dicke=0
permutation: stromreiz klassenmarken textabstand=0
permutation: stromreizdefinition reizart=0
permutation: stromreizdefinition beginn=0
permutation: stromreizdefinition anstieg=0
permutation: stromreizdefinition ende=0
permutation: stromreizdefinition dach=0
permutation: stromreizdefinition periode=0
permutation: stromreizdefinition abfall=0
permutation: stromreizdefinition amplitude=0
permutation: stromreizdefinition pause=0
permutation: stromreizdefinition anzahl=0
permutation: stromreizdefinition alternieren=0
[permutationsdefinitionen ende]

[Permutation: NEURON -1] *******************************************
Diagramm 1 zu 0 hilfslinien=nein
Diagramm 1 zu 0 horizontale hilfslinien=nein
Diagramm 1 zu 0 vertikale hilfslinien=nein
Diagramm 1 zu 0 definierte horizontale hilfslinie=nein
Diagramm 1 zu 0 definierte vertikale hilfslinie=nein
Diagramm 1 zu 0 linienDicke=0
Diagramm 1 zu 0 linienArt (0: SOLID, 1: DASH, 2: DOT)=0
Diagramm 1 zu 0 linienWieTicks=0
Diagramm 1 zu 0 abstand horizontaler Linien=0
Diagramm 1 zu 0 abstand vertikaler Linien=0
Diagramm 1 zu 0 X-Rand (in Pixel)=0
Diagramm 1 zu 0 X-Rand rechts (in Pixel)=0
Diagramm 1 zu 0 Y-Rand (in Pixel)=0
Diagramm 1 zu 0 achsenDicke=0
Diagramm 1 zu 0 tickDicke=0
Diagramm 1 zu 0 tickLaenge=0
Diagramm 1 zu 0 xTickPosition=0
Diagramm 1 zu 0 yTickPosition=0
Diagramm 1 zu 0 xTextAbstand=0
Diagramm 1 zu 0 yTextAbstand=0
Diagramm 1 zu 0 tickFontSize=0
Diagramm 1 zu 0 dimensionen anzeigen=0
Diagramm 1 zu 0 x-dimension=
Diagramm 1 zu 0 y-dimension=
Diagramm 1 zu 0 dimension links an x-achse=0
Diagramm 1 zu 0 schriftgröße für dimensionen=0
Diagramm 1 zu 0 abstand x-dimension von x-achse=0
Diagramm 1 zu 0 position x-dimension entlang x-achse=0
Diagramm 1 zu 0 abstand y-dimension von y-achse=0
Diagramm 1 zu 0 position y-dimension entlang y-achse=0
Diagramm 1 zu 0 ticks anpassen=0
Diagramm 1 zu 0 legendeFontSize=0
Diagramm 1 zu 0 legendePosition x=0
Diagramm 1 zu 0 legendePosition y=0
Diagramm 1 zu 0 legendeLinksbuendig=0
Diagramm 1 zu 0 xUrsprung (werte)=0.000000
Diagramm 1 zu 0 yUrsprung (werte)=0.000000
Diagramm 1 zu 0 anzahl dezimalstellen fuer x-achse automatisch=0
Diagramm 1 zu 0 anzahl dezimalstellen fuer x-achse=0
Diagramm 1 zu 0 anzahl dezimalstellen fuer werte=0
Diagramm 1 zu 0 anzahl dezimalstellen fuer hCursor=0
Diagramm 1 zu 0 anzahl dezimalstellen fuer vCursor=0
Diagramm 1 zu 0 x-tick im ursprung beschriften=nein
Diagramm 1 zu 0 y-tick im ursprung beschriften=nein
Diagramm 1 zu 0 xTickIntervall=0
Diagramm 1 zu 0 yTickIntervall=0
Diagramm 1 zu 0 minY=0
Diagramm 1 zu 0 maxY=0
Diagramm 1 zu 0 minX=0
Diagramm 1 zu 0 maxX=0
Diagramm 1 zu 0 cursor dicke=0
Diagramm 1 zu 0 cursor art=0
Diagramm 1 zu 0 cursorFarbe rot=0
Diagramm 1 zu 0 cursorFarbe gruen=0
Diagramm 1 zu 0 cursorFarbe blau=0
Diagramm 1 zu 0 achsenFarbe rot=0
Diagramm 1 zu 0 achsenFarbe gruen=0
Diagramm 1 zu 0 achsenFarbe blau=0
Diagramm 1 zu 0 tickFarbe rot=0
Diagramm 1 zu 0 tickFarbe gruen=0
Diagramm 1 zu 0 tickFarbe blau=0
Diagramm 1 zu 0 linienFarbe rot=0
Diagramm 1 zu 0 linienFarbe gruen=0
Diagramm 1 zu 0 linienFarbe blau=0
Diagramm 1 zu 0 textFarbe rot=0
Diagramm 1 zu 0 textFarbe gruen=0
Diagramm 1 zu 0 textFarbe blau=0
Diagramm 1 zu 0 werte in legende anzeigen=0
Diagramm 1 zu 0 kurve zeichnen somapotential=nein
Diagramm 1 zu 0 kurve zeichnen natriumstrom=nein
Diagramm 1 zu 0 kurve zeichnen kaliumstrom=nein
Diagramm 1 zu 0 kurve zeichnen calziumstrom=nein
Diagramm 1 zu 0 kurve zeichnen gesamtstrom=nein
Diagramm 1 zu 0 kurve zeichnen dendritenpotential segment 1=nein
Diagramm 1 zu 0 kurve zeichnen dendritenpotential segment 2=nein
Diagramm 1 zu 0 kurve zeichnen dendritenpotential segment 3=nein
[ende NEURON -1] ************************


[NEURON 1] *******************************************
neuron 1 name=LG
neuron 1 x-position=127
neuron 1 y-position=333
neuron 1 modell-typ=2
neuron 1 physiologische Parameter
neuron 1 P 0=2.1e-08
neuron 1 P 1=-0.07
neuron 1 P 2=8e-10
neuron 1 P 3=-0.07
neuron 1 P 4=4e-08
neuron 1 P 5=1
neuron 1 P 6=3
neuron 1 P 7=2.1e-08
neuron 1 P 8=-0.07
neuron 1 P 9=1e-09
neuron 1 P 10=4e-08
neuron 1 P 11=-0.07
neuron 1 P 59=0.05
neuron 1 P 60=1e-06
neuron 1 P 61=12
neuron 1 P 62=200000
neuron 1 P 63=-0.04
neuron 1 P 64=0.001
neuron 1 P 65=13
neuron 1 P 66=60000
neuron 1 P 67=-0.049
neuron 1 P 68=0.02
neuron 1 P 69=3
neuron 1 P 70=0
neuron 1 P 71=13
neuron 1 P 72=80000
neuron 1 P 73=-0.04
neuron 1 P 74=0.001
neuron 1 P 75=23
neuron 1 P 76=400
neuron 1 P 77=-0.036
neuron 1 P 78=0.002
neuron 1 P 79=1
neuron 1 P 80=1
neuron 1 P 81=-0.09
neuron 1 P 82=6e-07
neuron 1 P 83=12
neuron 1 P 84=20000
neuron 1 P 85=-0.031
neuron 1 P 86=0.0008
neuron 1 P 87=13
neuron 1 P 88=5000
neuron 1 P 89=-0.028
neuron 1 P 90=0.0004
neuron 1 P 91=4
neuron 1 P 92=0
neuron 1 P 93=0.15
neuron 1 P 94=0
neuron 1 P 95=12
neuron 1 P 96=80000
neuron 1 P 97=0.01
neuron 1 P 98=0.011
neuron 1 P 99=13
neuron 1 P 100=1000
neuron 1 P 101=0.01
neuron 1 P 102=0.0005
neuron 1 P 103=5
neuron 1 P 104=0
neuron 1 P 105=-0.04
neuron 1 P 106=5e-08
neuron 1 P 107=300000
neuron 1 P 108=20
neuron 1 P 109=5e-08
neuron 1 P 110=0.013
neuron 1 P 111=283
neuron 1 P 112=3
neuron 1 P 113=0.0174189
neuron 1 P 114=1
neuron 1 P 115=0.467212
neuron 1 P 116=0.0023
neuron 1 P 117=0.05
neuron 1 P 118=12
neuron 1 P 119=104000
neuron 1 P 120=-0.006
neuron 1 P 121=0.02
neuron 1 P 122=2
neuron 1 P 123=13150
neuron 1 P 124=-0.034
neuron 1 P 125=0.013
neuron 1 P 126=2
neuron 1 P 127=47
neuron 1 P 128=-0.039
neuron 1 P 129=0.008
neuron 1 P 130=23
neuron 1 P 131=700
neuron 1 P 132=-0.04
neuron 1 P 133=0.005
neuron 1 P 134=4
neuron 1 P 135=0.454785
neuron 1 P 136=3.5e-07
neuron 1 P 137=-0.08
neuron 1 P 138=23
neuron 1 P 139=1
neuron 1 P 140=-0.025
neuron 1 P 141=0.017
neuron 1 P 142=3
neuron 1 P 143=0.00356
neuron 1 P 144=0.01
neuron 1 P 145=0.022
neuron 1 P 146=3
neuron 1 P 147=0.210556
neuron 1 P 148=1
neuron 1 P 149=0.0575384
neuron 1 P 150=1
neuron 1 P 151=0.0628902
neuron 1 P 152=1
neuron 1 P 153=0.0218813
neuron 1 P 154=2.2e-06
neuron 1 P 155=-0.08
neuron 1 P 156=25
neuron 1 P 157=-0.012
neuron 1 P 158=0.026
neuron 1 P 159=31
neuron 1 P 160=0.00714
neuron 1 P 161=24
neuron 1 P 162=-0.062
neuron 1 P 163=0.006
neuron 1 P 164=31
neuron 1 P 165=0.02
neuron 1 P 166=24
neuron 1 P 167=-0.062
neuron 1 P 168=0.006
neuron 1 P 169=4
neuron 1 P 170=0.278
neuron 1 P 171=-0.04
neuron 1 P 172=0.012
neuron 1 P 173=0.007
neuron 1 P 174=0.015
neuron 1 P 175=1
neuron 1 P 176=0
neuron 1 P 177=1
neuron 1 P 178=0
neuron 1 P 179=2.1e-07
neuron 1 P 180=25
neuron 1 P 181=-0.011
neuron 1 P 182=0.007
neuron 1 P 183=31
neuron 1 P 184=0.01
neuron 1 P 185=24
neuron 1 P 186=-0.05
neuron 1 P 187=0.008
neuron 1 P 188=31
neuron 1 P 189=0.017
neuron 1 P 190=1
neuron 1 P 191=0
neuron 1 P 192=0
neuron 1 P 193=25
neuron 1 P 194=0.022
neuron 1 P 195=0.007
neuron 1 P 196=31
neuron 1 P 197=0.01
neuron 1 P 198=1
neuron 1 P 199=0
neuron 1 P 200=1
neuron 1 P 201=0
neuron 1 P 202=3.2e-06
neuron 1 P 203=-0.08
neuron 1 P 204=25
neuron 1 P 205=0
neuron 1 P 206=0.023
neuron 1 P 207=25
neuron 1 P 208=-0.016
neuron 1 P 209=0.005
neuron 1 P 210=0.00167
neuron 1 P 211=600
neuron 1 P 212=2.5e-06
neuron 1 P 213=27
neuron 1 P 214=7e-07
neuron 1 P 215=6e-07
neuron 1 P 216=31
neuron 1 P 217=0.006
neuron 1 P 218=1
neuron 1 P 219=0.0457132
neuron 1 P 220=3.7e-08
neuron 1 P 221=-0.01
neuron 1 P 222=24
neuron 1 P 223=-0.07
neuron 1 P 224=0.007
neuron 1 P 225=5
neuron 1 P 226=3.0303
neuron 1 P 227=-0.11
neuron 1 P 228=0.013
neuron 1 P 229=1
neuron 1 P 230=0
neuron 1 P 231=9e-08
neuron 1 P 232=-0.01
neuron 1 P 233=25
neuron 1 P 234=-0.01
neuron 1 P 235=0.005
neuron 1 P 236=31
neuron 1 P 237=0.006024
neuron 1 P 238=-0.04
neuron 1 user-SWIM-kanal 0 gleichgewichtspotential=0
neuron 1 user-SWIM-kanal 0 leitfaehigkeit=7e-08
neuron 1 user-SWIM-kanal 0 power=1
neuron 1 user-SWIM-kanal 0 torvariable initialwert=0
neuron 1 user-SWIM-kanal 0 form alpha=24
neuron 1 user-SWIM-kanal 0 rate alpha=0
neuron 1 user-SWIM-kanal 0 V0 alpha=-0.04
neuron 1 user-SWIM-kanal 0 schrittweite alpha=-0.01
neuron 1 user-SWIM-kanal 0 form beta=32
neuron 1 user-SWIM-kanal 0 rate beta=0.05
neuron 1 user-SWIM-kanal 0 V0 beta=-0.04
neuron 1 user-SWIM-kanal 0 schrittweite beta=10
neuron 1 user-SWIM-kanal 0 berechnungsmodus fuer A und B=3
neuron 1 user-SWIM-kanal 0 aktivierungs definition, deaktivierung folgt=0
neuron 1 user-SWIM-kanal 0 bezeichnung=CabTRP
neuron 1 user-SWIM-kanal 0 hilfsparameter alpha=0
neuron 1 user-SWIM-kanal 0 hilfsparameter beta=0
neuron 1 user-SWIM-kanal 0 strom ueber synapse aktivieren=1
neuron 1 user-SWIM-kanal 0 strom aktivieren ueber synapse ID=2
neuron 1 burstanalyse status=0
neuron 1 burstanalyse mindest gesamt-ap-anzahl=0
neuron 1 burstanalyse faktor fuer inter-burst-intervall=0
neuron 1 burstanalyse mindest ap-anzahl=0
neuron 1 burstanalyse mindestlaenge=0
neuron 1 burstanalyse mindestfrequenz=0
neuron 1 burstanalyse relative mindest ap-anzahl=0
neuron 1 burstanalyse relative mindestlaenge=0
neuron 1 burstanalyse relative mindestfrequenz=0
neuron 1 burstanalyse luecke bei aktiver reaktion mindestens=0
neuron 1 burstanalyse luecke bei aktiver reaktion maximal=0
neuron 1 burstanalyse box-farbe=0
neuron 1 burstanalyse box-rand=0
neuron 1 rauschen abklingzeit=0.001
neuron 1 rauschen häufigkeit=1000
neuron 1 rauschen intensität=1e-09
neuron 1 morphologische Parameter
neuron 1 flaeche rotanteil=255
neuron 1 flaeche gruenanteil=255
neuron 1 flaeche blauanteil=255
neuron 1 rand rotanteil=0
neuron 1 rand gruenanteil=0
neuron 1 rand blauanteil=0
neuron 1 axon rotanteil=0
neuron 1 axon gruenanteil=0
neuron 1 axon blauanteil=0
neuron 1 stromreiz kennzeichnung rotanteil=230
neuron 1 stromreiz kennzeichnung gruenanteil=20
neuron 1 stromreiz kennzeichnung blauanteil=20
neuron 1 stromreiz kennzeichnung laenge=60
neuron 1 stromreiz kennzeichnung dicke=7
neuron 1 stromreiz kennzeichnung position=0
neuron 1 dendritenorientierung=0
neuron 1 groesse=100
neuron 1 somagroesse=50
neuron 1 dendritenlaenge=1
neuron 1 dendritdicke=1
neuron 1 dicke der segmenttrennlinie=2
neuron 1 axonlaenge=10
neuron 1 synapsengroesse=25
neuron 1 markiert=0   (ja=1)
neuron 1 x-position des ausgabefensters=0
neuron 1 y-position des ausgabefensters=0
neuron 1 breite des ausgabefensters=1279
neuron 1 hoehe des ausgabefensters=628
neuron 1 voltage clamp an=0
neuron 1 voltage clamp startZeit=0
neuron 1 voltage clamp endeZeit=0
neuron 1 voltage clamp anfangsPotential=0
neuron 1 voltage clamp pulsPotential=0
neuron 1 voltage clamp endPotential=0
neuron 1 strominjektion-parameter
neuron 1 strominjektion bezeichnung=
neuron 1 strominjektion aus datei in segment 0=0
neuron 1 strominjektion aus datei in segment 0 bezeichnung=
neuron 1 strominjektion in segment 0 aus datei=
neuron 1 strominjektion segment 0 an=0
neuron 1 strominjektion segment 0 reizart=0
neuron 1 strominjektion segment 0 dauerreiz=0
neuron 1 strominjektion segment 0 anzahl=30
neuron 1 strominjektion segment 0 anzahl bursts=0
neuron 1 strominjektion segment 0 burstabstand=0
neuron 1 strominjektion segment 0 einzelreiz=0
neuron 1 strominjektion segment 0 beginn=0.5
neuron 1 strominjektion segment 0 anstieg=0
neuron 1 strominjektion segment 0 ende=0
neuron 1 strominjektion segment 0 dach=1
neuron 1 strominjektion segment 0 periode=0
neuron 1 strominjektion segment 0 abfall=0
neuron 1 strominjektion segment 0 amplitude=1e-10
neuron 1 strominjektion segment 0 pause=0.5
neuron 1 strominjektion aus datei in segment 1=0
neuron 1 strominjektion aus datei in segment 1 bezeichnung=
neuron 1 strominjektion in segment 1 aus datei=
neuron 1 strominjektion segment 1 an=0
neuron 1 strominjektion segment 1 reizart=0
neuron 1 strominjektion segment 1 dauerreiz=0
neuron 1 strominjektion segment 1 anzahl=0
neuron 1 strominjektion segment 1 alternieren=0
neuron 1 strominjektion segment 1 beginn=0
neuron 1 strominjektion segment 1 anstieg=0
neuron 1 strominjektion segment 1 ende=0
neuron 1 strominjektion segment 1 dach=0
neuron 1 strominjektion segment 1 periode=0
neuron 1 strominjektion segment 1 abfall=0
neuron 1 strominjektion segment 1 amplitude=0
neuron 1 strominjektion segment 1 pause=0
neuron 1 strominjektion aus datei in segment 2=0
neuron 1 strominjektion aus datei in segment 2 bezeichnung=
neuron 1 strominjektion in segment 2 aus datei=
neuron 1 strominjektion segment 2 an=0
neuron 1 strominjektion segment 2 reizart=0
neuron 1 strominjektion segment 2 dauerreiz=0
neuron 1 strominjektion segment 2 anzahl=0
neuron 1 strominjektion segment 2 alternieren=0
neuron 1 strominjektion segment 2 beginn=0
neuron 1 strominjektion segment 2 anstieg=0
neuron 1 strominjektion segment 2 ende=0
neuron 1 strominjektion segment 2 dach=0
neuron 1 strominjektion segment 2 periode=0
neuron 1 strominjektion segment 2 abfall=0
neuron 1 strominjektion segment 2 amplitude=0
neuron 1 strominjektion segment 2 pause=0
neuron 1 strominjektion aus datei in segment 3=0
neuron 1 strominjektion aus datei in segment 3 bezeichnung=
neuron 1 strominjektion in segment 3 aus datei=
neuron 1 strominjektion segment 3 an=0
neuron 1 strominjektion segment 3 reizart=0
neuron 1 strominjektion segment 3 dauerreiz=0
neuron 1 strominjektion segment 3 anzahl=0
neuron 1 strominjektion segment 3 alternieren=0
neuron 1 strominjektion segment 3 beginn=0
neuron 1 strominjektion segment 3 anstieg=0
neuron 1 strominjektion segment 3 ende=0
neuron 1 strominjektion segment 3 dach=0
neuron 1 strominjektion segment 3 periode=0
neuron 1 strominjektion segment 3 abfall=0
neuron 1 strominjektion segment 3 amplitude=0
neuron 1 strominjektion segment 3 pause=0
neuron 1 disk-symbol position x=15
neuron 1 disk-symbol position y=120
neuron 1 bild als icon darstellen=0
neuron 1 bild icon position x=-15
neuron 1 bild icon position y=120
neuron 1 bild icon datei=
neuron 1 bild icon mark datei=
neuron 1 bmp datei=
neuron 1 bmp x=0
neuron 1 bmp y=0
neuron 1 bmp datei anzeigen=0
neuron 1 spikezeiten speichern=0
neuron 1 psp-amplituden speichern=1
neuron 1 schwelle fuer psp-amplituden=0
neuron 1 parameter fuer ascii-export=0
neuron 1 sound bei spike-aufzeichnung=0
neuron 1 sound-frequenz bei spike-aufzeichnung=0
neuron 1 sound-dauer bei spike-aufzeichnung=0.000000
neuron 1 izhikevich modell aktiviert=0
neuron 1 izhikevich a=0
neuron 1 izhikevich b=0
neuron 1 izhikevich c=0
neuron 1 izhikevich d=0
neuron 1 izhikevich V=0
neuron 1 izhikevich U=0
neuron 1 izhikevich na potential=0
neuron 1 izhikevich korrigieren=0
neuron 1 izhikevich bezeichnung=
neuron 1 oeffnungsfaktor darstellen von synapse=0
neuron 1 bezeichnung zum darstellen von synapse=
neuron 1 queue zum darstellen von synapse=0
neuron 1 K(Ca)-kanal aktivieren=0
neuron 1 potclip aktivieren=0
neuron 1 potclip soma aktivieren=0
neuron 1 potclip soma art=0
neuron 1 potclip soma potential oben=0
neuron 1 potclip soma potential unten=0
neuron 1 potclip dendrit1 aktivieren=0
neuron 1 potclip dendrit1 art=0
neuron 1 potclip dendrit1 potential oben=0
neuron 1 potclip dendrit1 potential unten=0
neuron 1 potclip dendrit2 aktivieren=0
neuron 1 potclip dendrit2 art=0
neuron 1 potclip dendrit2 potential oben=0
neuron 1 potclip dendrit2 potential unten=0
neuron 1 potclip dendrit3 aktivieren=0
neuron 1 potclip dendrit3 art=0
neuron 1 potclip dendrit3 potential oben=0
neuron 1 potclip dendrit3 potential unten=0
neuron 1 potclip arc farbe=0
neuron 1 potclip arc abstand=0
neuron 1 potclip arc dicke=0
neuron 1 neuroneigenschaften ende
Diagramm 1 zu 1 hilfslinien=ja
Diagramm 1 zu 1 horizontale hilfslinien=ja
Diagramm 1 zu 1 vertikale hilfslinien=ja
Diagramm 1 zu 1 definierte horizontale hilfslinie=ja
Diagramm 1 zu 1 definierte vertikale hilfslinie=ja
Diagramm 1 zu 1 linienDicke=1
Diagramm 1 zu 1 linienArt (0: SOLID, 1: DASH, 2: DOT)=2
Diagramm 1 zu 1 linienWieTicks=0
Diagramm 1 zu 1 abstand horizontaler Linien=-44
Diagramm 1 zu 1 abstand vertikaler Linien=0
Diagramm 1 zu 1 X-Rand (in Pixel)=60
Diagramm 1 zu 1 X-Rand rechts (in Pixel)=0
Diagramm 1 zu 1 Y-Rand (in Pixel)=30
Diagramm 1 zu 1 achsenDicke=3
Diagramm 1 zu 1 tickDicke=1
Diagramm 1 zu 1 tickLaenge=20
Diagramm 1 zu 1 xTickPosition=-10
Diagramm 1 zu 1 yTickPosition=-20
Diagramm 1 zu 1 xTextAbstand=0
Diagramm 1 zu 1 yTextAbstand=-20
Diagramm 1 zu 1 tickFontSize=8
Diagramm 1 zu 1 dimensionen anzeigen=1
Diagramm 1 zu 1 x-dimension=[s]
Diagramm 1 zu 1 y-dimension=[mV]
Diagramm 1 zu 1 dimension links an x-achse=0
Diagramm 1 zu 1 schriftgröße für dimensionen=6
Diagramm 1 zu 1 abstand x-dimension von x-achse=-30
Diagramm 1 zu 1 position x-dimension entlang x-achse=0
Diagramm 1 zu 1 abstand y-dimension von y-achse=-20
Diagramm 1 zu 1 position y-dimension entlang y-achse=7
Diagramm 1 zu 1 ticks anpassen=0
Diagramm 1 zu 1 legendeFontSize=8
Diagramm 1 zu 1 legendePosition x=80
Diagramm 1 zu 1 legendePosition y=0
Diagramm 1 zu 1 legendeLinksbuendig=1
Diagramm 1 zu 1 xUrsprung (werte)=37.500000
Diagramm 1 zu 1 yUrsprung (werte)=0.000000
Diagramm 1 zu 1 anzahl dezimalstellen fuer x-achse automatisch=0
Diagramm 1 zu 1 anzahl dezimalstellen fuer x-achse=0
Diagramm 1 zu 1 anzahl dezimalstellen fuer werte=4
Diagramm 1 zu 1 anzahl dezimalstellen fuer hCursor=4
Diagramm 1 zu 1 anzahl dezimalstellen fuer vCursor=4
Diagramm 1 zu 1 x-tick im ursprung beschriften=nein
Diagramm 1 zu 1 y-tick im ursprung beschriften=nein
Diagramm 1 zu 1 xTickIntervall=2.5
Diagramm 1 zu 1 yTickIntervall=20
Diagramm 1 zu 1 minY=-100
Diagramm 1 zu 1 maxY=50
Diagramm 1 zu 1 minX=37.5
Diagramm 1 zu 1 maxX=62.5
Diagramm 1 zu 1 cursor dicke=1
Diagramm 1 zu 1 cursor art=0
Diagramm 1 zu 1 cursorFarbe rot=0
Diagramm 1 zu 1 cursorFarbe gruen=0
Diagramm 1 zu 1 cursorFarbe blau=255
Diagramm 1 zu 1 achsenFarbe rot=7
Diagramm 1 zu 1 achsenFarbe gruen=1
Diagramm 1 zu 1 achsenFarbe blau=237
Diagramm 1 zu 1 tickFarbe rot=0
Diagramm 1 zu 1 tickFarbe gruen=255
Diagramm 1 zu 1 tickFarbe blau=0
Diagramm 1 zu 1 linienFarbe rot=0
Diagramm 1 zu 1 linienFarbe gruen=128
Diagramm 1 zu 1 linienFarbe blau=128
Diagramm 1 zu 1 textFarbe rot=255
Diagramm 1 zu 1 textFarbe gruen=0
Diagramm 1 zu 1 textFarbe blau=0
Diagramm 1 zu 1 werte in legende anzeigen=0
Diagramm 1 zu 1 kurve zeichnen somapotential=ja
Diagramm 1 zu 1 kurve zeichnen natriumstrom=nein
Diagramm 1 zu 1 kurve zeichnen kaliumstrom=nein
Diagramm 1 zu 1 kurve zeichnen calziumstrom=nein
Diagramm 1 zu 1 kurve zeichnen gesamtstrom=nein
Diagramm 1 zu 1 kurve zeichnen dendritenpotential segment 1=nein
Diagramm 1 zu 1 kurve zeichnen dendritenpotential segment 2=nein
Diagramm 1 zu 1 kurve zeichnen dendritenpotential segment 3=nein
Diagramm 1 zu 1 farbe fuer Kurve 0=2113664
Diagramm 1 zu 1 linienart fuer Kurve 0=0
Diagramm 1 zu 1 liniendicke fuer Kurve 0=1
Diagramm 1 zu 1 yOffset fuer Kurve 0=0
Diagramm 1 zu 1 yZoom fuer Kurve 0=1
Diagramm 1 zu 1 referenz fuer Kurve 0=0
Diagramm 1 zu 1 stromreiz-segment fuer Kurve 0=0
Diagramm 1 zu 1 externe neuron id fuer Kurve 0=0
Diagramm 1 zu 1 externe kurve id fuer Kurve 0=0
Diagramm 1 zu 1 synapse id fuer Kurve 0=0
Diagramm 1 zu 1 Bezeichnung fuer Kurve 0=soma potential
Diagramm 1 zu 1 dimension fuer Kurve 0=mV
Diagramm 1 zu 1 eigene Y-achse fuer Kurve 0=0
Diagramm 1 zu 1 minY fuer Kurve 0=0
Diagramm 1 zu 1 maxY fuer Kurve 0=0
Diagramm 1 zu 1 X-pos fuer Kurve 0=0
Diagramm 1 zu 1 tick-pos fuer Kurve 0=0
Diagramm 1 zu 1 tick-laenge fuer Kurve 0=0
Diagramm 1 zu 1 anzahl ticks fuer Kurve 0=0
Diagramm 1 zu 1 fester tick abstand fuer Kurve 0=0
Diagramm 1 zu 1 tick abstand fuer Kurve 0=0
Diagramm 1 zu 1 dezimalstellen an fuer Kurve 0=0
Diagramm 1 zu 1 anzahl dezimalstellen fuer Kurve 0=0
Diagramm 1 zu 1 beschriftung abstand fuer Kurve 0=0
Diagramm 1 zu 1 0 von 2. y-achse auf x-achse 0=0
Diagramm 1 zu 1 dimension anzeigen fuer Kurve 0=0
Diagramm 1 zu 1 dimension abstand fuer Kurve 0=0
Diagramm 1 zu 1 dimension Y-pos fuer Kurve 0=0
Diagramm 1 zu 1 dicke 2. achse 0=0
[ende NEURON 1] *******************************************


[NEURON 2] *******************************************
neuron 2 name=Term
neuron 2 x-position=242
neuron 2 y-position=215
neuron 2 modell-typ=2
neuron 2 physiologische Parameter
neuron 2 P 0=3e-09
neuron 2 P 1=-0.07
neuron 2 P 2=9.5e-10
neuron 2 P 3=-0.07
neuron 2 P 4=4e-08
neuron 2 P 5=1
neuron 2 P 6=3
neuron 2 P 7=9.6e-09
neuron 2 P 8=-0.07
neuron 2 P 9=9.5e-09
neuron 2 P 10=4e-08
neuron 2 P 11=-0.07
neuron 2 P 59=0.05
neuron 2 P 60=0
neuron 2 P 61=12
neuron 2 P 62=200000
neuron 2 P 63=-0.04
neuron 2 P 64=0.001
neuron 2 P 65=13
neuron 2 P 66=60000
neuron 2 P 67=-0.049
neuron 2 P 68=0.02
neuron 2 P 69=3
neuron 2 P 70=0
neuron 2 P 71=13
neuron 2 P 72=80000
neuron 2 P 73=-0.04
neuron 2 P 74=0.001
neuron 2 P 75=23
neuron 2 P 76=400
neuron 2 P 77=-0.036
neuron 2 P 78=0.002
neuron 2 P 79=1
neuron 2 P 80=1
neuron 2 P 81=-0.09
neuron 2 P 82=0
neuron 2 P 83=12
neuron 2 P 84=20000
neuron 2 P 85=-0.031
neuron 2 P 86=0.0008
neuron 2 P 87=13
neuron 2 P 88=5000
neuron 2 P 89=-0.028
neuron 2 P 90=0.0004
neuron 2 P 91=4
neuron 2 P 92=0
neuron 2 P 93=0.15
neuron 2 P 94=0
neuron 2 P 95=12
neuron 2 P 96=80000
neuron 2 P 97=0.01
neuron 2 P 98=0.011
neuron 2 P 99=13
neuron 2 P 100=1000
neuron 2 P 101=0.01
neuron 2 P 102=0.0005
neuron 2 P 103=5
neuron 2 P 104=0
neuron 2 P 105=-0.04
neuron 2 user-SWIM-kanal 0 gleichgewichtspotential=0
neuron 2 user-SWIM-kanal 0 leitfaehigkeit=0
neuron 2 user-SWIM-kanal 0 power=0
neuron 2 user-SWIM-kanal 0 torvariable initialwert=0
neuron 2 user-SWIM-kanal 0 form alpha=0
neuron 2 user-SWIM-kanal 0 rate alpha=0
neuron 2 user-SWIM-kanal 0 V0 alpha=0
neuron 2 user-SWIM-kanal 0 schrittweite alpha=0
neuron 2 user-SWIM-kanal 0 form beta=0
neuron 2 user-SWIM-kanal 0 rate beta=0
neuron 2 user-SWIM-kanal 0 V0 beta=0
neuron 2 user-SWIM-kanal 0 schrittweite beta=0
neuron 2 user-SWIM-kanal 0 berechnungsmodus fuer A und B=0
neuron 2 user-SWIM-kanal 0 aktivierungs definition, deaktivierung folgt=0
neuron 2 user-SWIM-kanal 0 bezeichnung=
neuron 2 user-SWIM-kanal 0 hilfsparameter alpha=0
neuron 2 user-SWIM-kanal 0 hilfsparameter beta=0
neuron 2 user-SWIM-kanal 0 strom ueber synapse aktivieren=0
neuron 2 user-SWIM-kanal 0 strom aktivieren ueber synapse ID=0
neuron 2 burstanalyse status=0
neuron 2 burstanalyse mindest gesamt-ap-anzahl=0
neuron 2 burstanalyse faktor fuer inter-burst-intervall=0
neuron 2 burstanalyse mindest ap-anzahl=0
neuron 2 burstanalyse mindestlaenge=0
neuron 2 burstanalyse mindestfrequenz=0
neuron 2 burstanalyse relative mindest ap-anzahl=0
neuron 2 burstanalyse relative mindestlaenge=0
neuron 2 burstanalyse relative mindestfrequenz=0
neuron 2 burstanalyse luecke bei aktiver reaktion mindestens=0
neuron 2 burstanalyse luecke bei aktiver reaktion maximal=0
neuron 2 burstanalyse box-farbe=0
neuron 2 burstanalyse box-rand=0
neuron 2 rauschen abklingzeit=0.001
neuron 2 rauschen häufigkeit=1000
neuron 2 rauschen intensität=1e-09
neuron 2 morphologische Parameter
neuron 2 flaeche rotanteil=192
neuron 2 flaeche gruenanteil=192
neuron 2 flaeche blauanteil=192
neuron 2 rand rotanteil=0
neuron 2 rand gruenanteil=0
neuron 2 rand blauanteil=0
neuron 2 axon rotanteil=192
neuron 2 axon gruenanteil=192
neuron 2 axon blauanteil=192
neuron 2 stromreiz kennzeichnung rotanteil=230
neuron 2 stromreiz kennzeichnung gruenanteil=20
neuron 2 stromreiz kennzeichnung blauanteil=20
neuron 2 stromreiz kennzeichnung laenge=60
neuron 2 stromreiz kennzeichnung dicke=7
neuron 2 stromreiz kennzeichnung position=0
neuron 2 dendritenorientierung=0
neuron 2 groesse=100
neuron 2 somagroesse=50
neuron 2 dendritenlaenge=1
neuron 2 dendritdicke=1
neuron 2 dicke der segmenttrennlinie=2
neuron 2 axonlaenge=10
neuron 2 synapsengroesse=25
neuron 2 markiert=0   (ja=1)
neuron 2 x-position des ausgabefensters=0
neuron 2 y-position des ausgabefensters=179
neuron 2 breite des ausgabefensters=1279
neuron 2 hoehe des ausgabefensters=111
neuron 2 voltage clamp an=0
neuron 2 voltage clamp startZeit=0
neuron 2 voltage clamp endeZeit=0
neuron 2 voltage clamp anfangsPotential=0
neuron 2 voltage clamp pulsPotential=0
neuron 2 voltage clamp endPotential=0
neuron 2 strominjektion-parameter
neuron 2 strominjektion bezeichnung=
neuron 2 strominjektion aus datei in segment 0=0
neuron 2 strominjektion aus datei in segment 0 bezeichnung=
neuron 2 strominjektion in segment 0 aus datei=
neuron 2 strominjektion segment 0 an=0
neuron 2 strominjektion segment 0 reizart=0
neuron 2 strominjektion segment 0 dauerreiz=0
neuron 2 strominjektion segment 0 anzahl=30
neuron 2 strominjektion segment 0 anzahl bursts=0
neuron 2 strominjektion segment 0 burstabstand=0
neuron 2 strominjektion segment 0 einzelreiz=0
neuron 2 strominjektion segment 0 beginn=0.5
neuron 2 strominjektion segment 0 anstieg=0
neuron 2 strominjektion segment 0 ende=0
neuron 2 strominjektion segment 0 dach=1
neuron 2 strominjektion segment 0 periode=0
neuron 2 strominjektion segment 0 abfall=0
neuron 2 strominjektion segment 0 amplitude=1e-10
neuron 2 strominjektion segment 0 pause=0.5
neuron 2 strominjektion aus datei in segment 1=0
neuron 2 strominjektion aus datei in segment 1 bezeichnung=
neuron 2 strominjektion in segment 1 aus datei=
neuron 2 strominjektion segment 1 an=0
neuron 2 strominjektion segment 1 reizart=0
neuron 2 strominjektion segment 1 dauerreiz=0
neuron 2 strominjektion segment 1 anzahl=0
neuron 2 strominjektion segment 1 alternieren=0
neuron 2 strominjektion segment 1 beginn=0
neuron 2 strominjektion segment 1 anstieg=0
neuron 2 strominjektion segment 1 ende=0
neuron 2 strominjektion segment 1 dach=0
neuron 2 strominjektion segment 1 periode=0
neuron 2 strominjektion segment 1 abfall=0
neuron 2 strominjektion segment 1 amplitude=0
neuron 2 strominjektion segment 1 pause=0
neuron 2 strominjektion aus datei in segment 2=0
neuron 2 strominjektion aus datei in segment 2 bezeichnung=
neuron 2 strominjektion in segment 2 aus datei=
neuron 2 strominjektion segment 2 an=0
neuron 2 strominjektion segment 2 reizart=0
neuron 2 strominjektion segment 2 dauerreiz=0
neuron 2 strominjektion segment 2 anzahl=0
neuron 2 strominjektion segment 2 alternieren=0
neuron 2 strominjektion segment 2 beginn=0
neuron 2 strominjektion segment 2 anstieg=0
neuron 2 strominjektion segment 2 ende=0
neuron 2 strominjektion segment 2 dach=0
neuron 2 strominjektion segment 2 periode=0
neuron 2 strominjektion segment 2 abfall=0
neuron 2 strominjektion segment 2 amplitude=0
neuron 2 strominjektion segment 2 pause=0
neuron 2 strominjektion aus datei in segment 3=0
neuron 2 strominjektion aus datei in segment 3 bezeichnung=
neuron 2 strominjektion in segment 3 aus datei=
neuron 2 strominjektion segment 3 an=0
neuron 2 strominjektion segment 3 reizart=0
neuron 2 strominjektion segment 3 dauerreiz=0
neuron 2 strominjektion segment 3 anzahl=0
neuron 2 strominjektion segment 3 alternieren=0
neuron 2 strominjektion segment 3 beginn=0
neuron 2 strominjektion segment 3 anstieg=0
neuron 2 strominjektion segment 3 ende=0
neuron 2 strominjektion segment 3 dach=0
neuron 2 strominjektion segment 3 periode=0
neuron 2 strominjektion segment 3 abfall=0
neuron 2 strominjektion segment 3 amplitude=0
neuron 2 strominjektion segment 3 pause=0
neuron 2 disk-symbol position x=15
neuron 2 disk-symbol position y=120
neuron 2 bild als icon darstellen=0
neuron 2 bild icon position x=-15
neuron 2 bild icon position y=120
neuron 2 bild icon datei=
neuron 2 bild icon mark datei=
neuron 2 bmp datei=
neuron 2 bmp x=0
neuron 2 bmp y=0
neuron 2 bmp datei anzeigen=0
neuron 2 spikezeiten speichern=0
neuron 2 psp-amplituden speichern=0
neuron 2 schwelle fuer psp-amplituden=0
neuron 2 parameter fuer ascii-export=0
neuron 2 sound bei spike-aufzeichnung=0
neuron 2 sound-frequenz bei spike-aufzeichnung=0
neuron 2 sound-dauer bei spike-aufzeichnung=0.000000
neuron 2 izhikevich modell aktiviert=0
neuron 2 izhikevich a=0
neuron 2 izhikevich b=0
neuron 2 izhikevich c=0
neuron 2 izhikevich d=0
neuron 2 izhikevich V=0
neuron 2 izhikevich U=0
neuron 2 izhikevich na potential=0
neuron 2 izhikevich korrigieren=0
neuron 2 izhikevich bezeichnung=
neuron 2 oeffnungsfaktor darstellen von synapse=0
neuron 2 bezeichnung zum darstellen von synapse=
neuron 2 queue zum darstellen von synapse=0
neuron 2 K(Ca)-kanal aktivieren=0
neuron 2 potclip aktivieren=0
neuron 2 potclip soma aktivieren=0
neuron 2 potclip soma art=0
neuron 2 potclip soma potential oben=0
neuron 2 potclip soma potential unten=0
neuron 2 potclip dendrit1 aktivieren=0
neuron 2 potclip dendrit1 art=0
neuron 2 potclip dendrit1 potential oben=0
neuron 2 potclip dendrit1 potential unten=0
neuron 2 potclip dendrit2 aktivieren=0
neuron 2 potclip dendrit2 art=0
neuron 2 potclip dendrit2 potential oben=0
neuron 2 potclip dendrit2 potential unten=0
neuron 2 potclip dendrit3 aktivieren=0
neuron 2 potclip dendrit3 art=0
neuron 2 potclip dendrit3 potential oben=0
neuron 2 potclip dendrit3 potential unten=0
neuron 2 potclip arc farbe=0
neuron 2 potclip arc abstand=0
neuron 2 potclip arc dicke=0
neuron 2 neuroneigenschaften ende
Diagramm 1 zu 2 hilfslinien=ja
Diagramm 1 zu 2 horizontale hilfslinien=ja
Diagramm 1 zu 2 vertikale hilfslinien=ja
Diagramm 1 zu 2 definierte horizontale hilfslinie=ja
Diagramm 1 zu 2 definierte vertikale hilfslinie=ja
Diagramm 1 zu 2 linienDicke=1
Diagramm 1 zu 2 linienArt (0: SOLID, 1: DASH, 2: DOT)=2
Diagramm 1 zu 2 linienWieTicks=0
Diagramm 1 zu 2 abstand horizontaler Linien=-44
Diagramm 1 zu 2 abstand vertikaler Linien=0
Diagramm 1 zu 2 X-Rand (in Pixel)=60
Diagramm 1 zu 2 X-Rand rechts (in Pixel)=0
Diagramm 1 zu 2 Y-Rand (in Pixel)=30
Diagramm 1 zu 2 achsenDicke=3
Diagramm 1 zu 2 tickDicke=1
Diagramm 1 zu 2 tickLaenge=20
Diagramm 1 zu 2 xTickPosition=-10
Diagramm 1 zu 2 yTickPosition=-20
Diagramm 1 zu 2 xTextAbstand=0
Diagramm 1 zu 2 yTextAbstand=-20
Diagramm 1 zu 2 tickFontSize=8
Diagramm 1 zu 2 dimensionen anzeigen=1
Diagramm 1 zu 2 x-dimension=[s]
Diagramm 1 zu 2 y-dimension=[mV]
Diagramm 1 zu 2 dimension links an x-achse=0
Diagramm 1 zu 2 schriftgröße für dimensionen=6
Diagramm 1 zu 2 abstand x-dimension von x-achse=-30
Diagramm 1 zu 2 position x-dimension entlang x-achse=0
Diagramm 1 zu 2 abstand y-dimension von y-achse=-20
Diagramm 1 zu 2 position y-dimension entlang y-achse=7
Diagramm 1 zu 2 ticks anpassen=0
Diagramm 1 zu 2 legendeFontSize=8
Diagramm 1 zu 2 legendePosition x=80
Diagramm 1 zu 2 legendePosition y=0
Diagramm 1 zu 2 legendeLinksbuendig=1
Diagramm 1 zu 2 xUrsprung (werte)=0.000000
Diagramm 1 zu 2 yUrsprung (werte)=0.000000
Diagramm 1 zu 2 anzahl dezimalstellen fuer x-achse automatisch=0
Diagramm 1 zu 2 anzahl dezimalstellen fuer x-achse=0
Diagramm 1 zu 2 anzahl dezimalstellen fuer werte=4
Diagramm 1 zu 2 anzahl dezimalstellen fuer hCursor=4
Diagramm 1 zu 2 anzahl dezimalstellen fuer vCursor=4
Diagramm 1 zu 2 x-tick im ursprung beschriften=nein
Diagramm 1 zu 2 y-tick im ursprung beschriften=nein
Diagramm 1 zu 2 xTickIntervall=0.5
Diagramm 1 zu 2 yTickIntervall=20
Diagramm 1 zu 2 minY=-100
Diagramm 1 zu 2 maxY=50
Diagramm 1 zu 2 minX=0
Diagramm 1 zu 2 maxX=10
Diagramm 1 zu 2 cursor dicke=1
Diagramm 1 zu 2 cursor art=0
Diagramm 1 zu 2 cursorFarbe rot=0
Diagramm 1 zu 2 cursorFarbe gruen=0
Diagramm 1 zu 2 cursorFarbe blau=255
Diagramm 1 zu 2 achsenFarbe rot=7
Diagramm 1 zu 2 achsenFarbe gruen=1
Diagramm 1 zu 2 achsenFarbe blau=237
Diagramm 1 zu 2 tickFarbe rot=0
Diagramm 1 zu 2 tickFarbe gruen=255
Diagramm 1 zu 2 tickFarbe blau=0
Diagramm 1 zu 2 linienFarbe rot=0
Diagramm 1 zu 2 linienFarbe gruen=128
Diagramm 1 zu 2 linienFarbe blau=128
Diagramm 1 zu 2 textFarbe rot=255
Diagramm 1 zu 2 textFarbe gruen=0
Diagramm 1 zu 2 textFarbe blau=0
Diagramm 1 zu 2 werte in legende anzeigen=0
Diagramm 1 zu 2 kurve zeichnen somapotential=ja
Diagramm 1 zu 2 kurve zeichnen natriumstrom=nein
Diagramm 1 zu 2 kurve zeichnen kaliumstrom=nein
Diagramm 1 zu 2 kurve zeichnen calziumstrom=nein
Diagramm 1 zu 2 kurve zeichnen gesamtstrom=nein
Diagramm 1 zu 2 kurve zeichnen dendritenpotential segment 1=nein
Diagramm 1 zu 2 kurve zeichnen dendritenpotential segment 2=nein
Diagramm 1 zu 2 kurve zeichnen dendritenpotential segment 3=nein
Diagramm 1 zu 2 farbe fuer Kurve 0=2113664
Diagramm 1 zu 2 linienart fuer Kurve 0=0
Diagramm 1 zu 2 liniendicke fuer Kurve 0=0
Diagramm 1 zu 2 yOffset fuer Kurve 0=0
Diagramm 1 zu 2 yZoom fuer Kurve 0=1
Diagramm 1 zu 2 referenz fuer Kurve 0=0
Diagramm 1 zu 2 stromreiz-segment fuer Kurve 0=0
Diagramm 1 zu 2 externe neuron id fuer Kurve 0=0
Diagramm 1 zu 2 externe kurve id fuer Kurve 0=0
Diagramm 1 zu 2 synapse id fuer Kurve 0=0
Diagramm 1 zu 2 Bezeichnung fuer Kurve 0=soma potential
Diagramm 1 zu 2 dimension fuer Kurve 0=mV
Diagramm 1 zu 2 eigene Y-achse fuer Kurve 0=0
Diagramm 1 zu 2 minY fuer Kurve 0=0
Diagramm 1 zu 2 maxY fuer Kurve 0=0
Diagramm 1 zu 2 X-pos fuer Kurve 0=0
Diagramm 1 zu 2 tick-pos fuer Kurve 0=0
Diagramm 1 zu 2 tick-laenge fuer Kurve 0=0
Diagramm 1 zu 2 anzahl ticks fuer Kurve 0=0
Diagramm 1 zu 2 fester tick abstand fuer Kurve 0=0
Diagramm 1 zu 2 tick abstand fuer Kurve 0=0
Diagramm 1 zu 2 dezimalstellen an fuer Kurve 0=0
Diagramm 1 zu 2 anzahl dezimalstellen fuer Kurve 0=0
Diagramm 1 zu 2 beschriftung abstand fuer Kurve 0=0
Diagramm 1 zu 2 0 von 2. y-achse auf x-achse 0=0
Diagramm 1 zu 2 dimension anzeigen fuer Kurve 0=0
Diagramm 1 zu 2 dimension abstand fuer Kurve 0=0
Diagramm 1 zu 2 dimension Y-pos fuer Kurve 0=0
Diagramm 1 zu 2 dicke 2. achse 0=0
[ende NEURON 2] *******************************************


[NEURON 3] *******************************************
neuron 3 name=MCN1
neuron 3 x-position=254
neuron 3 y-position=52
neuron 3 modell-typ=2
neuron 3 physiologische Parameter
neuron 3 P 0=3e-09
neuron 3 P 1=-0.07
neuron 3 P 2=3e-11
neuron 3 P 3=-0.07
neuron 3 P 4=4e-08
neuron 3 P 5=1
neuron 3 P 6=3
neuron 3 P 7=9.6e-09
neuron 3 P 8=-0.07
neuron 3 P 9=3e-10
neuron 3 P 10=4e-08
neuron 3 P 11=-0.07
neuron 3 P 59=0.05
neuron 3 P 60=1e-06
neuron 3 P 61=12
neuron 3 P 62=200000
neuron 3 P 63=-0.04
neuron 3 P 64=0.001
neuron 3 P 65=13
neuron 3 P 66=60000
neuron 3 P 67=-0.049
neuron 3 P 68=0.02
neuron 3 P 69=3
neuron 3 P 70=0
neuron 3 P 71=13
neuron 3 P 72=80000
neuron 3 P 73=-0.04
neuron 3 P 74=0.001
neuron 3 P 75=23
neuron 3 P 76=400
neuron 3 P 77=-0.036
neuron 3 P 78=0.002
neuron 3 P 79=1
neuron 3 P 80=1
neuron 3 P 81=-0.09
neuron 3 P 82=6e-07
neuron 3 P 83=12
neuron 3 P 84=20000
neuron 3 P 85=-0.031
neuron 3 P 86=0.0008
neuron 3 P 87=13
neuron 3 P 88=5000
neuron 3 P 89=-0.028
neuron 3 P 90=0.0004
neuron 3 P 91=4
neuron 3 P 92=0
neuron 3 P 93=0.15
neuron 3 P 94=1e-08
neuron 3 P 95=12
neuron 3 P 96=80000
neuron 3 P 97=0.01
neuron 3 P 98=0.011
neuron 3 P 99=13
neuron 3 P 100=1000
neuron 3 P 101=0.01
neuron 3 P 102=0.0005
neuron 3 P 103=5
neuron 3 P 104=0
neuron 3 P 105=-0.04
neuron 3 user-SWIM-kanal 0 gleichgewichtspotential=0
neuron 3 user-SWIM-kanal 0 leitfaehigkeit=0
neuron 3 user-SWIM-kanal 0 power=0
neuron 3 user-SWIM-kanal 0 torvariable initialwert=0
neuron 3 user-SWIM-kanal 0 form alpha=0
neuron 3 user-SWIM-kanal 0 rate alpha=0
neuron 3 user-SWIM-kanal 0 V0 alpha=0
neuron 3 user-SWIM-kanal 0 schrittweite alpha=0
neuron 3 user-SWIM-kanal 0 form beta=0
neuron 3 user-SWIM-kanal 0 rate beta=0
neuron 3 user-SWIM-kanal 0 V0 beta=0
neuron 3 user-SWIM-kanal 0 schrittweite beta=0
neuron 3 user-SWIM-kanal 0 berechnungsmodus fuer A und B=0
neuron 3 user-SWIM-kanal 0 aktivierungs definition, deaktivierung folgt=0
neuron 3 user-SWIM-kanal 0 bezeichnung=
neuron 3 user-SWIM-kanal 0 hilfsparameter alpha=0
neuron 3 user-SWIM-kanal 0 hilfsparameter beta=0
neuron 3 user-SWIM-kanal 0 strom ueber synapse aktivieren=0
neuron 3 user-SWIM-kanal 0 strom aktivieren ueber synapse ID=0
neuron 3 burstanalyse status=0
neuron 3 burstanalyse mindest gesamt-ap-anzahl=0
neuron 3 burstanalyse faktor fuer inter-burst-intervall=0
neuron 3 burstanalyse mindest ap-anzahl=0
neuron 3 burstanalyse mindestlaenge=0
neuron 3 burstanalyse mindestfrequenz=0
neuron 3 burstanalyse relative mindest ap-anzahl=0
neuron 3 burstanalyse relative mindestlaenge=0
neuron 3 burstanalyse relative mindestfrequenz=0
neuron 3 burstanalyse luecke bei aktiver reaktion mindestens=0
neuron 3 burstanalyse luecke bei aktiver reaktion maximal=0
neuron 3 burstanalyse box-farbe=0
neuron 3 burstanalyse box-rand=0
neuron 3 rauschen abklingzeit=0.001
neuron 3 rauschen häufigkeit=1000
neuron 3 rauschen intensität=1e-09
neuron 3 morphologische Parameter
neuron 3 flaeche rotanteil=0
neuron 3 flaeche gruenanteil=128
neuron 3 flaeche blauanteil=255
neuron 3 rand rotanteil=0
neuron 3 rand gruenanteil=0
neuron 3 rand blauanteil=0
neuron 3 axon rotanteil=0
neuron 3 axon gruenanteil=0
neuron 3 axon blauanteil=0
neuron 3 stromreiz kennzeichnung rotanteil=230
neuron 3 stromreiz kennzeichnung gruenanteil=20
neuron 3 stromreiz kennzeichnung blauanteil=20
neuron 3 stromreiz kennzeichnung laenge=60
neuron 3 stromreiz kennzeichnung dicke=7
neuron 3 stromreiz kennzeichnung position=0
neuron 3 dendritenorientierung=0
neuron 3 groesse=100
neuron 3 somagroesse=50
neuron 3 dendritenlaenge=1
neuron 3 dendritdicke=1
neuron 3 dicke der segmenttrennlinie=2
neuron 3 axonlaenge=10
neuron 3 synapsengroesse=25
neuron 3 markiert=0   (ja=1)
neuron 3 x-position des ausgabefensters=0
neuron 3 y-position des ausgabefensters=358
neuron 3 breite des ausgabefensters=1279
neuron 3 hoehe des ausgabefensters=111
neuron 3 voltage clamp an=0
neuron 3 voltage clamp startZeit=0
neuron 3 voltage clamp endeZeit=0
neuron 3 voltage clamp anfangsPotential=0
neuron 3 voltage clamp pulsPotential=0
neuron 3 voltage clamp endPotential=0
neuron 3 strominjektion-parameter
neuron 3 strominjektion bezeichnung=
neuron 3 strominjektion aus datei in segment 0=0
neuron 3 strominjektion aus datei in segment 0 bezeichnung=
neuron 3 strominjektion in segment 0 aus datei=
neuron 3 strominjektion segment 0 an=1
neuron 3 strominjektion segment 0 reizart=0
neuron 3 strominjektion segment 0 dauerreiz=0
neuron 3 strominjektion segment 0 anzahl=15100
neuron 3 strominjektion segment 0 anzahl bursts=0
neuron 3 strominjektion segment 0 burstabstand=0
neuron 3 strominjektion segment 0 einzelreiz=0
neuron 3 strominjektion segment 0 beginn=0.2
neuron 3 strominjektion segment 0 anstieg=0
neuron 3 strominjektion segment 0 ende=0
neuron 3 strominjektion segment 0 dach=0.002
neuron 3 strominjektion segment 0 periode=0
neuron 3 strominjektion segment 0 abfall=0
neuron 3 strominjektion segment 0 amplitude=2e-09
neuron 3 strominjektion segment 0 pause=0.065
neuron 3 strominjektion aus datei in segment 1=0
neuron 3 strominjektion aus datei in segment 1 bezeichnung=
neuron 3 strominjektion in segment 1 aus datei=
neuron 3 strominjektion segment 1 an=0
neuron 3 strominjektion segment 1 reizart=0
neuron 3 strominjektion segment 1 dauerreiz=0
neuron 3 strominjektion segment 1 anzahl=0
neuron 3 strominjektion segment 1 alternieren=0
neuron 3 strominjektion segment 1 beginn=0
neuron 3 strominjektion segment 1 anstieg=0
neuron 3 strominjektion segment 1 ende=0
neuron 3 strominjektion segment 1 dach=0
neuron 3 strominjektion segment 1 periode=0
neuron 3 strominjektion segment 1 abfall=0
neuron 3 strominjektion segment 1 amplitude=0
neuron 3 strominjektion segment 1 pause=0
neuron 3 strominjektion aus datei in segment 2=0
neuron 3 strominjektion aus datei in segment 2 bezeichnung=
neuron 3 strominjektion in segment 2 aus datei=
neuron 3 strominjektion segment 2 an=0
neuron 3 strominjektion segment 2 reizart=0
neuron 3 strominjektion segment 2 dauerreiz=0
neuron 3 strominjektion segment 2 anzahl=0
neuron 3 strominjektion segment 2 alternieren=0
neuron 3 strominjektion segment 2 beginn=0
neuron 3 strominjektion segment 2 anstieg=0
neuron 3 strominjektion segment 2 ende=0
neuron 3 strominjektion segment 2 dach=0
neuron 3 strominjektion segment 2 periode=0
neuron 3 strominjektion segment 2 abfall=0
neuron 3 strominjektion segment 2 amplitude=0
neuron 3 strominjektion segment 2 pause=0
neuron 3 strominjektion aus datei in segment 3=0
neuron 3 strominjektion aus datei in segment 3 bezeichnung=
neuron 3 strominjektion in segment 3 aus datei=
neuron 3 strominjektion segment 3 an=0
neuron 3 strominjektion segment 3 reizart=0
neuron 3 strominjektion segment 3 dauerreiz=0
neuron 3 strominjektion segment 3 anzahl=0
neuron 3 strominjektion segment 3 alternieren=0
neuron 3 strominjektion segment 3 beginn=0
neuron 3 strominjektion segment 3 anstieg=0
neuron 3 strominjektion segment 3 ende=0
neuron 3 strominjektion segment 3 dach=0
neuron 3 strominjektion segment 3 periode=0
neuron 3 strominjektion segment 3 abfall=0
neuron 3 strominjektion segment 3 amplitude=0
neuron 3 strominjektion segment 3 pause=0
neuron 3 disk-symbol position x=15
neuron 3 disk-symbol position y=120
neuron 3 bild als icon darstellen=0
neuron 3 bild icon position x=-15
neuron 3 bild icon position y=120
neuron 3 bild icon datei=
neuron 3 bild icon mark datei=
neuron 3 bmp datei=
neuron 3 bmp x=0
neuron 3 bmp y=0
neuron 3 bmp datei anzeigen=0
neuron 3 spikezeiten speichern=0
neuron 3 psp-amplituden speichern=0
neuron 3 schwelle fuer psp-amplituden=0
neuron 3 parameter fuer ascii-export=0
neuron 3 sound bei spike-aufzeichnung=0
neuron 3 sound-frequenz bei spike-aufzeichnung=0
neuron 3 sound-dauer bei spike-aufzeichnung=0.000000
neuron 3 izhikevich modell aktiviert=0
neuron 3 izhikevich a=0
neuron 3 izhikevich b=0
neuron 3 izhikevich c=0
neuron 3 izhikevich d=0
neuron 3 izhikevich V=0
neuron 3 izhikevich U=0
neuron 3 izhikevich na potential=0
neuron 3 izhikevich korrigieren=0
neuron 3 izhikevich bezeichnung=
neuron 3 oeffnungsfaktor darstellen von synapse=0
neuron 3 bezeichnung zum darstellen von synapse=
neuron 3 queue zum darstellen von synapse=0
neuron 3 K(Ca)-kanal aktivieren=0
neuron 3 potclip aktivieren=0
neuron 3 potclip soma aktivieren=0
neuron 3 potclip soma art=0
neuron 3 potclip soma potential oben=0
neuron 3 potclip soma potential unten=0
neuron 3 potclip dendrit1 aktivieren=0
neuron 3 potclip dendrit1 art=0
neuron 3 potclip dendrit1 potential oben=0
neuron 3 potclip dendrit1 potential unten=0
neuron 3 potclip dendrit2 aktivieren=0
neuron 3 potclip dendrit2 art=0
neuron 3 potclip dendrit2 potential oben=0
neuron 3 potclip dendrit2 potential unten=0
neuron 3 potclip dendrit3 aktivieren=0
neuron 3 potclip dendrit3 art=0
neuron 3 potclip dendrit3 potential oben=0
neuron 3 potclip dendrit3 potential unten=0
neuron 3 potclip arc farbe=0
neuron 3 potclip arc abstand=0
neuron 3 potclip arc dicke=0
neuron 3 neuroneigenschaften ende
Diagramm 1 zu 3 hilfslinien=ja
Diagramm 1 zu 3 horizontale hilfslinien=ja
Diagramm 1 zu 3 vertikale hilfslinien=ja
Diagramm 1 zu 3 definierte horizontale hilfslinie=ja
Diagramm 1 zu 3 definierte vertikale hilfslinie=ja
Diagramm 1 zu 3 linienDicke=1
Diagramm 1 zu 3 linienArt (0: SOLID, 1: DASH, 2: DOT)=2
Diagramm 1 zu 3 linienWieTicks=0
Diagramm 1 zu 3 abstand horizontaler Linien=-44
Diagramm 1 zu 3 abstand vertikaler Linien=0
Diagramm 1 zu 3 X-Rand (in Pixel)=60
Diagramm 1 zu 3 X-Rand rechts (in Pixel)=0
Diagramm 1 zu 3 Y-Rand (in Pixel)=30
Diagramm 1 zu 3 achsenDicke=3
Diagramm 1 zu 3 tickDicke=1
Diagramm 1 zu 3 tickLaenge=20
Diagramm 1 zu 3 xTickPosition=-10
Diagramm 1 zu 3 yTickPosition=-20
Diagramm 1 zu 3 xTextAbstand=0
Diagramm 1 zu 3 yTextAbstand=-20
Diagramm 1 zu 3 tickFontSize=8
Diagramm 1 zu 3 dimensionen anzeigen=1
Diagramm 1 zu 3 x-dimension=[s]
Diagramm 1 zu 3 y-dimension=[mV]
Diagramm 1 zu 3 dimension links an x-achse=0
Diagramm 1 zu 3 schriftgröße für dimensionen=6
Diagramm 1 zu 3 abstand x-dimension von x-achse=-30
Diagramm 1 zu 3 position x-dimension entlang x-achse=0
Diagramm 1 zu 3 abstand y-dimension von y-achse=-20
Diagramm 1 zu 3 position y-dimension entlang y-achse=7
Diagramm 1 zu 3 ticks anpassen=0
Diagramm 1 zu 3 legendeFontSize=8
Diagramm 1 zu 3 legendePosition x=80
Diagramm 1 zu 3 legendePosition y=0
Diagramm 1 zu 3 legendeLinksbuendig=1
Diagramm 1 zu 3 xUrsprung (werte)=0.000000
Diagramm 1 zu 3 yUrsprung (werte)=0.000000
Diagramm 1 zu 3 anzahl dezimalstellen fuer x-achse automatisch=0
Diagramm 1 zu 3 anzahl dezimalstellen fuer x-achse=0
Diagramm 1 zu 3 anzahl dezimalstellen fuer werte=4
Diagramm 1 zu 3 anzahl dezimalstellen fuer hCursor=4
Diagramm 1 zu 3 anzahl dezimalstellen fuer vCursor=4
Diagramm 1 zu 3 x-tick im ursprung beschriften=nein
Diagramm 1 zu 3 y-tick im ursprung beschriften=nein
Diagramm 1 zu 3 xTickIntervall=0.5
Diagramm 1 zu 3 yTickIntervall=20
Diagramm 1 zu 3 minY=-100
Diagramm 1 zu 3 maxY=50
Diagramm 1 zu 3 minX=0
Diagramm 1 zu 3 maxX=10
Diagramm 1 zu 3 cursor dicke=1
Diagramm 1 zu 3 cursor art=0
Diagramm 1 zu 3 cursorFarbe rot=0
Diagramm 1 zu 3 cursorFarbe gruen=0
Diagramm 1 zu 3 cursorFarbe blau=255
Diagramm 1 zu 3 achsenFarbe rot=7
Diagramm 1 zu 3 achsenFarbe gruen=1
Diagramm 1 zu 3 achsenFarbe blau=237
Diagramm 1 zu 3 tickFarbe rot=0
Diagramm 1 zu 3 tickFarbe gruen=255
Diagramm 1 zu 3 tickFarbe blau=0
Diagramm 1 zu 3 linienFarbe rot=0
Diagramm 1 zu 3 linienFarbe gruen=128
Diagramm 1 zu 3 linienFarbe blau=128
Diagramm 1 zu 3 textFarbe rot=255
Diagramm 1 zu 3 textFarbe gruen=0
Diagramm 1 zu 3 textFarbe blau=0
Diagramm 1 zu 3 werte in legende anzeigen=0
Diagramm 1 zu 3 kurve zeichnen somapotential=ja
Diagramm 1 zu 3 kurve zeichnen natriumstrom=nein
Diagramm 1 zu 3 kurve zeichnen kaliumstrom=nein
Diagramm 1 zu 3 kurve zeichnen calziumstrom=nein
Diagramm 1 zu 3 kurve zeichnen gesamtstrom=nein
Diagramm 1 zu 3 kurve zeichnen dendritenpotential segment 1=nein
Diagramm 1 zu 3 kurve zeichnen dendritenpotential segment 2=nein
Diagramm 1 zu 3 kurve zeichnen dendritenpotential segment 3=nein
Diagramm 1 zu 3 farbe fuer Kurve 0=2113664
Diagramm 1 zu 3 linienart fuer Kurve 0=0
Diagramm 1 zu 3 liniendicke fuer Kurve 0=0
Diagramm 1 zu 3 yOffset fuer Kurve 0=0
Diagramm 1 zu 3 yZoom fuer Kurve 0=1
Diagramm 1 zu 3 referenz fuer Kurve 0=0
Diagramm 1 zu 3 stromreiz-segment fuer Kurve 0=0
Diagramm 1 zu 3 externe neuron id fuer Kurve 0=0
Diagramm 1 zu 3 externe kurve id fuer Kurve 0=0
Diagramm 1 zu 3 synapse id fuer Kurve 0=0
Diagramm 1 zu 3 Bezeichnung fuer Kurve 0=soma potential
Diagramm 1 zu 3 dimension fuer Kurve 0=mV
Diagramm 1 zu 3 eigene Y-achse fuer Kurve 0=0
Diagramm 1 zu 3 minY fuer Kurve 0=0
Diagramm 1 zu 3 maxY fuer Kurve 0=0
Diagramm 1 zu 3 X-pos fuer Kurve 0=0
Diagramm 1 zu 3 tick-pos fuer Kurve 0=0
Diagramm 1 zu 3 tick-laenge fuer Kurve 0=0
Diagramm 1 zu 3 anzahl ticks fuer Kurve 0=0
Diagramm 1 zu 3 fester tick abstand fuer Kurve 0=0
Diagramm 1 zu 3 tick abstand fuer Kurve 0=0
Diagramm 1 zu 3 dezimalstellen an fuer Kurve 0=0
Diagramm 1 zu 3 anzahl dezimalstellen fuer Kurve 0=0
Diagramm 1 zu 3 beschriftung abstand fuer Kurve 0=0
Diagramm 1 zu 3 0 von 2. y-achse auf x-achse 0=0
Diagramm 1 zu 3 dimension anzeigen fuer Kurve 0=0
Diagramm 1 zu 3 dimension abstand fuer Kurve 0=0
Diagramm 1 zu 3 dimension Y-pos fuer Kurve 0=0
Diagramm 1 zu 3 dicke 2. achse 0=0
[ende NEURON 3] *******************************************


[NEURON 4] *******************************************
neuron 4 name=Int1
neuron 4 x-position=369
neuron 4 y-position=327
neuron 4 modell-typ=2
neuron 4 physiologische Parameter
neuron 4 P 0=3e-09
neuron 4 P 1=-0.07
neuron 4 P 2=4.85e-10
neuron 4 P 3=-0.07
neuron 4 P 4=4e-08
neuron 4 P 5=1
neuron 4 P 6=3
neuron 4 P 7=9.6e-09
neuron 4 P 8=-0.07
neuron 4 P 9=4.85e-10
neuron 4 P 10=4e-08
neuron 4 P 11=-0.07
neuron 4 P 59=0.05
neuron 4 P 60=1e-06
neuron 4 P 61=12
neuron 4 P 62=200000
neuron 4 P 63=-0.04
neuron 4 P 64=0.001
neuron 4 P 65=13
neuron 4 P 66=60000
neuron 4 P 67=-0.049
neuron 4 P 68=0.02
neuron 4 P 69=3
neuron 4 P 70=0
neuron 4 P 71=13
neuron 4 P 72=80000
neuron 4 P 73=-0.04
neuron 4 P 74=0.001
neuron 4 P 75=23
neuron 4 P 76=400
neuron 4 P 77=-0.036
neuron 4 P 78=0.002
neuron 4 P 79=1
neuron 4 P 80=1
neuron 4 P 81=-0.09
neuron 4 P 82=6e-07
neuron 4 P 83=12
neuron 4 P 84=20000
neuron 4 P 85=-0.031
neuron 4 P 86=0.0008
neuron 4 P 87=13
neuron 4 P 88=5000
neuron 4 P 89=-0.028
neuron 4 P 90=0.0004
neuron 4 P 91=4
neuron 4 P 92=0
neuron 4 P 93=0.15
neuron 4 P 94=1e-08
neuron 4 P 95=12
neuron 4 P 96=80000
neuron 4 P 97=0.01
neuron 4 P 98=0.011
neuron 4 P 99=13
neuron 4 P 100=1000
neuron 4 P 101=0.01
neuron 4 P 102=0.0005
neuron 4 P 103=5
neuron 4 P 104=0
neuron 4 P 105=-0.04
neuron 4 user-SWIM-kanal 0 gleichgewichtspotential=0
neuron 4 user-SWIM-kanal 0 leitfaehigkeit=0
neuron 4 user-SWIM-kanal 0 power=0
neuron 4 user-SWIM-kanal 0 torvariable initialwert=0
neuron 4 user-SWIM-kanal 0 form alpha=0
neuron 4 user-SWIM-kanal 0 rate alpha=0
neuron 4 user-SWIM-kanal 0 V0 alpha=0
neuron 4 user-SWIM-kanal 0 schrittweite alpha=0
neuron 4 user-SWIM-kanal 0 form beta=0
neuron 4 user-SWIM-kanal 0 rate beta=0
neuron 4 user-SWIM-kanal 0 V0 beta=0
neuron 4 user-SWIM-kanal 0 schrittweite beta=0
neuron 4 user-SWIM-kanal 0 berechnungsmodus fuer A und B=0
neuron 4 user-SWIM-kanal 0 aktivierungs definition, deaktivierung folgt=0
neuron 4 user-SWIM-kanal 0 bezeichnung=
neuron 4 user-SWIM-kanal 0 hilfsparameter alpha=0
neuron 4 user-SWIM-kanal 0 hilfsparameter beta=0
neuron 4 user-SWIM-kanal 0 strom ueber synapse aktivieren=0
neuron 4 user-SWIM-kanal 0 strom aktivieren ueber synapse ID=0
neuron 4 burstanalyse status=0
neuron 4 burstanalyse mindest gesamt-ap-anzahl=0
neuron 4 burstanalyse faktor fuer inter-burst-intervall=0
neuron 4 burstanalyse mindest ap-anzahl=0
neuron 4 burstanalyse mindestlaenge=0
neuron 4 burstanalyse mindestfrequenz=0
neuron 4 burstanalyse relative mindest ap-anzahl=0
neuron 4 burstanalyse relative mindestlaenge=0
neuron 4 burstanalyse relative mindestfrequenz=0
neuron 4 burstanalyse luecke bei aktiver reaktion mindestens=0
neuron 4 burstanalyse luecke bei aktiver reaktion maximal=0
neuron 4 burstanalyse box-farbe=0
neuron 4 burstanalyse box-rand=0
neuron 4 rauschen abklingzeit=0.001
neuron 4 rauschen häufigkeit=1000
neuron 4 rauschen intensität=1e-09
neuron 4 morphologische Parameter
neuron 4 flaeche rotanteil=44
neuron 4 flaeche gruenanteil=177
neuron 4 flaeche blauanteil=171
neuron 4 rand rotanteil=0
neuron 4 rand gruenanteil=0
neuron 4 rand blauanteil=0
neuron 4 axon rotanteil=0
neuron 4 axon gruenanteil=0
neuron 4 axon blauanteil=0
neuron 4 stromreiz kennzeichnung rotanteil=230
neuron 4 stromreiz kennzeichnung gruenanteil=20
neuron 4 stromreiz kennzeichnung blauanteil=20
neuron 4 stromreiz kennzeichnung laenge=60
neuron 4 stromreiz kennzeichnung dicke=7
neuron 4 stromreiz kennzeichnung position=0
neuron 4 dendritenorientierung=0
neuron 4 groesse=100
neuron 4 somagroesse=50
neuron 4 dendritenlaenge=1
neuron 4 dendritdicke=1
neuron 4 dicke der segmenttrennlinie=2
neuron 4 axonlaenge=10
neuron 4 synapsengroesse=25
neuron 4 markiert=0   (ja=1)
neuron 4 x-position des ausgabefensters=0
neuron 4 y-position des ausgabefensters=524
neuron 4 breite des ausgabefensters=1279
neuron 4 hoehe des ausgabefensters=449
neuron 4 voltage clamp an=0
neuron 4 voltage clamp startZeit=0
neuron 4 voltage clamp endeZeit=0
neuron 4 voltage clamp anfangsPotential=0
neuron 4 voltage clamp pulsPotential=0
neuron 4 voltage clamp endPotential=0
neuron 4 strominjektion-parameter
neuron 4 strominjektion bezeichnung=
neuron 4 strominjektion aus datei in segment 0=0
neuron 4 strominjektion aus datei in segment 0 bezeichnung=
neuron 4 strominjektion in segment 0 aus datei=
neuron 4 strominjektion segment 0 an=0
neuron 4 strominjektion segment 0 reizart=0
neuron 4 strominjektion segment 0 dauerreiz=0
neuron 4 strominjektion segment 0 anzahl=30
neuron 4 strominjektion segment 0 anzahl bursts=0
neuron 4 strominjektion segment 0 burstabstand=0
neuron 4 strominjektion segment 0 einzelreiz=0
neuron 4 strominjektion segment 0 beginn=0.5
neuron 4 strominjektion segment 0 anstieg=0
neuron 4 strominjektion segment 0 ende=0
neuron 4 strominjektion segment 0 dach=1
neuron 4 strominjektion segment 0 periode=0
neuron 4 strominjektion segment 0 abfall=0
neuron 4 strominjektion segment 0 amplitude=1e-10
neuron 4 strominjektion segment 0 pause=0.5
neuron 4 strominjektion aus datei in segment 1=0
neuron 4 strominjektion aus datei in segment 1 bezeichnung=
neuron 4 strominjektion in segment 1 aus datei=
neuron 4 strominjektion segment 1 an=0
neuron 4 strominjektion segment 1 reizart=0
neuron 4 strominjektion segment 1 dauerreiz=0
neuron 4 strominjektion segment 1 anzahl=0
neuron 4 strominjektion segment 1 alternieren=0
neuron 4 strominjektion segment 1 beginn=0
neuron 4 strominjektion segment 1 anstieg=0
neuron 4 strominjektion segment 1 ende=0
neuron 4 strominjektion segment 1 dach=0
neuron 4 strominjektion segment 1 periode=0
neuron 4 strominjektion segment 1 abfall=0
neuron 4 strominjektion segment 1 amplitude=0
neuron 4 strominjektion segment 1 pause=0
neuron 4 strominjektion aus datei in segment 2=0
neuron 4 strominjektion aus datei in segment 2 bezeichnung=
neuron 4 strominjektion in segment 2 aus datei=
neuron 4 strominjektion segment 2 an=0
neuron 4 strominjektion segment 2 reizart=0
neuron 4 strominjektion segment 2 dauerreiz=0
neuron 4 strominjektion segment 2 anzahl=0
neuron 4 strominjektion segment 2 alternieren=0
neuron 4 strominjektion segment 2 beginn=0
neuron 4 strominjektion segment 2 anstieg=0
neuron 4 strominjektion segment 2 ende=0
neuron 4 strominjektion segment 2 dach=0
neuron 4 strominjektion segment 2 periode=0
neuron 4 strominjektion segment 2 abfall=0
neuron 4 strominjektion segment 2 amplitude=0
neuron 4 strominjektion segment 2 pause=0
neuron 4 strominjektion aus datei in segment 3=0
neuron 4 strominjektion aus datei in segment 3 bezeichnung=
neuron 4 strominjektion in segment 3 aus datei=
neuron 4 strominjektion segment 3 an=0
neuron 4 strominjektion segment 3 reizart=0
neuron 4 strominjektion segment 3 dauerreiz=0
neuron 4 strominjektion segment 3 anzahl=0
neuron 4 strominjektion segment 3 alternieren=0
neuron 4 strominjektion segment 3 beginn=0
neuron 4 strominjektion segment 3 anstieg=0
neuron 4 strominjektion segment 3 ende=0
neuron 4 strominjektion segment 3 dach=0
neuron 4 strominjektion segment 3 periode=0
neuron 4 strominjektion segment 3 abfall=0
neuron 4 strominjektion segment 3 amplitude=0
neuron 4 strominjektion segment 3 pause=0
neuron 4 disk-symbol position x=15
neuron 4 disk-symbol position y=120
neuron 4 bild als icon darstellen=0
neuron 4 bild icon position x=-15
neuron 4 bild icon position y=120
neuron 4 bild icon datei=
neuron 4 bild icon mark datei=
neuron 4 bmp datei=
neuron 4 bmp x=0
neuron 4 bmp y=0
neuron 4 bmp datei anzeigen=0
neuron 4 spikezeiten speichern=0
neuron 4 psp-amplituden speichern=0
neuron 4 schwelle fuer psp-amplituden=0
neuron 4 parameter fuer ascii-export=0
neuron 4 sound bei spike-aufzeichnung=0
neuron 4 sound-frequenz bei spike-aufzeichnung=0
neuron 4 sound-dauer bei spike-aufzeichnung=0.000000
neuron 4 izhikevich modell aktiviert=0
neuron 4 izhikevich a=0
neuron 4 izhikevich b=0
neuron 4 izhikevich c=0
neuron 4 izhikevich d=0
neuron 4 izhikevich V=0
neuron 4 izhikevich U=0
neuron 4 izhikevich na potential=0
neuron 4 izhikevich korrigieren=0
neuron 4 izhikevich bezeichnung=
neuron 4 oeffnungsfaktor darstellen von synapse=0
neuron 4 bezeichnung zum darstellen von synapse=
neuron 4 queue zum darstellen von synapse=0
neuron 4 K(Ca)-kanal aktivieren=0
neuron 4 potclip aktivieren=0
neuron 4 potclip soma aktivieren=0
neuron 4 potclip soma art=0
neuron 4 potclip soma potential oben=0
neuron 4 potclip soma potential unten=0
neuron 4 potclip dendrit1 aktivieren=0
neuron 4 potclip dendrit1 art=0
neuron 4 potclip dendrit1 potential oben=0
neuron 4 potclip dendrit1 potential unten=0
neuron 4 potclip dendrit2 aktivieren=0
neuron 4 potclip dendrit2 art=0
neuron 4 potclip dendrit2 potential oben=0
neuron 4 potclip dendrit2 potential unten=0
neuron 4 potclip dendrit3 aktivieren=0
neuron 4 potclip dendrit3 art=0
neuron 4 potclip dendrit3 potential oben=0
neuron 4 potclip dendrit3 potential unten=0
neuron 4 potclip arc farbe=0
neuron 4 potclip arc abstand=0
neuron 4 potclip arc dicke=0
neuron 4 neuroneigenschaften ende
Diagramm 1 zu 4 hilfslinien=ja
Diagramm 1 zu 4 horizontale hilfslinien=ja
Diagramm 1 zu 4 vertikale hilfslinien=ja
Diagramm 1 zu 4 definierte horizontale hilfslinie=ja
Diagramm 1 zu 4 definierte vertikale hilfslinie=ja
Diagramm 1 zu 4 linienDicke=1
Diagramm 1 zu 4 linienArt (0: SOLID, 1: DASH, 2: DOT)=2
Diagramm 1 zu 4 linienWieTicks=0
Diagramm 1 zu 4 abstand horizontaler Linien=-44
Diagramm 1 zu 4 abstand vertikaler Linien=0
Diagramm 1 zu 4 X-Rand (in Pixel)=60
Diagramm 1 zu 4 X-Rand rechts (in Pixel)=0
Diagramm 1 zu 4 Y-Rand (in Pixel)=30
Diagramm 1 zu 4 achsenDicke=3
Diagramm 1 zu 4 tickDicke=1
Diagramm 1 zu 4 tickLaenge=20
Diagramm 1 zu 4 xTickPosition=-10
Diagramm 1 zu 4 yTickPosition=-20
Diagramm 1 zu 4 xTextAbstand=0
Diagramm 1 zu 4 yTextAbstand=-20
Diagramm 1 zu 4 tickFontSize=8
Diagramm 1 zu 4 dimensionen anzeigen=1
Diagramm 1 zu 4 x-dimension=[s]
Diagramm 1 zu 4 y-dimension=[mV]
Diagramm 1 zu 4 dimension links an x-achse=0
Diagramm 1 zu 4 schriftgröße für dimensionen=6
Diagramm 1 zu 4 abstand x-dimension von x-achse=-30
Diagramm 1 zu 4 position x-dimension entlang x-achse=0
Diagramm 1 zu 4 abstand y-dimension von y-achse=-20
Diagramm 1 zu 4 position y-dimension entlang y-achse=7
Diagramm 1 zu 4 ticks anpassen=0
Diagramm 1 zu 4 legendeFontSize=8
Diagramm 1 zu 4 legendePosition x=80
Diagramm 1 zu 4 legendePosition y=0
Diagramm 1 zu 4 legendeLinksbuendig=1
Diagramm 1 zu 4 xUrsprung (werte)=37.500000
Diagramm 1 zu 4 yUrsprung (werte)=0.000000
Diagramm 1 zu 4 anzahl dezimalstellen fuer x-achse automatisch=0
Diagramm 1 zu 4 anzahl dezimalstellen fuer x-achse=0
Diagramm 1 zu 4 anzahl dezimalstellen fuer werte=4
Diagramm 1 zu 4 anzahl dezimalstellen fuer hCursor=4
Diagramm 1 zu 4 anzahl dezimalstellen fuer vCursor=4
Diagramm 1 zu 4 x-tick im ursprung beschriften=nein
Diagramm 1 zu 4 y-tick im ursprung beschriften=nein
Diagramm 1 zu 4 xTickIntervall=0.5
Diagramm 1 zu 4 yTickIntervall=20
Diagramm 1 zu 4 minY=-100
Diagramm 1 zu 4 maxY=50
Diagramm 1 zu 4 minX=37.5
Diagramm 1 zu 4 maxX=62.5
Diagramm 1 zu 4 cursor dicke=1
Diagramm 1 zu 4 cursor art=0
Diagramm 1 zu 4 cursorFarbe rot=0
Diagramm 1 zu 4 cursorFarbe gruen=0
Diagramm 1 zu 4 cursorFarbe blau=255
Diagramm 1 zu 4 achsenFarbe rot=7
Diagramm 1 zu 4 achsenFarbe gruen=1
Diagramm 1 zu 4 achsenFarbe blau=237
Diagramm 1 zu 4 tickFarbe rot=0
Diagramm 1 zu 4 tickFarbe gruen=255
Diagramm 1 zu 4 tickFarbe blau=0
Diagramm 1 zu 4 linienFarbe rot=0
Diagramm 1 zu 4 linienFarbe gruen=128
Diagramm 1 zu 4 linienFarbe blau=128
Diagramm 1 zu 4 textFarbe rot=255
Diagramm 1 zu 4 textFarbe gruen=0
Diagramm 1 zu 4 textFarbe blau=0
Diagramm 1 zu 4 werte in legende anzeigen=0
Diagramm 1 zu 4 kurve zeichnen somapotential=ja
Diagramm 1 zu 4 kurve zeichnen natriumstrom=nein
Diagramm 1 zu 4 kurve zeichnen kaliumstrom=nein
Diagramm 1 zu 4 kurve zeichnen calziumstrom=nein
Diagramm 1 zu 4 kurve zeichnen gesamtstrom=nein
Diagramm 1 zu 4 kurve zeichnen dendritenpotential segment 1=nein
Diagramm 1 zu 4 kurve zeichnen dendritenpotential segment 2=nein
Diagramm 1 zu 4 kurve zeichnen dendritenpotential segment 3=nein
Diagramm 1 zu 4 farbe fuer Kurve 0=2113664
Diagramm 1 zu 4 linienart fuer Kurve 0=0
Diagramm 1 zu 4 liniendicke fuer Kurve 0=0
Diagramm 1 zu 4 yOffset fuer Kurve 0=0
Diagramm 1 zu 4 yZoom fuer Kurve 0=1
Diagramm 1 zu 4 referenz fuer Kurve 0=0
Diagramm 1 zu 4 stromreiz-segment fuer Kurve 0=0
Diagramm 1 zu 4 externe neuron id fuer Kurve 0=0
Diagramm 1 zu 4 externe kurve id fuer Kurve 0=0
Diagramm 1 zu 4 synapse id fuer Kurve 0=0
Diagramm 1 zu 4 Bezeichnung fuer Kurve 0=soma potential
Diagramm 1 zu 4 dimension fuer Kurve 0=mV
Diagramm 1 zu 4 eigene Y-achse fuer Kurve 0=0
Diagramm 1 zu 4 minY fuer Kurve 0=0
Diagramm 1 zu 4 maxY fuer Kurve 0=0
Diagramm 1 zu 4 X-pos fuer Kurve 0=0
Diagramm 1 zu 4 tick-pos fuer Kurve 0=0
Diagramm 1 zu 4 tick-laenge fuer Kurve 0=0
Diagramm 1 zu 4 anzahl ticks fuer Kurve 0=0
Diagramm 1 zu 4 fester tick abstand fuer Kurve 0=0
Diagramm 1 zu 4 tick abstand fuer Kurve 0=0
Diagramm 1 zu 4 dezimalstellen an fuer Kurve 0=0
Diagramm 1 zu 4 anzahl dezimalstellen fuer Kurve 0=0
Diagramm 1 zu 4 beschriftung abstand fuer Kurve 0=0
Diagramm 1 zu 4 0 von 2. y-achse auf x-achse 0=0
Diagramm 1 zu 4 dimension anzeigen fuer Kurve 0=0
Diagramm 1 zu 4 dimension abstand fuer Kurve 0=0
Diagramm 1 zu 4 dimension Y-pos fuer Kurve 0=0
Diagramm 1 zu 4 dicke 2. achse 0=0
[ende NEURON 4] *******************************************


[NEURON 5] *******************************************
neuron 5 name=AB
neuron 5 x-position=593
neuron 5 y-position=309
neuron 5 modell-typ=2
neuron 5 physiologische Parameter
neuron 5 P 0=3e-09
neuron 5 P 1=-0.07
neuron 5 P 2=9.9e-10
neuron 5 P 3=-0.07
neuron 5 P 4=4e-08
neuron 5 P 5=1
neuron 5 P 6=3
neuron 5 P 7=9.6e-09
neuron 5 P 8=-0.07
neuron 5 P 9=9.9e-09
neuron 5 P 10=4e-08
neuron 5 P 11=-0.07
neuron 5 P 59=0.05
neuron 5 P 60=1e-06
neuron 5 P 61=12
neuron 5 P 62=200000
neuron 5 P 63=-0.04
neuron 5 P 64=0.001
neuron 5 P 65=13
neuron 5 P 66=60000
neuron 5 P 67=-0.049
neuron 5 P 68=0.02
neuron 5 P 69=3
neuron 5 P 70=0
neuron 5 P 71=13
neuron 5 P 72=80000
neuron 5 P 73=-0.04
neuron 5 P 74=0.001
neuron 5 P 75=23
neuron 5 P 76=400
neuron 5 P 77=-0.036
neuron 5 P 78=0.002
neuron 5 P 79=1
neuron 5 P 80=1
neuron 5 P 81=-0.09
neuron 5 P 82=1e-06
neuron 5 P 83=12
neuron 5 P 84=20000
neuron 5 P 85=-0.031
neuron 5 P 86=0.0008
neuron 5 P 87=13
neuron 5 P 88=5000
neuron 5 P 89=-0.028
neuron 5 P 90=0.0004
neuron 5 P 91=4
neuron 5 P 92=0
neuron 5 P 93=0.15
neuron 5 P 94=1e-08
neuron 5 P 95=12
neuron 5 P 96=80000
neuron 5 P 97=0.01
neuron 5 P 98=0.011
neuron 5 P 99=13
neuron 5 P 100=1000
neuron 5 P 101=0.01
neuron 5 P 102=0.0005
neuron 5 P 103=5
neuron 5 P 104=0
neuron 5 P 105=-0.04
neuron 5 user-SWIM-kanal 0 gleichgewichtspotential=0
neuron 5 user-SWIM-kanal 0 leitfaehigkeit=0
neuron 5 user-SWIM-kanal 0 power=0
neuron 5 user-SWIM-kanal 0 torvariable initialwert=0
neuron 5 user-SWIM-kanal 0 form alpha=0
neuron 5 user-SWIM-kanal 0 rate alpha=0
neuron 5 user-SWIM-kanal 0 V0 alpha=0
neuron 5 user-SWIM-kanal 0 schrittweite alpha=0
neuron 5 user-SWIM-kanal 0 form beta=0
neuron 5 user-SWIM-kanal 0 rate beta=0
neuron 5 user-SWIM-kanal 0 V0 beta=0
neuron 5 user-SWIM-kanal 0 schrittweite beta=0
neuron 5 user-SWIM-kanal 0 berechnungsmodus fuer A und B=0
neuron 5 user-SWIM-kanal 0 aktivierungs definition, deaktivierung folgt=0
neuron 5 user-SWIM-kanal 0 bezeichnung=
neuron 5 user-SWIM-kanal 0 hilfsparameter alpha=0
neuron 5 user-SWIM-kanal 0 hilfsparameter beta=0
neuron 5 user-SWIM-kanal 0 strom ueber synapse aktivieren=0
neuron 5 user-SWIM-kanal 0 strom aktivieren ueber synapse ID=0
neuron 5 burstanalyse status=0
neuron 5 burstanalyse mindest gesamt-ap-anzahl=0
neuron 5 burstanalyse faktor fuer inter-burst-intervall=0
neuron 5 burstanalyse mindest ap-anzahl=0
neuron 5 burstanalyse mindestlaenge=0
neuron 5 burstanalyse mindestfrequenz=0
neuron 5 burstanalyse relative mindest ap-anzahl=0
neuron 5 burstanalyse relative mindestlaenge=0
neuron 5 burstanalyse relative mindestfrequenz=0
neuron 5 burstanalyse luecke bei aktiver reaktion mindestens=0
neuron 5 burstanalyse luecke bei aktiver reaktion maximal=0
neuron 5 burstanalyse box-farbe=0
neuron 5 burstanalyse box-rand=0
neuron 5 rauschen abklingzeit=0.001
neuron 5 rauschen häufigkeit=1000
neuron 5 rauschen intensität=1e-09
neuron 5 morphologische Parameter
neuron 5 flaeche rotanteil=128
neuron 5 flaeche gruenanteil=128
neuron 5 flaeche blauanteil=255
neuron 5 rand rotanteil=0
neuron 5 rand gruenanteil=0
neuron 5 rand blauanteil=0
neuron 5 axon rotanteil=0
neuron 5 axon gruenanteil=0
neuron 5 axon blauanteil=0
neuron 5 stromreiz kennzeichnung rotanteil=230
neuron 5 stromreiz kennzeichnung gruenanteil=20
neuron 5 stromreiz kennzeichnung blauanteil=20
neuron 5 stromreiz kennzeichnung laenge=60
neuron 5 stromreiz kennzeichnung dicke=7
neuron 5 stromreiz kennzeichnung position=0
neuron 5 dendritenorientierung=0
neuron 5 groesse=100
neuron 5 somagroesse=50
neuron 5 dendritenlaenge=1
neuron 5 dendritdicke=1
neuron 5 dicke der segmenttrennlinie=2
neuron 5 axonlaenge=10
neuron 5 synapsengroesse=25
neuron 5 markiert=0   (ja=1)
neuron 5 x-position des ausgabefensters=0
neuron 5 y-position des ausgabefensters=716
neuron 5 breite des ausgabefensters=1279
neuron 5 hoehe des ausgabefensters=111
neuron 5 voltage clamp an=0
neuron 5 voltage clamp startZeit=0
neuron 5 voltage clamp endeZeit=0
neuron 5 voltage clamp anfangsPotential=0
neuron 5 voltage clamp pulsPotential=0
neuron 5 voltage clamp endPotential=0
neuron 5 strominjektion-parameter
neuron 5 strominjektion bezeichnung=
neuron 5 strominjektion aus datei in segment 0=0
neuron 5 strominjektion aus datei in segment 0 bezeichnung=
neuron 5 strominjektion in segment 0 aus datei=
neuron 5 strominjektion segment 0 an=1
neuron 5 strominjektion segment 0 reizart=1
neuron 5 strominjektion segment 0 dauerreiz=0
neuron 5 strominjektion segment 0 anzahl=1
neuron 5 strominjektion segment 0 anzahl bursts=0
neuron 5 strominjektion segment 0 burstabstand=0
neuron 5 strominjektion segment 0 einzelreiz=0
neuron 5 strominjektion segment 0 beginn=0.5
neuron 5 strominjektion segment 0 anstieg=0
neuron 5 strominjektion segment 0 ende=100
neuron 5 strominjektion segment 0 dach=0.3
neuron 5 strominjektion segment 0 periode=1
neuron 5 strominjektion segment 0 abfall=0
neuron 5 strominjektion segment 0 amplitude=1.37e-09
neuron 5 strominjektion segment 0 pause=0
neuron 5 strominjektion aus datei in segment 1=0
neuron 5 strominjektion aus datei in segment 1 bezeichnung=
neuron 5 strominjektion in segment 1 aus datei=
neuron 5 strominjektion segment 1 an=0
neuron 5 strominjektion segment 1 reizart=0
neuron 5 strominjektion segment 1 dauerreiz=0
neuron 5 strominjektion segment 1 anzahl=0
neuron 5 strominjektion segment 1 alternieren=0
neuron 5 strominjektion segment 1 beginn=0
neuron 5 strominjektion segment 1 anstieg=0
neuron 5 strominjektion segment 1 ende=0
neuron 5 strominjektion segment 1 dach=0
neuron 5 strominjektion segment 1 periode=0
neuron 5 strominjektion segment 1 abfall=0
neuron 5 strominjektion segment 1 amplitude=0
neuron 5 strominjektion segment 1 pause=0
neuron 5 strominjektion aus datei in segment 2=0
neuron 5 strominjektion aus datei in segment 2 bezeichnung=
neuron 5 strominjektion in segment 2 aus datei=
neuron 5 strominjektion segment 2 an=0
neuron 5 strominjektion segment 2 reizart=0
neuron 5 strominjektion segment 2 dauerreiz=0
neuron 5 strominjektion segment 2 anzahl=0
neuron 5 strominjektion segment 2 alternieren=0
neuron 5 strominjektion segment 2 beginn=0
neuron 5 strominjektion segment 2 anstieg=0
neuron 5 strominjektion segment 2 ende=0
neuron 5 strominjektion segment 2 dach=0
neuron 5 strominjektion segment 2 periode=0
neuron 5 strominjektion segment 2 abfall=0
neuron 5 strominjektion segment 2 amplitude=0
neuron 5 strominjektion segment 2 pause=0
neuron 5 strominjektion aus datei in segment 3=0
neuron 5 strominjektion aus datei in segment 3 bezeichnung=
neuron 5 strominjektion in segment 3 aus datei=
neuron 5 strominjektion segment 3 an=0
neuron 5 strominjektion segment 3 reizart=0
neuron 5 strominjektion segment 3 dauerreiz=0
neuron 5 strominjektion segment 3 anzahl=0
neuron 5 strominjektion segment 3 alternieren=0
neuron 5 strominjektion segment 3 beginn=0
neuron 5 strominjektion segment 3 anstieg=0
neuron 5 strominjektion segment 3 ende=0
neuron 5 strominjektion segment 3 dach=0
neuron 5 strominjektion segment 3 periode=0
neuron 5 strominjektion segment 3 abfall=0
neuron 5 strominjektion segment 3 amplitude=0
neuron 5 strominjektion segment 3 pause=0
neuron 5 disk-symbol position x=15
neuron 5 disk-symbol position y=120
neuron 5 bild als icon darstellen=0
neuron 5 bild icon position x=-15
neuron 5 bild icon position y=120
neuron 5 bild icon datei=
neuron 5 bild icon mark datei=
neuron 5 bmp datei=
neuron 5 bmp x=0
neuron 5 bmp y=0
neuron 5 bmp datei anzeigen=0
neuron 5 spikezeiten speichern=0
neuron 5 psp-amplituden speichern=0
neuron 5 schwelle fuer psp-amplituden=0
neuron 5 parameter fuer ascii-export=0
neuron 5 sound bei spike-aufzeichnung=0
neuron 5 sound-frequenz bei spike-aufzeichnung=0
neuron 5 sound-dauer bei spike-aufzeichnung=0.000000
neuron 5 izhikevich modell aktiviert=0
neuron 5 izhikevich a=0
neuron 5 izhikevich b=0
neuron 5 izhikevich c=0
neuron 5 izhikevich d=0
neuron 5 izhikevich V=0
neuron 5 izhikevich U=0
neuron 5 izhikevich na potential=0
neuron 5 izhikevich korrigieren=0
neuron 5 izhikevich bezeichnung=
neuron 5 oeffnungsfaktor darstellen von synapse=0
neuron 5 bezeichnung zum darstellen von synapse=
neuron 5 queue zum darstellen von synapse=0
neuron 5 K(Ca)-kanal aktivieren=0
neuron 5 potclip aktivieren=0
neuron 5 potclip soma aktivieren=0
neuron 5 potclip soma art=0
neuron 5 potclip soma potential oben=0
neuron 5 potclip soma potential unten=0
neuron 5 potclip dendrit1 aktivieren=0
neuron 5 potclip dendrit1 art=0
neuron 5 potclip dendrit1 potential oben=0
neuron 5 potclip dendrit1 potential unten=0
neuron 5 potclip dendrit2 aktivieren=0
neuron 5 potclip dendrit2 art=0
neuron 5 potclip dendrit2 potential oben=0
neuron 5 potclip dendrit2 potential unten=0
neuron 5 potclip dendrit3 aktivieren=0
neuron 5 potclip dendrit3 art=0
neuron 5 potclip dendrit3 potential oben=0
neuron 5 potclip dendrit3 potential unten=0
neuron 5 potclip arc farbe=0
neuron 5 potclip arc abstand=0
neuron 5 potclip arc dicke=0
neuron 5 neuroneigenschaften ende
Diagramm 1 zu 5 hilfslinien=ja
Diagramm 1 zu 5 horizontale hilfslinien=ja
Diagramm 1 zu 5 vertikale hilfslinien=ja
Diagramm 1 zu 5 definierte horizontale hilfslinie=ja
Diagramm 1 zu 5 definierte vertikale hilfslinie=ja
Diagramm 1 zu 5 linienDicke=1
Diagramm 1 zu 5 linienArt (0: SOLID, 1: DASH, 2: DOT)=2
Diagramm 1 zu 5 linienWieTicks=0
Diagramm 1 zu 5 abstand horizontaler Linien=-44
Diagramm 1 zu 5 abstand vertikaler Linien=0
Diagramm 1 zu 5 X-Rand (in Pixel)=60
Diagramm 1 zu 5 X-Rand rechts (in Pixel)=0
Diagramm 1 zu 5 Y-Rand (in Pixel)=30
Diagramm 1 zu 5 achsenDicke=3
Diagramm 1 zu 5 tickDicke=1
Diagramm 1 zu 5 tickLaenge=20
Diagramm 1 zu 5 xTickPosition=-10
Diagramm 1 zu 5 yTickPosition=-20
Diagramm 1 zu 5 xTextAbstand=0
Diagramm 1 zu 5 yTextAbstand=-20
Diagramm 1 zu 5 tickFontSize=8
Diagramm 1 zu 5 dimensionen anzeigen=1
Diagramm 1 zu 5 x-dimension=[s]
Diagramm 1 zu 5 y-dimension=[mV]
Diagramm 1 zu 5 dimension links an x-achse=0
Diagramm 1 zu 5 schriftgröße für dimensionen=6
Diagramm 1 zu 5 abstand x-dimension von x-achse=-30
Diagramm 1 zu 5 position x-dimension entlang x-achse=0
Diagramm 1 zu 5 abstand y-dimension von y-achse=-20
Diagramm 1 zu 5 position y-dimension entlang y-achse=7
Diagramm 1 zu 5 ticks anpassen=0
Diagramm 1 zu 5 legendeFontSize=8
Diagramm 1 zu 5 legendePosition x=80
Diagramm 1 zu 5 legendePosition y=0
Diagramm 1 zu 5 legendeLinksbuendig=1
Diagramm 1 zu 5 xUrsprung (werte)=0.000000
Diagramm 1 zu 5 yUrsprung (werte)=0.000000
Diagramm 1 zu 5 anzahl dezimalstellen fuer x-achse automatisch=0
Diagramm 1 zu 5 anzahl dezimalstellen fuer x-achse=0
Diagramm 1 zu 5 anzahl dezimalstellen fuer werte=4
Diagramm 1 zu 5 anzahl dezimalstellen fuer hCursor=4
Diagramm 1 zu 5 anzahl dezimalstellen fuer vCursor=4
Diagramm 1 zu 5 x-tick im ursprung beschriften=nein
Diagramm 1 zu 5 y-tick im ursprung beschriften=nein
Diagramm 1 zu 5 xTickIntervall=0.5
Diagramm 1 zu 5 yTickIntervall=20
Diagramm 1 zu 5 minY=-100
Diagramm 1 zu 5 maxY=50
Diagramm 1 zu 5 minX=0
Diagramm 1 zu 5 maxX=10
Diagramm 1 zu 5 cursor dicke=1
Diagramm 1 zu 5 cursor art=0
Diagramm 1 zu 5 cursorFarbe rot=0
Diagramm 1 zu 5 cursorFarbe gruen=0
Diagramm 1 zu 5 cursorFarbe blau=255
Diagramm 1 zu 5 achsenFarbe rot=7
Diagramm 1 zu 5 achsenFarbe gruen=1
Diagramm 1 zu 5 achsenFarbe blau=237
Diagramm 1 zu 5 tickFarbe rot=0
Diagramm 1 zu 5 tickFarbe gruen=255
Diagramm 1 zu 5 tickFarbe blau=0
Diagramm 1 zu 5 linienFarbe rot=0
Diagramm 1 zu 5 linienFarbe gruen=128
Diagramm 1 zu 5 linienFarbe blau=128
Diagramm 1 zu 5 textFarbe rot=255
Diagramm 1 zu 5 textFarbe gruen=0
Diagramm 1 zu 5 textFarbe blau=0
Diagramm 1 zu 5 werte in legende anzeigen=0
Diagramm 1 zu 5 kurve zeichnen somapotential=ja
Diagramm 1 zu 5 kurve zeichnen natriumstrom=nein
Diagramm 1 zu 5 kurve zeichnen kaliumstrom=nein
Diagramm 1 zu 5 kurve zeichnen calziumstrom=nein
Diagramm 1 zu 5 kurve zeichnen gesamtstrom=nein
Diagramm 1 zu 5 kurve zeichnen dendritenpotential segment 1=nein
Diagramm 1 zu 5 kurve zeichnen dendritenpotential segment 2=nein
Diagramm 1 zu 5 kurve zeichnen dendritenpotential segment 3=nein
Diagramm 1 zu 5 farbe fuer Kurve 0=2113664
Diagramm 1 zu 5 linienart fuer Kurve 0=0
Diagramm 1 zu 5 liniendicke fuer Kurve 0=0
Diagramm 1 zu 5 yOffset fuer Kurve 0=0
Diagramm 1 zu 5 yZoom fuer Kurve 0=1
Diagramm 1 zu 5 referenz fuer Kurve 0=0
Diagramm 1 zu 5 stromreiz-segment fuer Kurve 0=0
Diagramm 1 zu 5 externe neuron id fuer Kurve 0=0
Diagramm 1 zu 5 externe kurve id fuer Kurve 0=0
Diagramm 1 zu 5 synapse id fuer Kurve 0=0
Diagramm 1 zu 5 Bezeichnung fuer Kurve 0=soma potential
Diagramm 1 zu 5 dimension fuer Kurve 0=mV
Diagramm 1 zu 5 eigene Y-achse fuer Kurve 0=0
Diagramm 1 zu 5 minY fuer Kurve 0=0
Diagramm 1 zu 5 maxY fuer Kurve 0=0
Diagramm 1 zu 5 X-pos fuer Kurve 0=0
Diagramm 1 zu 5 tick-pos fuer Kurve 0=0
Diagramm 1 zu 5 tick-laenge fuer Kurve 0=0
Diagramm 1 zu 5 anzahl ticks fuer Kurve 0=0
Diagramm 1 zu 5 fester tick abstand fuer Kurve 0=0
Diagramm 1 zu 5 tick abstand fuer Kurve 0=0
Diagramm 1 zu 5 dezimalstellen an fuer Kurve 0=0
Diagramm 1 zu 5 anzahl dezimalstellen fuer Kurve 0=0
Diagramm 1 zu 5 beschriftung abstand fuer Kurve 0=0
Diagramm 1 zu 5 0 von 2. y-achse auf x-achse 0=0
Diagramm 1 zu 5 dimension anzeigen fuer Kurve 0=0
Diagramm 1 zu 5 dimension abstand fuer Kurve 0=0
Diagramm 1 zu 5 dimension Y-pos fuer Kurve 0=0
Diagramm 1 zu 5 dicke 2. achse 0=0
[ende NEURON 5] *******************************************

[SynapsenTypen-definition] *******************************************
Synapsentyp 0 Ion=1
Synapsentyp 0 Gleichgewichtspotential=0.05
Synapsentyp 0 Bezeichnung=excitatorische Synapse (Natrium)
Synapsentyp 1 Ion=2
Synapsentyp 1 Gleichgewichtspotential=-0.09
Synapsentyp 1 Bezeichnung=inhibitorische Synapse (Kalium)
Synapsentyp 2 Ion=3
Synapsentyp 2 Gleichgewichtspotential=-0.08
Synapsentyp 2 Bezeichnung=chemische Synapse (?!?)
Synapsentyp 3 Ion=4
Synapsentyp 3 Gleichgewichtspotential=0
Synapsentyp 3 Bezeichnung=elektrische Synapse (Potential: 0.0)
[ende SynapsenTypen-definition] **************************************

[Synapsen auf soma oder dendrit] *******************************************
Synapse 18 von=1
Synapse 18 auf=4
Synapse 18 targetArea=1
Synapse 18 elektrischer synapsentyp=0
Synapse 18 deliveryTime=0.003
Synapse 18 synapticType=1
Synapse 18 initialConductance=5e-06
Synapse 18 ausgeschaltete leitfaehigkeit=0
Synapse 18 ausgeschaltet=0
Synapse 18 transmitterReleaseThreshold=-0.04
Synapse 18 transmitterSatiate=0.05
Synapse 18 transmitter freisetzungszeit=0.000020
Synapse 18 transmitter gewichtungsfaktor=1.000000
Synapse 18 transmitter verzoegerungsfaktor einschalten=0
Synapse 18 bahnung aktivieren=0
Synapse 18 bahnung art=0
Synapse 18 bahnung A[ANFAZ]=0
Synapse 18 bahnung A[ABFAZ]=0
Synapse 18 bahnung B[ANFAZ]=0
Synapse 18 bahnung B[ABFAZ]=0
Synapse 18 bahnung A[ANDEPR]=0
Synapse 18 bahnung A[ABDEPR]=0
Synapse 18 bahnung B[ANDEPR]=0
Synapse 18 bahnung B[ABDEPR]=0
Synapse 18 bahnung Tau[ANFAZ]=0
Synapse 18 bahnung Tau[ABFAZ]=0
Synapse 18 bahnung Tau[ANDEPR]=0
Synapse 18 bahnung Tau[ABDEPR]=0
Synapse 18 fazilitation maximalwert an=0
Synapse 18 fazilitation maximalwert=0
Synapse 18 fazilitation TauAb=0
Synapse 18 xlPSP an=0
Synapse 18 xlPSP art=0
Synapse 18 xlPSP anfang polyn.=0
Synapse 18 xlPSP dauer polyn.=0
Synapse 18 xlPSP polyn. a0=0
Synapse 18 xlPSP polyn. a1=0
Synapse 18 xlPSP polyn. a2=0
Synapse 18 xlPSP polyn. a3=0
Synapse 18 xlPSP polyn. a4=0
Synapse 18 xlPSP polyn. a5=0
Synapse 18 xlPSP polyn. a6=0
Synapse 18 xlPSP polyn. abfall a0=0
Synapse 18 xlPSP polyn. abfall a1=0
Synapse 18 xlPSP polyn. abfall a2=0
Synapse 18 xlPSP polyn. abfall a3=0
Synapse 18 xlPSP anfang exp.=0
Synapse 18 xlPSP dauer exp.=0
Synapse 18 xlPSP exp. a anstieg=0
Synapse 18 xlPSP exp. a abfall=0
Synapse 18 xlPSP exp. tau anstieg=0
Synapse 18 xlPSP exp. tau abfall=0
Synapse 20 von=1
Synapse 20 auf=2
Synapse 20 targetArea=1
Synapse 20 elektrischer synapsentyp=0
Synapse 20 deliveryTime=3
Synapse 20 synapticType=1
Synapse 20 initialConductance=1e-06
Synapse 20 ausgeschaltete leitfaehigkeit=0
Synapse 20 ausgeschaltet=0
Synapse 20 transmitterReleaseThreshold=-0.04
Synapse 20 transmitterSatiate=0.05
Synapse 20 transmitter freisetzungszeit=0.000020
Synapse 20 transmitter gewichtungsfaktor=1.000000
Synapse 20 transmitter verzoegerungsfaktor einschalten=0
Synapse 20 bahnung aktivieren=0
Synapse 20 bahnung art=0
Synapse 20 bahnung A[ANFAZ]=0
Synapse 20 bahnung A[ABFAZ]=0
Synapse 20 bahnung B[ANFAZ]=0
Synapse 20 bahnung B[ABFAZ]=0
Synapse 20 bahnung A[ANDEPR]=0
Synapse 20 bahnung A[ABDEPR]=0
Synapse 20 bahnung B[ANDEPR]=0
Synapse 20 bahnung B[ABDEPR]=0
Synapse 20 bahnung Tau[ANFAZ]=0
Synapse 20 bahnung Tau[ABFAZ]=0
Synapse 20 bahnung Tau[ANDEPR]=0
Synapse 20 bahnung Tau[ABDEPR]=0
Synapse 20 fazilitation maximalwert an=0
Synapse 20 fazilitation maximalwert=0
Synapse 20 fazilitation TauAb=0
Synapse 20 xlPSP an=0
Synapse 20 xlPSP art=0
Synapse 20 xlPSP anfang polyn.=0
Synapse 20 xlPSP dauer polyn.=0
Synapse 20 xlPSP polyn. a0=0
Synapse 20 xlPSP polyn. a1=0
Synapse 20 xlPSP polyn. a2=0
Synapse 20 xlPSP polyn. a3=0
Synapse 20 xlPSP polyn. a4=0
Synapse 20 xlPSP polyn. a5=0
Synapse 20 xlPSP polyn. a6=0
Synapse 20 xlPSP polyn. abfall a0=0
Synapse 20 xlPSP polyn. abfall a1=0
Synapse 20 xlPSP polyn. abfall a2=0
Synapse 20 xlPSP polyn. abfall a3=0
Synapse 20 xlPSP anfang exp.=0
Synapse 20 xlPSP dauer exp.=0
Synapse 20 xlPSP exp. a anstieg=0
Synapse 20 xlPSP exp. a abfall=0
Synapse 20 xlPSP exp. tau anstieg=0
Synapse 20 xlPSP exp. tau abfall=0
Synapse 2 von=2
Synapse 2 auf=1
Synapse 2 targetArea=1
Synapse 2 elektrischer synapsentyp=0
Synapse 2 deliveryTime=2e-05
Synapse 2 synapticType=0
Synapse 2 initialConductance=1e-300
Synapse 2 ausgeschaltete leitfaehigkeit=0
Synapse 2 ausgeschaltet=0
Synapse 2 transmitterReleaseThreshold=-0.04
Synapse 2 transmitterSatiate=-0.02
Synapse 2 transmitter freisetzungszeit=0.000020
Synapse 2 transmitter gewichtungsfaktor=1.000000
Synapse 2 transmitter verzoegerungsfaktor einschalten=0
Synapse 2 bahnung aktivieren=0
Synapse 2 bahnung art=0
Synapse 2 bahnung A[ANFAZ]=0
Synapse 2 bahnung A[ABFAZ]=0
Synapse 2 bahnung B[ANFAZ]=0
Synapse 2 bahnung B[ABFAZ]=0
Synapse 2 bahnung A[ANDEPR]=0
Synapse 2 bahnung A[ABDEPR]=0
Synapse 2 bahnung B[ANDEPR]=0
Synapse 2 bahnung B[ABDEPR]=0
Synapse 2 bahnung Tau[ANFAZ]=0
Synapse 2 bahnung Tau[ABFAZ]=0
Synapse 2 bahnung Tau[ANDEPR]=0
Synapse 2 bahnung Tau[ABDEPR]=0
Synapse 2 fazilitation maximalwert an=0
Synapse 2 fazilitation maximalwert=0
Synapse 2 fazilitation TauAb=0
Synapse 2 xlPSP an=0
Synapse 2 xlPSP art=0
Synapse 2 xlPSP anfang polyn.=0
Synapse 2 xlPSP dauer polyn.=0
Synapse 2 xlPSP polyn. a0=0
Synapse 2 xlPSP polyn. a1=0
Synapse 2 xlPSP polyn. a2=0
Synapse 2 xlPSP polyn. a3=0
Synapse 2 xlPSP polyn. a4=0
Synapse 2 xlPSP polyn. a5=0
Synapse 2 xlPSP polyn. a6=0
Synapse 2 xlPSP polyn. abfall a0=0
Synapse 2 xlPSP polyn. abfall a1=0
Synapse 2 xlPSP polyn. abfall a2=0
Synapse 2 xlPSP polyn. abfall a3=0
Synapse 2 xlPSP anfang exp.=0
Synapse 2 xlPSP dauer exp.=0
Synapse 2 xlPSP exp. a anstieg=0
Synapse 2 xlPSP exp. a abfall=0
Synapse 2 xlPSP exp. tau anstieg=0
Synapse 2 xlPSP exp. tau abfall=0
Synapse 6 von=3
Synapse 6 auf=2
Synapse 6 targetArea=1
Synapse 6 elektrischer synapsentyp=0
Synapse 6 deliveryTime=0.003
Synapse 6 synapticType=0
Synapse 6 initialConductance=1e-06
Synapse 6 ausgeschaltete leitfaehigkeit=0
Synapse 6 ausgeschaltet=0
Synapse 6 transmitterReleaseThreshold=-0.04
Synapse 6 transmitterSatiate=0.05
Synapse 6 transmitter freisetzungszeit=0.000000
Synapse 6 transmitter gewichtungsfaktor=0.000000
Synapse 6 transmitter verzoegerungsfaktor einschalten=0
Synapse 6 bahnung aktivieren=0
Synapse 6 bahnung art=0
Synapse 6 bahnung A[ANFAZ]=0
Synapse 6 bahnung A[ABFAZ]=0
Synapse 6 bahnung B[ANFAZ]=0
Synapse 6 bahnung B[ABFAZ]=0
Synapse 6 bahnung A[ANDEPR]=0
Synapse 6 bahnung A[ABDEPR]=0
Synapse 6 bahnung B[ANDEPR]=0
Synapse 6 bahnung B[ABDEPR]=0
Synapse 6 bahnung Tau[ANFAZ]=0
Synapse 6 bahnung Tau[ABFAZ]=0
Synapse 6 bahnung Tau[ANDEPR]=0
Synapse 6 bahnung Tau[ABDEPR]=0
Synapse 6 fazilitation maximalwert an=0
Synapse 6 fazilitation maximalwert=0
Synapse 6 fazilitation TauAb=0
Synapse 6 xlPSP an=0
Synapse 6 xlPSP art=0
Synapse 6 xlPSP anfang polyn.=0
Synapse 6 xlPSP dauer polyn.=0
Synapse 6 xlPSP polyn. a0=0
Synapse 6 xlPSP polyn. a1=0
Synapse 6 xlPSP polyn. a2=0
Synapse 6 xlPSP polyn. a3=0
Synapse 6 xlPSP polyn. a4=0
Synapse 6 xlPSP polyn. a5=0
Synapse 6 xlPSP polyn. a6=0
Synapse 6 xlPSP polyn. abfall a0=0
Synapse 6 xlPSP polyn. abfall a1=0
Synapse 6 xlPSP polyn. abfall a2=0
Synapse 6 xlPSP polyn. abfall a3=0
Synapse 6 xlPSP anfang exp.=0
Synapse 6 xlPSP dauer exp.=0
Synapse 6 xlPSP exp. a anstieg=0
Synapse 6 xlPSP exp. a abfall=0
Synapse 6 xlPSP exp. tau anstieg=0
Synapse 6 xlPSP exp. tau abfall=0
Synapse 14 von=3
Synapse 14 auf=4
Synapse 14 targetArea=1
Synapse 14 elektrischer synapsentyp=0
Synapse 14 deliveryTime=0.003
Synapse 14 synapticType=0
Synapse 14 initialConductance=4e-07
Synapse 14 ausgeschaltete leitfaehigkeit=0
Synapse 14 ausgeschaltet=0
Synapse 14 transmitterReleaseThreshold=-0.04
Synapse 14 transmitterSatiate=0.05
Synapse 14 transmitter freisetzungszeit=0.000020
Synapse 14 transmitter gewichtungsfaktor=1.000000
Synapse 14 transmitter verzoegerungsfaktor einschalten=0
Synapse 14 bahnung aktivieren=0
Synapse 14 bahnung art=0
Synapse 14 bahnung A[ANFAZ]=0
Synapse 14 bahnung A[ABFAZ]=0
Synapse 14 bahnung B[ANFAZ]=0
Synapse 14 bahnung B[ABFAZ]=0
Synapse 14 bahnung A[ANDEPR]=0
Synapse 14 bahnung A[ABDEPR]=0
Synapse 14 bahnung B[ANDEPR]=0
Synapse 14 bahnung B[ABDEPR]=0
Synapse 14 bahnung Tau[ANFAZ]=0
Synapse 14 bahnung Tau[ABFAZ]=0
Synapse 14 bahnung Tau[ANDEPR]=0
Synapse 14 bahnung Tau[ABDEPR]=0
Synapse 14 fazilitation maximalwert an=0
Synapse 14 fazilitation maximalwert=0
Synapse 14 fazilitation TauAb=0
Synapse 14 xlPSP an=0
Synapse 14 xlPSP art=0
Synapse 14 xlPSP anfang polyn.=0
Synapse 14 xlPSP dauer polyn.=0
Synapse 14 xlPSP polyn. a0=0
Synapse 14 xlPSP polyn. a1=0
Synapse 14 xlPSP polyn. a2=0
Synapse 14 xlPSP polyn. a3=0
Synapse 14 xlPSP polyn. a4=0
Synapse 14 xlPSP polyn. a5=0
Synapse 14 xlPSP polyn. a6=0
Synapse 14 xlPSP polyn. abfall a0=0
Synapse 14 xlPSP polyn. abfall a1=0
Synapse 14 xlPSP polyn. abfall a2=0
Synapse 14 xlPSP polyn. abfall a3=0
Synapse 14 xlPSP anfang exp.=0
Synapse 14 xlPSP dauer exp.=0
Synapse 14 xlPSP exp. a anstieg=0
Synapse 14 xlPSP exp. a abfall=0
Synapse 14 xlPSP exp. tau anstieg=0
Synapse 14 xlPSP exp. tau abfall=0
Synapse 16 von=4
Synapse 16 auf=1
Synapse 16 targetArea=1
Synapse 16 elektrischer synapsentyp=0
Synapse 16 deliveryTime=0.003
Synapse 16 synapticType=1
Synapse 16 initialConductance=3e-07
Synapse 16 ausgeschaltete leitfaehigkeit=3e-07
Synapse 16 ausgeschaltet=0
Synapse 16 transmitterReleaseThreshold=-0.04
Synapse 16 transmitterSatiate=0.05
Synapse 16 transmitter freisetzungszeit=0.000020
Synapse 16 transmitter gewichtungsfaktor=1.000000
Synapse 16 transmitter verzoegerungsfaktor einschalten=0
Synapse 16 bahnung aktivieren=0
Synapse 16 bahnung art=0
Synapse 16 bahnung A[ANFAZ]=0
Synapse 16 bahnung A[ABFAZ]=0
Synapse 16 bahnung B[ANFAZ]=0
Synapse 16 bahnung B[ABFAZ]=0
Synapse 16 bahnung A[ANDEPR]=0
Synapse 16 bahnung A[ABDEPR]=0
Synapse 16 bahnung B[ANDEPR]=0
Synapse 16 bahnung B[ABDEPR]=0
Synapse 16 bahnung Tau[ANFAZ]=0
Synapse 16 bahnung Tau[ABFAZ]=0
Synapse 16 bahnung Tau[ANDEPR]=0
Synapse 16 bahnung Tau[ABDEPR]=0
Synapse 16 fazilitation maximalwert an=0
Synapse 16 fazilitation maximalwert=0
Synapse 16 fazilitation TauAb=0
Synapse 16 xlPSP an=0
Synapse 16 xlPSP art=0
Synapse 16 xlPSP anfang polyn.=0
Synapse 16 xlPSP dauer polyn.=0
Synapse 16 xlPSP polyn. a0=0
Synapse 16 xlPSP polyn. a1=0
Synapse 16 xlPSP polyn. a2=0
Synapse 16 xlPSP polyn. a3=0
Synapse 16 xlPSP polyn. a4=0
Synapse 16 xlPSP polyn. a5=0
Synapse 16 xlPSP polyn. a6=0
Synapse 16 xlPSP polyn. abfall a0=0
Synapse 16 xlPSP polyn. abfall a1=0
Synapse 16 xlPSP polyn. abfall a2=0
Synapse 16 xlPSP polyn. abfall a3=0
Synapse 16 xlPSP anfang exp.=0
Synapse 16 xlPSP dauer exp.=0
Synapse 16 xlPSP exp. a anstieg=0
Synapse 16 xlPSP exp. a abfall=0
Synapse 16 xlPSP exp. tau anstieg=0
Synapse 16 xlPSP exp. tau abfall=0
Synapse 22 von=5
Synapse 22 auf=4
Synapse 22 targetArea=1
Synapse 22 elektrischer synapsentyp=0
Synapse 22 deliveryTime=0.001
Synapse 22 synapticType=1
Synapse 22 initialConductance=1e-06
Synapse 22 ausgeschaltete leitfaehigkeit=0
Synapse 22 ausgeschaltet=0
Synapse 22 transmitterReleaseThreshold=-0.04
Synapse 22 transmitterSatiate=0.05
Synapse 22 transmitter freisetzungszeit=0.000020
Synapse 22 transmitter gewichtungsfaktor=1.000000
Synapse 22 transmitter verzoegerungsfaktor einschalten=0
Synapse 22 bahnung aktivieren=0
Synapse 22 bahnung art=0
Synapse 22 bahnung A[ANFAZ]=0
Synapse 22 bahnung A[ABFAZ]=0
Synapse 22 bahnung B[ANFAZ]=0
Synapse 22 bahnung B[ABFAZ]=0
Synapse 22 bahnung A[ANDEPR]=0
Synapse 22 bahnung A[ABDEPR]=0
Synapse 22 bahnung B[ANDEPR]=0
Synapse 22 bahnung B[ABDEPR]=0
Synapse 22 bahnung Tau[ANFAZ]=0
Synapse 22 bahnung Tau[ABFAZ]=0
Synapse 22 bahnung Tau[ANDEPR]=0
Synapse 22 bahnung Tau[ABDEPR]=0
Synapse 22 fazilitation maximalwert an=0
Synapse 22 fazilitation maximalwert=0
Synapse 22 fazilitation TauAb=0
Synapse 22 xlPSP an=0
Synapse 22 xlPSP art=0
Synapse 22 xlPSP anfang polyn.=0
Synapse 22 xlPSP dauer polyn.=0
Synapse 22 xlPSP polyn. a0=0
Synapse 22 xlPSP polyn. a1=0
Synapse 22 xlPSP polyn. a2=0
Synapse 22 xlPSP polyn. a3=0
Synapse 22 xlPSP polyn. a4=0
Synapse 22 xlPSP polyn. a5=0
Synapse 22 xlPSP polyn. a6=0
Synapse 22 xlPSP polyn. abfall a0=0
Synapse 22 xlPSP polyn. abfall a1=0
Synapse 22 xlPSP polyn. abfall a2=0
Synapse 22 xlPSP polyn. abfall a3=0
Synapse 22 xlPSP anfang exp.=0
Synapse 22 xlPSP dauer exp.=0
Synapse 22 xlPSP exp. a anstieg=0
Synapse 22 xlPSP exp. a abfall=0
Synapse 22 xlPSP exp. tau anstieg=0
Synapse 22 xlPSP exp. tau abfall=0
[ende Synapsen auf soma oder dendrit] **************************************

[axo-axonische Synapsen] ****************************
[ende axo-axonische Synapsen] ************************
[Synapsengruppen] ************************
anzahl von synapsengruppen=0
[ende Synapsengruppen] ************************
[Servereinstellungen] *******************************************
server: eingangsneuron=0
server: ausgangsneuron=0
server: ausgang pulsdauer fuer wandler=0
server: ausgang pulshoehe fuer wandler=0
server: ausgang reizstrom fuer spike-erzeugung=0
server: ausgang reizdauer fuer spike-erzeugung=0
server: eingang event reizdauer fuer spike-erzeugung=0
server: eingang event totzeit=0
server: eingang event reizstrom fuer spike-erzeugung=0
server: eingang event schwelle im ad-eingang=0
server: mutrafu delay=0
server: mutrafu anfang verzoegern=0
server: mutrafu in strom umrechnungsfaktor=0
server: mutrafu offline-realtime eichfaktor=0
server: mutrafu da-kalibrierung=0
server: mutrafu da-ausgabefaktor=0
server: mutrafu ausgeben=0
server: ausgang EPOT[SOMA] ausgeben=0
server: strominjektion in ausgangsneuron in datei schreiben=0
server: dateiname fuer strominjektion in ausgangsneuron=strom in ausgangsneuron
[ende Servereinstellungen] *******************************************

[Currents] *******************************************
Current 1 somaCurrent=0
Current 1 somaSCStart=0
Current 1 somaSCEnd=1
Current 1 dendCurrent=0
Current 1 dendSCStart=0
Current 1 dendSCEnd=1
Current 1 dendSCLocation=1
Current 1 noise=0
Current 2 somaCurrent=0
Current 2 somaSCStart=0
Current 2 somaSCEnd=1
Current 2 dendCurrent=0
Current 2 dendSCStart=0
Current 2 dendSCEnd=1
Current 2 dendSCLocation=1
Current 2 noise=0
Current 3 somaCurrent=0
Current 3 somaSCStart=0
Current 3 somaSCEnd=1
Current 3 dendCurrent=0
Current 3 dendSCStart=0
Current 3 dendSCEnd=1
Current 3 dendSCLocation=1
Current 3 noise=0
Current 4 somaCurrent=0
Current 4 somaSCStart=0
Current 4 somaSCEnd=1
Current 4 dendCurrent=0
Current 4 dendSCStart=0
Current 4 dendSCEnd=1
Current 4 dendSCLocation=1
Current 4 noise=0
Current 5 somaCurrent=0
Current 5 somaSCStart=0
Current 5 somaSCEnd=1
Current 5 dendCurrent=0
Current 5 dendSCStart=0
Current 5 dendSCEnd=1
Current 5 dendSCLocation=1
Current 5 noise=0
[ende Currents] *******************************************

[ProtokollTextStart]
 press F2 to start simulation


[ProtokollTextEnde]
fontgroesse für protokollfenster=10
fontname für protokollfenster=Comic Sans MS
font-wichtung für protokollfenster=400
font kursiv für protokollfenster=0
font unterstrichen für protokollfenster=0
protokollfenster xl=564
protokollfenster yl=138
protokollfenster breite=703
protokollfenster hoehe=580
protokollfenster einblenden=1
protokollfenster hoehe des einblendfensters=48
protokollfenster anzeigen=1
[Dateiende]
