# Supplementary material for: Neuromodulation to the Rescue: Compensation of Temperature-Induced Breakdown of Rhythmic Motor Patterns via Extrinsic Neuromodulatory Input
Source: PLoS Biol. 2015 Sep 29;13(9):e1002265. doi: 10.1371/journal.pbio.1002265 (PMC4587842; doi:10.1371/journal.pbio.1002265)
Supplement: S2 Data — (XLSX) [file pbio.1002265.s002.xlsx]

## Sheet: Figure 2
Panel C: 1°C/min temperature change
Experiment	# LG bursts/100s			# LG spikes/burst
	10 C	13 C	10C post	10C	13C	10C post
1	11	0	12	11	0	12.9167
2	11	0	11	28.9091	0	29.5
3	11	0	10	9.45455	0	9.5
4	11	0	15	23.4546	0	19.9667
5	9	0	10	24	0	21.6
6	14	0	13	21.7857	0	21
7	15	0	15	15.125	0	15.0667
8	10	0	10	24.8	0	22.3
9	14	1	12	13.7857	4	15.1667
10	12	0	11	19.25	0	20.7273
	11.8	0.1	11.9	19.1565	0.4	18.7744	average
	1.93218	0.316228	1.91195	6.51128	1.26491	5.70313	SD
Panel D: 1°C/h temperature change
Experiment	# LG bursts/100s		# LG spikes/burst
	10 C	13 C	10 C	13 C
1	14	0	17.23	0
2	7	0	25.7143	0
3	12	0	6.4167	0
4	7	0	13.4286	0
5	9	2	32.1111	4.5
6	8	1	24.375	4
	9.5	0.5	19.8793	1.41667	average
	2.88097	0.83666	9.31394	2.20038	SD
Panel E
4 Hz ion stim				7 Hz ion stim
Temperature [C]	# LG spikes/burst			Temperature [C]	# LG spikes/burst
7.9	52			7.9	77
7.9	44			7.9	68
7.9	54			8	73
7.9	53			8.2	57
8	43			8.3	60
8	48			8.4	62
8	40			8.5	60
8.1	49			8.6	58
8.2	44			8.7	56
8.4	41			8.7	58
8.6	38			8.7	60
8.7	37			8.6	68
8.8	36			8.6	58
8.8	38			8.6	56
8.9	37			8.7	62
9	39			9	54
9	39			9	52
9.1	34			9.1	56
9.2	33			9.1	54
9.3	33			9.2	54
9.5	35			9.2	56
9.6	31			9.3	54
9.8	24			9.3	53
9.9	29			9.4	54
10	31			9.5	54
10.1	25			9.5	57
10.1	26			9.6	56
10.2	27			9.8	50
10.2	30			9.8	61
10.3	24			9.9	50
10.3	21			9.9	49
10.3	27			10	50
10.4	21			10.1	50
10.5	19			10.2	46
10.6	20			10.4	52
10.6	18			10.5	47
10.7	18			10.6	46
10.8	12			10.7	46
10.8	15			10.7	45
10.9	17			10.8	45
11	13			10.8	48
11	16			10.9	47
11	13			11	44
11	16			11.1	47
11	15			11.2	47
11.1	10			11.2	41
11.1	17			11.3	41
11.1	14			11.3	40
11.3	9			11.3	40
11.3	13			11.4	43
11.4	9			11.4	40
11.4	11			11.4	40
11.5	10			11.5	34
11.6	14			11.5	43
11.6	14			11.5	40
11.7	12			11.5	40
11.7	15			11.6	51
11.8	13			11.6	37
12	9			11.6	38
12.1	11			11.6	43
12.1	9			11.7	38
12.2	7			11.7	41
12.2	7			11.7	38
12.3	4			11.7	37
12.4	4			11.7	40
12.5	3			11.8	39
12.6	0	66	n	11.8	40
				11.8	35
				11.9	37
				11.9	39
				11.9	38
				12	41
				12	36
				12	41
				12.1	35
				12.1	33
				12.1	37
				12.2	36
				12.2	35
				12.2	36
				12.3	37
				12.3	36
				12.4	38
				12.4	33
				12.5	31
				12.5	38
				12.5	32
				12.6	35
				12.6	34
				12.7	40
				12.7	36
				12.9	30
				12.9	28
				13	32
				13	33
				13.1	29
				13.2	27
				13.3	33
				13.3	26
				13.4	35
				13.5	30
				13.5	21
				13.6	25
				13.7	24
				13.7	26
				13.8	24
				13.8	22
				13.9	25
				14	22
				14.1	22
				14.1	19
				14.1	21
				14.2	17
				14.2	19
				14.3	16
				14.3	13
				14.4	16
				14.4	14
				14.5	17
				14.6	11
				14.7	15
				14.9	13
				15	9
				15.1	13
				15.2	12
				15.3	10
				15.3	8
				15.4	11
				15.5	8
				15.5	9
				15.7	7
				15.8	4
				15.8	6
				15.8	3
				16	0	134	n

## Sheet: Figure 3
Panel A: Change in LG resting membrane potential at 10 and 13°C
Left:						Right:
	resting membrane potential [mV]					Temperature [°C]	LG membrane potential [mV]
Experiment	10°C	13°C	delta Vm			9	-63
1	-64	-67	3			9.3	-64
2	-71.5	-74	2.5			9.4	-64
3	-66	-67	1			9.6	-64
4	-68	-72	4			9.6	-63.3
5	-71	-73	2			9.7	-64
6	-71	-74.5	3.5			10	-63.4
7	-67	-69	2			10.1	-63.5
8	-64	-67	3			10.2	-64
9	-68	-74	6			10.4	-63.9
10	-64	-65	1			10.5	-64.8
11	-64.63	-66.39	1.76			11	-64.3
12	-69	-71	2			11	-64.5
13	-63	-66	3			11	-65
	-67.01	-69.6838	2.67385	average		11.7	-65
	2.99813	3.49979	1.34334	SD		11.8	-65.5
						12	-65.4
						12.1	-65.8
						12.2	-65.65
						12.3	-65
						12.3	-65.8
						12.4	-65
						12.4	-65.8
						12.4	-65.87
						12.5	-65
						12.5	-65.5
						12.6	-65.95
						12.7	-65
						12.7	-65.95
						12.7	-65.95
						13	-65.95	31	n
Panel B: LG spike amplitude at 10 and 13°C							Panel C: LG ePSP amplitude at 10 and 13°C
	Spikeamplitude [mV]							ePSP ampl.[mV]
Experiment	10°	13°	delta				Experiment	10°	13°	delta
1	14.6	8.2	6.4				1	10	7	3
2	12.2	8.9	3.3				2	8	5	3
3	15.3	12.36	2.94				3	6.5	5	1.5
4	25.26	17.89	7.37				4	3.5	2.3	1.2
5	11.3	7.1	4.2				5	9.5	8	1.5
6	11.6	8.1	3.5				6	4.5	3.5	1
7	22.5	17	5.5				7	10	9	1
8	25.3	18	7.3				8	9.78	8.04	1.74
9	14.3	9.9	4.4				9	14	10	4
10	17.02	12.55	4.47				10	7.6	6.57	1.03
11	13.9	10.1	3.8				11	11.37	4.15	7.22
12	12.32	10	2.32				12	12.48	9.27	3.21
13	25.6	19.6	6				13	6.19	3.49	2.7
	17.0154	12.2846	4.73077	average				8.72462	6.25538	2.46923	average
	5.57873	4.36006	1.64473	SD				3.05786	2.51651	1.74377	SD
Panel D: LG input resistance at 10 and 13°C							Panel F:
								Experiment
	Input Resistance [MOhm]							1	2	3	4	5	Average	Standard ERROR
Experiment	10 °C	13 °C	delta					10 °C	10 °C	10 °C	10 °C	10 °C	10 °C	10 °C
1	10	5	5				Current [nA]	LG Vm [mV]	LG Vm [mV]	LG Vm [mV]	LG Vm [mV]	LG Vm [mV]	LG Vm [mV]	LG Vm [mV]
2	13	10	3				3	-42.3603	-43.9808	-48.8765	-27.8431	-35.9689	-39.8059	8.12497
3	10.33	8	2.33				2.5	-46.2111	-47.1106	-52.944	-32.2339	-39.2312	-43.5462	3.5687
4	8.42	4.74	3.68				2	-50.2478	-49.7288	-56.0247	-39.5312	-44.3091	-47.9683	2.8087
5	14	7	7				1.5	-54.6564	-53.7335	-59.4819	-46.4899	-50.8763	-53.0476	2.14681
6	15	12	3				1	-59.9326	-58.6485	-63.7938	-54.808	-56.096	-58.6558	1.57142
7	9.48	6.77	2.71				0.5	-65.0789	-64.8025	-67.9988	-63.0134	-62.4575	-64.6702	0.972244
8	11.9	8.2	3.7				0	-70	-70.4983	-71.2423	-70.7518	-70.9401	-70.6865	0.210264
9	12.51	7.56	4.95				-0.5	-78.7022	-78.8553	-75.4089	-79.3192	-79.9906	-78.4552	0.793887
10	8.97	6.22	2.75				-1	-90.9179	-86.5876	-80.3233	-88.5447	-86.5065	-86.576	1.75827
11	15.2	9.4	5.8				-1.5	-102.797	-92.1428	-85.5581	-95.8751	-92.7329	-93.8212	2.80234
12	14.8	10.4	4.4				-2	-112.54	-98.1202	-92.5024	-104.026	-98.605	-101.159	3.37971
13	12.72	7.65	5.07				-2.5	-120.132	-102.777	-98.9137	-110.936	-103.151	-107.182	3.78024
	12.0254	7.91846	4.10692	average			-3	-129.032	-107.238	-103.774	-117.327		-114.343	5.67779
	2.38042	2.1075	1.3996	SD
								Experiment
								1	2	3	4	5	Average	Standard ERROR
								13 °C	13 °C	13 °C	13 °C	13 °C	13 °C	13 °C
							Current [nA]	LG Vm [mV]	LG Vm [mV]	LG Vm [mV]	LG Vm [mV]	LG Vm [mV]	LG Vm [mV]	LG Vm [mV]
							3	-53.3475	-48.799	-55.6445	-42.5393	-45.5437	-49.1748	2.41479
							2.5	-55.6193	-52.0051	-58.2226	-46.3943	-49.5541	-52.3591	2.10455
							2	-58.6794	-54.9828	-59.6782	-49.4807	-54.256	-55.4154	1.81075
							1.5	-61.6532	-58.6304	-62.8809	-53.5435	-58.3652	-59.0146	1.61884
							1	-64.741	-62.6534	-65.2193	-58.2914	-62.3953	-62.6601	1.22546
							0.5	-67.7291	-65.753	-68.6713	-64.6282	-65.8206	-66.5204	0.733029
							0	-70.7837	-70	-70.9942	-70.7518	-70.9298	-70.6919	0.178713
							-0.5	-75.4984	-74.6478	-74.7824	-76.765	-75.2761	-75.3939	0.376522
							-1	-81.1095	-79.88	-78.6513	-83.4451	-80.8077	-80.7787	0.792251
							-1.5	-89.4907	-84.3831	-82.622	-89.7818	-86.6159	-86.5787	1.40031
							-2	-98.8783	-89.2983	-86.1538	-94.4544	-91.4561	-92.0482	2.18055
							-2.5	-106.735	-94.3159	-90.2143	-102.035	-95.6048	-97.781	2.93485
							-3	-112.793	-97.3986	-93.6776	-104.479	-100.968	-101.863	3.27141

## Sheet: Figure 5
Panel B
Temperature [C]	# LG spikes/burst
8.98621	19
9.27241	18
9.55862	18
9.84483	17
10.131	17
10.4172	21
10.7034	19
10.9897	13
11.2759	16
11.5621	17
11.8483	19
12.1345	16
12.4207	13
12.7069	19
12.9931	12
13.2793	17
13.5655	15
13.8517	13
14.1379	12
14.4241	14
14.7103	16
14.9966	18
15.2828	15
15.569	12
15.8552	13
16.1414	16
16.4276	16
16.7138	14	28	n

## Sheet: Figure 6
Panel B: MCN1 spike frequency at 10 and 13°C
	MCN1 # spikes		MCN1 frequency [Hz]
Experiment	10°C	13°C	10°C	13°C
1	83	123	0.83	1.23
1	196	277	1.96	2.77
2	231	363	2.31	3.63
2	326	504	3.26	5.04
3	167	269	1.67	2.69
3	133	207	1.33	2.07
4	56	89	0.56	0.89
4	261	421	2.61	4.21
5	249	414	2.49	4.14
5	287	403	2.87	4.03
6	219	198	2.19	1.98
6	187	167	1.87	1.67
7	110	181	1.1	1.81
7	88	154	0.88	1.54
8	254	471	2.54	4.71
8	31	53	0.31	0.53
	179.875	268.375	1.79875	2.68375	average
	88.211	143.21	0.88211	1.4321	SD
Panel D: # LG burst/100s and spikes/burst at 10, 13 and 13°C rescue
Experiment	# LG bursts/100s			# LG spikes/burst
	10°C	13°C	13°C / rescue	10°C	13°C	13°C / rescue
1	11	0	12	11	0	16.6
2	11	0	13	28.9091	0	27.6429
3	11	0	16	9.45455	0	9.875
4	11	0	17	23.4546	0	25.4118
5	9	0	16	24	0	24.6875
6	14	0	15	21.7857	0	20.5333
7	15	0	18	15.125	0	18.234
8	10	0	16	24.8	0	17.875
9	14	1	17	13.7857	4	18.4706
10	12	0	13	19.25	0	17.3846
	11.8	0.1	15.3	19.1565	0.4	19.6715	average
	1.93218	0.316228	2.00278	6.51128	1.26491	5.16148	SD
Panel E: MCN1 stimulation frequency at different temperatures
	stim theshold [Hz]
temp [°C]	Experiment 1	Experiment 2	Experiment 3	Experiment 4	Experiment 5	Average	SD
8	2.5	3	7	5	6	4.7	1.92354
9	3	4.5	8	5.5	7	5.6	1.98116
10	4	5	9	6	7	6.2	1.92354
11	5	6	10	7	8	7.2	1.92354
12	6	7	11	8	9	8.2	1.92354
13	7	8	12.5	9	10	9.3	2.1095
14	8	9	13.5	10	12	10.5	2.23607

## Sheet: Figure 7
PanelB:
Experiment	# LG bursts/100s				# LG spikes/burst
	10°C	13°C	13°C / rescue	13°C / wash-out	10°C	13°C	13°C / rescue	13°C / wash-out
1	15	0	15	0	15.125	0	23.4	0
2	10	0	14	0	24.8	0	26.4286	0
3	14	1	15	3	13.7857	4	35.4	4.5
4	12	0	11	0	19.25	0	29.8182	0
	12.75	0.25	13.75	0.75	18.2402	1	28.7617	1.125	average
	2.21736	0.5	1.89297	1.5	4.95303	2	5.14375	2.25	SD

## Sheet: Figure 8 raw data
Simulation No.	I Leak [S]	IMI [S]	# spikes in 100 s	spike times [s]
1	1e-09	1e-09	0
2	1e-09	6e-09	0
3	1e-09	1.1e-08	0
4	1e-09	1.6e-08	294	7.8973	7.98244	8.06098	8.13706	8.21188	8.28608	8.36002	8.43384	8.50768	8.58146	8.65516	8.72892	8.80256	8.8762	8.94986	9.02358	9.09736	9.17102	9.24482	9.3185	9.39214	9.46578	9.53946	9.61322	9.68696	9.76066	9.8344	9.90804	9.98168	10.0553	10.1291	10.2028	10.2765	10.3503	10.424	10.4976	10.5712	10.6449	10.7187	10.7924	10.8661	10.963	21.8501	21.9353	22.0137	22.0897
5	1e-09	2.1e-08	625	3.21884	3.28436	3.34462	3.40258	3.45922	3.51432	3.56894	3.62378	3.67868	3.73356	3.78848	3.84286	3.89684	3.95112	4.00572	4.06038	4.11514	4.16958	4.22352	4.2777	4.33224	4.38684	4.44154	4.49608	4.55002	4.60412	4.65862	4.7132	4.76788	4.8225	4.87644	4.93048	4.98496	5.03952	5.09418	5.14884	5.20284	5.25684	5.31128	5.36584	5.42048	5.47516	5.52922	5.5832	5.63762	5.69216
6	1e-09	2.6e-08	831	2.32748	2.38404	2.43544	2.48452	2.53046	2.5763	2.62238	2.6672	2.71154	2.75664	2.80122	2.84518	2.8899	2.93456	2.9784	3.02294	3.06768	3.1115	3.1559	3.20062	3.24448	3.28874	3.33338	3.37726	3.4214	3.46594	3.50986	3.55386	3.5983	3.64226	3.68616	3.73054	3.77458	3.81844	3.86278	3.9069	3.95074	3.99506	4.03932	4.08314	4.12742	4.17184	4.21566	4.25992	4.3044	4.34822
7	1e-09	3.1e-08	1053	1.91864	1.97054	2.01426	2.05562	2.09792	2.13706	2.17682	2.2163	2.25436	2.29394	2.33176	2.37044	2.40876	2.44644	2.48534	2.52286	2.56134	2.59908	2.63692	2.6753	2.71276	2.75112	2.78866	2.8267	2.86458	2.9021	2.9404	2.97786	3.01596	3.05354	3.09128	3.1293	3.16676	3.20486	3.24236	3.2803	3.31796	3.35548	3.39358	3.43104	3.469	3.50654	3.54428	3.58208	3.61956	3.65756
8	1e-09	3.6e-08	1185	1.71118	1.75538	1.79478	1.83482	1.87058	1.9079	1.94282	1.97842	2.01308	2.04756	2.08206	2.11582	2.15024	2.18362	2.218	2.2512	2.28562	2.31874	2.35318	2.38626	2.42064	2.45376	2.488	2.52116	2.55526	2.58844	2.62242	2.65562	2.68948	2.72268	2.75642	2.78964	2.82324	2.85646	2.88994	2.92316	2.95652	2.98972	3.023	3.0562	3.08938	3.12258	3.1557	3.18892	3.222	3.25524
9	1e-09	4.1e-08	1371	1.50164	1.54284	1.58282	1.61816	1.65336	1.68698	1.72024	1.75284	1.78516	1.81702	1.84892	1.8802	1.91194	1.94274	1.97446	2.0049	2.03664	2.06684	2.09858	2.12868	2.16032	2.19034	2.2217	2.25166	2.2825	2.31244	2.34276	2.37276	2.40278	2.43308	2.463	2.4936	2.52356	2.55434	2.5843	2.61516	2.64508	2.67572	2.7056	2.7358	2.76566	2.7956	2.82556	2.8554	2.88564	2.91554
10	1e-09	4.6e-08	1539	1.37044	1.40972	1.44812	1.48108	1.51524	1.54622	1.57874	1.60858	1.64022	1.6693	1.7	1.72866	1.75826	1.78692	1.81564	1.84488	1.87302	1.90268	1.93042	1.95968	1.98738	2.0157	2.04374	2.07144	2.10024	2.12778	2.15666	2.18418	2.2122	2.23986	2.26736	2.29572	2.3232	2.35174	2.3792	2.40694	2.43452	2.46192	2.49006	2.51752	2.54576	2.5732	2.60074	2.6283	2.65568	2.68372
11	1e-09	5.1e-08	1651	1.29062	1.32978	1.36414	1.3963	1.42726	1.45772	1.48686	1.51688	1.54484	1.57446	1.60172	1.63004	1.65718	1.68432	1.71222	1.7387	1.76674	1.79292	1.81976	1.84648	1.87252	1.90002	1.92574	1.9523	1.97838	2.00412	2.03118	2.05678	2.0831	2.1089	2.13446	2.16122	2.18676	2.21284	2.23852	2.264	2.29054	2.31606	2.3419	2.36756	2.393	2.4194	2.4449	2.47056	2.4962	2.52164
12	1e-09	5.6e-08	1761	1.20738	1.24804	1.2799	1.31272	1.34142	1.37102	1.39862	1.42616	1.454	1.48038	1.50832	1.53406	1.5605	1.58662	1.61202	1.63888	1.66384	1.68944	1.715	1.73974	1.76586	1.7904	1.81526	1.84078	1.86502	1.89028	1.91472	1.93896	1.96446	1.9885	2.01298	2.03774	2.0617	2.08658	2.11066	2.13462	2.15968	2.18362	2.20778	2.23224	2.25614	2.28068	2.30466	2.3285	2.35328	2.37718
13	1e-09	6.1e-08	1861	1.15808	1.1955	1.22668	1.2577	1.28554	1.31482	1.34108	1.3681	1.39404	1.41942	1.44612	1.47074	1.49608	1.52104	1.54524	1.57078	1.5947	1.61882	1.64378	1.66728	1.69154	1.71548	1.73878	1.7632	1.7865	1.80972	1.83412	1.85704	1.88032	1.90426	1.927	1.95038	1.97372	1.99638	2.0199	2.04278	2.0654	2.089	2.1117	2.1343	2.15794	2.18056	2.20322	2.22668	2.24926	2.272
14	1e-09	6.6e-08	1955	1.09874	1.13536	1.16666	1.19634	1.22356	1.25194	1.27734	1.30356	1.32864	1.35308	1.3789	1.40264	1.4268	1.45134	1.47454	1.49862	1.52204	1.5449	1.56894	1.5917	1.61438	1.63824	1.6606	1.68318	1.70666	1.72874	1.75124	1.7743	1.7962	1.81864	1.8413	1.86304	1.8854	1.90774	1.92934	1.95162	1.97372	1.99524	2.01744	2.03936	2.06084	2.08294	2.10472	2.12618	2.1482	2.1699
15	1e-09	7.1e-08	2051	1.06804	1.10224	1.13278	1.16036	1.18862	1.21376	1.23972	1.26424	1.28812	1.31336	1.3365	1.35988	1.38396	1.40644	1.42954	1.45264	1.47472	1.49756	1.51998	1.54172	1.56432	1.5863	1.60778	1.63014	1.65182	1.67308	1.69518	1.71666	1.73772	1.75958	1.7809	1.8018	1.82342	1.84466	1.8654	1.88678	1.90802	1.92862	1.9498	1.97108	1.99164	2.01262	2.03398	2.05454	2.07536	2.09676
16	1e-09	7.6e-08	2166	1.03854	1.07136	1.1003	1.12842	1.15366	1.18014	1.20406	1.2278	1.25248	1.2751	1.2982	1.32146	1.3434	1.36602	1.3884	1.40986	1.43206	1.45392	1.47502	1.49682	1.51836	1.53916	1.56058	1.58196	1.60252	1.62362	1.64494	1.66532	1.68608	1.70742	1.72764	1.74812	1.76942	1.78954	1.80976	1.83088	1.85094	1.87092	1.89168	1.91178	1.93156	1.95194	1.9722	1.99192	2.01202	2.03256
17	1e-09	8.1e-08	2254	1.0004	1.0406	1.07002	1.09664	1.12368	1.14756	1.172	1.19552	1.21794	1.24134	1.26348	1.28508	1.30774	1.32916	1.3502	1.37222	1.39322	1.41382	1.43528	1.45602	1.47628	1.49722	1.5179	1.53788	1.55836	1.57914	1.59894	1.61904	1.63988	1.65956	1.6793	1.69994	1.71958	1.73904	1.75918	1.77892	1.79818	1.8179	1.83798	1.85714	1.87652	1.89672	1.9159	1.935	1.95476	1.97412
18	1e-09	8.6e-08	2345	0.97864	1.00986	1.03806	1.06464	1.08872	1.11382	1.13666	1.159	1.1826	1.20412	1.22558	1.24816	1.26898	1.2898	1.3117	1.3321	1.35238	1.3736	1.39376	1.4136	1.43418	1.45426	1.47376	1.49378	1.51404	1.53334	1.5529	1.57328	1.59248	1.61166	1.63158	1.65084	1.66974	1.68912	1.70872	1.72748	1.74644	1.7662	1.785	1.80364	1.82288	1.84192	1.86038	1.87918	1.89864	1.91712
19	1e-09	9.1e-08	2444	0.95824	0.9932	1.0196	1.04612	1.06992	1.09272	1.11672	1.13838	1.15984	1.18244	1.20316	1.22378	1.24546	1.26566	1.28562	1.30644	1.3264	1.34588	1.36596	1.38596	1.4051	1.42458	1.4448	1.46378	1.48278	1.50256	1.52158	1.54022	1.55936	1.5787	1.59716	1.61584	1.63528	1.6538	1.6721	1.69094	1.70978	1.72792	1.7463	1.76538	1.78362	1.80164	1.82016	1.8388	1.8567	1.8748
20	1e-09	9.6e-08	2534	0.94314	0.97486	1.002	1.02624	1.05146	1.07368	1.09552	1.11846	1.13922	1.15988	1.18164	1.2017	1.22154	1.24228	1.262	1.28124	1.3011	1.32084	1.3397	1.35888	1.37882	1.39752	1.41616	1.4355	1.45428	1.47256	1.49124	1.51046	1.52862	1.54682	1.56566	1.584	1.60188	1.6201	1.63894	1.6568	1.6746	1.69296	1.71112	1.72872	1.74654	1.76504	1.78276	1.80024	1.81814	1.83638
21	1e-09	1.01e-07	2619	0.93042	0.95916	0.98746	1.0109	1.03378	1.05726	1.07826	1.09938	1.12122	1.14118	1.1612	1.18222	1.20162	1.22084	1.24084	1.26006	1.27872	1.29784	1.31732	1.3357	1.35418	1.37342	1.3918	1.40982	1.42828	1.44708	1.4649	1.48282	1.50138	1.51936	1.53692	1.5548	1.57332	1.59086	1.6083	1.62624	1.64418	1.66144	1.67886	1.69686	1.71432	1.73142	1.74882	1.76684	1.78402	1.80104
22	1e-09	1.06e-07	2700	0.91426	0.94318	0.96876	0.99406	1.016	1.03806	1.06008	1.08026	1.1007	1.12172	1.14104	1.1604	1.18074	1.19966	1.21828	1.23752	1.25646	1.2746	1.29302	1.31224	1.33026	1.3481	1.36648	1.3848	1.40234	1.42006	1.43846	1.45612	1.4734	1.49106	1.50926	1.5265	1.54366	1.5613	1.57894	1.59592	1.613	1.63064	1.64786	1.66464	1.68166	1.69928	1.71624	1.7329	1.74988	1.76742
23	1e-09	1.11e-07	2780	0.89916	0.93128	0.95586	0.98044	1.00258	1.02344	1.04504	1.0654	1.08482	1.10476	1.1247	1.14336	1.16224	1.18198	1.20034	1.21844	1.23716	1.25564	1.27332	1.2912	1.30986	1.32752	1.34486	1.36264	1.3808	1.398	1.41516	1.43286	1.45036	1.46724	1.48428	1.50192	1.51898	1.53566	1.5526	1.57014	1.58694	1.60346	1.6203	1.6377	1.65424	1.67066	1.68744	1.7046	1.72098	1.7373
24	1e-09	1.16e-07	2847	0.88742	0.91922	0.94354	0.96628	0.98974	1.01022	1.03044	1.05166	1.07094	1.08984	1.10946	1.12834	1.14646	1.1649	1.18406	1.20186	1.21954	1.2378	1.25578	1.27302	1.29044	1.30858	1.32588	1.3428	1.36006	1.37792	1.39478	1.4115	1.42862	1.44604	1.4626	1.47916	1.49616	1.51318	1.52952	1.54592	1.56278	1.57952	1.59568	1.61196	1.62868	1.64522	1.66124	1.67738	1.69398	1.71036
25	1e-09	1.21e-07	2905	0.87768	0.90662	0.93238	0.95436	0.9765	0.9976	1.01714	1.03696	1.05714	1.07566	1.09416	1.1135	1.13168	1.14934	1.16744	1.18596	1.20328	1.22056	1.23842	1.25596	1.2728	1.28982	1.30746	1.32444	1.34098	1.35778	1.37522	1.39182	1.40814	1.42474	1.44196	1.45828	1.4744	1.49084	1.50782	1.52394	1.5399	1.55618	1.57296	1.58892	1.60474	1.62086	1.63748	1.65334	1.66902	1.685
26	1e-09	1.26e-07	2959	0.86912	0.89612	0.92248	0.9441	0.96494	0.9867	1.0061	1.02498	1.04458	1.06332	1.0812	1.09936	1.1183	1.1358	1.15308	1.17088	1.18868	1.20554	1.22248	1.24	1.25704	1.27352	1.29016	1.30742	1.32404	1.34022	1.35664	1.37364	1.38998	1.40592	1.42212	1.43888	1.455	1.47076	1.48676	1.50328	1.51924	1.53484	1.55066	1.56694	1.5828	1.59826	1.61388	1.62996	1.64576	1.6611
27	1e-09	1.31e-07	3014	0.86064	0.8865	0.91078	0.93314	0.95326	0.9736	0.99388	1.01238	1.0309	1.05032	1.06824	1.0857	1.1036	1.1218	1.13878	1.15574	1.17328	1.19048	1.20696	1.22356	1.24074	1.2574	1.27354	1.28984	1.3067	1.32302	1.33888	1.35492	1.3715	1.38758	1.40322	1.41904	1.43532	1.45126	1.46672	1.48232	1.49834	1.5142	1.52952	1.54492	1.5607	1.57658	1.59182	1.60704	1.62258	1.6385
28	1e-09	1.36e-07	3069	0.8489	0.87566	0.89868	0.92224	0.94232	0.96172	0.98186	1.00058	1.01846	1.0367	1.05544	1.07272	1.08984	1.10754	1.12494	1.1415	1.15816	1.17542	1.19214	1.20826	1.22456	1.24142	1.25774	1.27354	1.28952	1.30604	1.32208	1.33764	1.35334	1.36952	1.3854	1.40076	1.41622	1.4321	1.44792	1.46314	1.47838	1.49398	1.50984	1.52498	1.54004	1.55536	1.57118	1.5863	1.6012	1.61632
29	1e-09	1.41e-07	3119	0.83854	0.8677	0.89024	0.91254	0.9332	0.95214	0.97126	0.99084	1.0086	1.02616	1.04436	1.06192	1.07866	1.09556	1.11316	1.12986	1.14606	1.1625	1.1796	1.1958	1.21162	1.22768	1.24436	1.26026	1.27576	1.2915	1.30778	1.32346	1.33874	1.35418	1.37008	1.38566	1.40074	1.41592	1.43148	1.44708	1.46204	1.477	1.49228	1.50794	1.52288	1.53764	1.55266	1.5681	1.58306	1.5977
30	1e-09	1.46e-07	3166	0.83	0.86038	0.88256	0.90372	0.9253	0.94408	0.9625	0.98164	0.99958	1.01668	1.03406	1.0522	1.06892	1.08532	1.1021	1.11936	1.13546	1.15138	1.1677	1.18442	1.20014	1.2157	1.23162	1.24802	1.26348	1.27874	1.29428	1.31038	1.3257	1.34072	1.35594	1.37162	1.38688	1.4017	1.41664	1.43196	1.44726	1.46198	1.47668	1.49166	1.5071	1.5218	1.53632	1.55104	1.56616	1.58094
31	1e-09	1.51e-07	3218	0.82272	0.85174	0.87424	0.89462	0.91544	0.93456	0.95248	0.97064	0.9894	1.00646	1.02324	1.04052	1.05778	1.07398	1.09014	1.1068	1.12332	1.13902	1.15472	1.17086	1.18704	1.2024	1.21774	1.23342	1.24944	1.2646	1.27962	1.29492	1.31076	1.3258	1.34058	1.35554	1.37096	1.38598	1.40058	1.41524	1.43026	1.44544	1.45996	1.4744	1.4891	1.50424	1.51882	1.5331	1.54752	1.56228
32	1e-09	1.56e-07	3265	0.81632	0.84356	0.86712	0.88716	0.90706	0.92702	0.94484	0.96242	0.98066	0.99796	1.01442	1.03106	1.04838	1.06472	1.08052	1.09652	1.11316	1.129	1.14434	1.15988	1.17592	1.19148	1.20652	1.22164	1.2372	1.25268	1.2675	1.2823	1.29742	1.31296	1.32768	1.34224	1.357	1.3722	1.38696	1.40132	1.41576	1.43056	1.44548	1.45978	1.474	1.48846	1.50332	1.51772	1.53178	1.54596
33	1e-09	1.61e-07	3312	0.8106	0.83644	0.8609	0.88074	0.8999	0.91984	0.93774	0.95486	0.97234	0.99022	1.0066	1.02278	1.0394	1.0562	1.07188	1.08748	1.10344	1.11974	1.13504	1.15018	1.16562	1.18162	1.1967	1.21148	1.2265	1.24198	1.25696	1.2715	1.28614	1.30114	1.3162	1.33062	1.34496	1.35956	1.37464	1.38908	1.40322	1.4175	1.43212	1.44672	1.46076	1.47478	1.48904	1.5037	1.51786	1.53174
34	1e-09	1.66e-07	3354	0.80532	0.83008	0.85394	0.8739	0.89248	0.91142	0.92978	0.9467	0.96356	0.98108	0.99772	1.0136	1.0296	1.04622	1.06214	1.07744	1.09284	1.10874	1.12434	1.13926	1.1542	1.16952	1.18508	1.19978	1.21436	1.22922	1.24458	1.25924	1.27356	1.28802	1.30286	1.31758	1.33176	1.3459	1.36032	1.37518	1.38938	1.40332	1.4174	1.4318	1.44622	1.46008	1.4739	1.48792	1.50232	1.51634
35	1e-09	1.71e-07	3399	0.80026	0.82422	0.84674	0.8672	0.88548	0.9037	0.92266	0.93962	0.95608	0.97292	0.99012	1.00596	1.02158	1.03758	1.05402	1.0693	1.08438	1.09974	1.11568	1.1307	1.14536	1.1602	1.17552	1.19042	1.2048	1.21924	1.234	1.24906	1.26334	1.27746	1.2918	1.30654	1.3209	1.33482	1.34882	1.3631	1.37772	1.39164	1.40538	1.4193	1.43356	1.44768	1.46132	1.47496	1.48882	1.50304
36	1e-09	1.76e-07	3440	0.79496	0.81846	0.8399	0.8612	0.8794	0.89708	0.91536	0.93256	0.94878	0.96506	0.982	0.99804	1.01342	1.0289	1.04492	1.06046	1.07532	1.09022	1.10554	1.12094	1.13552	1.15	1.16476	1.18002	1.19452	1.2087	1.22298	1.23768	1.25226	1.26624	1.2802	1.2944	1.30904	1.32312	1.33684	1.35068	1.3648	1.37914	1.39284	1.40642	1.42016	1.43424	1.44814	1.46162	1.47506	1.48874
37	1e-09	1.81e-07	3483	0.78768	0.81172	0.83246	0.85354	0.872	0.88928	0.90678	0.92474	0.94096	0.95686	0.97314	0.98978	1.00514	1.02028	1.03574	1.05178	1.06674	1.08136	1.0962	1.11152	1.1263	1.14058	1.15492	1.16962	1.18454	1.19866	1.21264	1.22684	1.24146	1.25564	1.26942	1.28322	1.2973	1.31178	1.32556	1.33912	1.3528	1.3668	1.38084	1.39432	1.40772	1.42132	1.43524	1.44892	1.46222	1.4755
38	1e-09	1.86e-07	3523	0.78048	0.80574	0.82622	0.84646	0.8655	0.88268	0.8997	0.9174	0.93386	0.94952	0.96532	0.9817	0.9973	1.01222	1.02724	1.04272	1.05798	1.0725	1.08696	1.10174	1.117	1.13134	1.14542	1.15966	1.17432	1.1887	1.20254	1.21638	1.23048	1.24502	1.2589	1.27248	1.28614	1.30014	1.3143	1.32782	1.3412	1.35476	1.36866	1.3824	1.39568	1.40894	1.42238	1.43616	1.44964	1.46276
39	1e-09	1.91e-07	3565	0.77432	0.80118	0.8215	0.84114	0.86082	0.87796	0.89466	0.91178	0.92856	0.94412	0.9596	0.97548	0.99142	1.0063	1.02104	1.03608	1.05168	1.06624	1.0805	1.09492	1.10978	1.12428	1.13822	1.15216	1.1664	1.18108	1.19498	1.20862	1.22236	1.23646	1.25058	1.2641	1.27752	1.29112	1.30508	1.31878	1.33204	1.3453	1.35878	1.3726	1.38604	1.39912	1.41224	1.42558	1.4393	1.45252
40	1e-09	1.96e-07	3605	0.76894	0.7968	0.81696	0.83604	0.85572	0.87296	0.88934	0.90594	0.92312	0.93872	0.95392	0.96938	0.98548	1.00044	1.01496	1.02964	1.0448	1.05954	1.07364	1.08776	1.10218	1.11704	1.13104	1.14476	1.15864	1.1729	1.18702	1.20056	1.21404	1.22774	1.24184	1.25552	1.26878	1.28208	1.29562	1.30956	1.32294	1.336	1.34914	1.36254	1.3763	1.38944	1.40234	1.41536	1.42862	1.44218
41	1e-09	2.01e-07	3644	0.76414	0.79208	0.81228	0.83086	0.84978	0.86726	0.88346	0.89962	0.91638	0.9322	0.94722	0.96228	0.97782	0.99308	1.00752	1.02188	1.03654	1.05172	1.06594	1.07982	1.09388	1.10832	1.12258	1.13622	1.1498	1.16362	1.17788	1.1916	1.20492	1.2183	1.23192	1.24596	1.25932	1.27242	1.28562	1.2991	1.31284	1.32592	1.33886	1.35188	1.3652	1.3787	1.3916	1.40438	1.41728	1.43044
42	1e-09	2.06e-07	3687	0.7598	0.78658	0.80714	0.8254	0.84368	0.86182	0.878	0.89386	0.9101	0.92636	0.94138	0.95618	0.9713	0.98696	1.00146	1.01564	1.02996	1.04474	1.05914	1.07294	1.0867	1.10074	1.11526	1.12902	1.14244	1.15596	1.16978	1.18382	1.19716	1.21032	1.22362	1.23726	1.25086	1.26392	1.27688	1.29	1.30344	1.31676	1.32962	1.3424	1.35536	1.36862	1.38176	1.39444	1.40708	1.41988
43	1e-09	2.11e-07	3731	0.75584	0.7815	0.80264	0.82078	0.83858	0.85704	0.8733	0.88892	0.90474	0.92124	0.93632	0.95092	0.9657	0.98096	0.99564	1.00968	1.02372	1.0381	1.05286	1.06668	1.08026	1.094	1.1081	1.12206	1.13542	1.1487	1.16218	1.17606	1.18954	1.2026	1.21564	1.22892	1.24256	1.25576	1.2686	1.28144	1.29452	1.30794	1.32094	1.3336	1.34628	1.35916	1.37238	1.38524	1.39774	1.41028
44	1e-09	2.16e-07	3770	0.75218	0.77692	0.79888	0.81692	0.83436	0.85234	0.86878	0.88422	0.8997	0.91574	0.931	0.94548	0.95994	0.9748	0.98982	1.00386	1.0177	1.03176	1.04624	1.06024	1.07372	1.08718	1.10092	1.11512	1.12858	1.14172	1.15492	1.16842	1.18224	1.19534	1.20822	1.2212	1.23448	1.248	1.26084	1.27352	1.28632	1.29936	1.31266	1.32536	1.33786	1.35046	1.36332	1.37648	1.38904	1.40142
45	1e-09	2.21e-07	3818	0.74878	0.77272	0.79518	0.81318	0.83028	0.84772	0.8644	0.87976	0.89496	0.91056	0.92616	0.94062	0.95488	0.9694	0.98448	0.99864	1.01234	1.02612	1.04024	1.05452	1.068	1.08128	1.09474	1.10856	1.1222	1.13526	1.14828	1.16146	1.175	1.18828	1.20108	1.21384	1.22678	1.24006	1.2531	1.2657	1.27826	1.291	1.30402	1.31692	1.32936	1.34174	1.35428	1.36708	1.3799	1.39224
46	1e-09	2.26e-07	145	0.74558	0.76886	0.7912	0.80928	0.82606	0.84302	0.86016	0.87552	0.8905	0.90574	0.92158	0.9361	0.9502	0.96442	0.9791	0.99342	1.00704	1.0206	1.0344	1.04868	1.06228	1.07544	1.08866	1.10214	1.11606	1.1292	1.14206	1.155	1.1682	1.18178	1.19462	1.20724	1.21996	1.23292	1.24622	1.25888	1.2713	1.2838	1.29652	1.3096	1.32216	1.33442	1.34672	1.35922	1.37202	1.3845
47	1e-09	2.31e-07	113	0.74256	0.76526	0.78678	0.80506	0.82166	0.8382	0.85542	0.8709	0.8857	0.9006	0.91604	0.93074	0.94472	0.9587	0.97298	0.98768	1.00136	1.01476	1.0283	1.04218	1.05602	1.06916	1.08218	1.09538	1.10894	1.12228	1.13508	1.14782	1.16074	1.17398	1.18704	1.19962	1.21212	1.22478	1.23774	1.25064	1.26304	1.27534	1.28776	1.30046	1.31332	1.3256	1.33774	1.34996	1.3624	1.37518
48	1e-09	2.36e-07	99	0.73968	0.76188	0.78264	0.80124	0.81772	0.83394	0.85068	0.86634	0.88104	0.89568	0.9107	0.92576	0.93974	0.95352	0.96752	0.98198	0.99584	1.00914	1.02244	1.036	1.05004	1.0633	1.0762	1.08916	1.1024	1.11602	1.12892	1.14152	1.1542	1.16714	1.18044	1.19312	1.2055	1.21792	1.23058	1.24358	1.25612	1.26832	1.28054	1.29294	1.30564	1.31808	1.33014	1.34218	1.35434	1.36676
49	1e-09	2.41e-07	90	0.7369	0.75866	0.77876	0.79788	0.81432	0.83028	0.8466	0.86256	0.8772	0.89164	0.90638	0.92164	0.9357	0.94934	0.9631	0.97724	0.99128	1.00454	1.01768	1.031	1.04472	1.0581	1.07094	1.08372	1.0967	1.11002	1.12306	1.13562	1.1481	1.16078	1.17376	1.1866	1.19894	1.2112	1.22358	1.23626	1.24904	1.26124	1.2733	1.28546	1.29784	1.31056	1.32272	1.33464	1.34658	1.3587
50	1e-09	2.46e-07	82	0.73414	0.75556	0.7751	0.7946	0.81102	0.82674	0.84268	0.85898	0.87364	0.88792	0.90238	0.91734	0.93152	0.94506	0.9586	0.97246	0.98674	1.00008	1.01308	1.02618	1.0396	1.05326	1.06612	1.07878	1.09154	1.10458	1.11788	1.13046	1.14282	1.1553	1.168	1.18108	1.19348	1.20564	1.21784	1.23026	1.243	1.25532	1.2673	1.27928	1.29142	1.30384	1.31614	1.328	1.3398	1.35168
51	6e-09	1e-09	0
52	6e-09	6e-09	0
53	6e-09	1.1e-08	0
54	6e-09	1.6e-08	0
55	6e-09	2.1e-08	0
56	6e-09	2.6e-08	0
57	6e-09	3.1e-08	223	8.27308	8.4406	8.54258	8.6391	8.73764	8.8336	8.93212	9.02806	9.12664	9.22256	9.32122	9.41714	9.51584	9.61174	9.71048	9.80638	9.90514	10.001	10.0998	10.1957	10.2945	10.3904	10.4892	10.5851	10.6839	10.7798	10.8786	10.9745	11.0733	11.1692	11.268	21.9488	22.0497	22.1457	22.2436	22.3391	22.4365	22.5321	22.6289	22.7246	22.821	22.9171	23.0132	23.1097	23.2057	23.3027
58	6e-09	3.6e-08	588	2.7977	2.8637	2.9255	2.98652	3.04802	3.11004	3.17238	3.23482	3.29726	3.35964	3.42192	3.48414	3.54632	3.60848	3.67066	3.73284	3.79504	3.85726	3.91942	3.9814	4.0429	4.10352	4.16364	4.22388	4.2846	4.34594	4.40768	4.46956	4.53148	4.59336	4.65524	4.7171	4.77896	4.84086	4.9028	4.9648	5.02682	5.0888	5.15056	5.21182	5.27222	5.33236	5.39272	5.4536	5.51502	5.57676
59	6e-09	4.1e-08	832	2.08202	2.1344	2.18606	2.23808	2.28968	2.33648	2.38412	2.43372	2.4837	2.5301	2.57772	2.62674	2.67552	2.72188	2.7697	2.81846	2.86606	2.91258	2.9605	3.0092	3.05602	3.10278	3.15072	3.19922	3.2457	3.29294	3.34094	3.38854	3.43508	3.48262	3.53074	3.5776	3.62428	3.67194	3.7201	3.76666	3.81374	3.8615	3.90902	3.95556	4.00298	4.0509	4.09774	4.14442	4.19196	4.23998
60	6e-09	4.6e-08	1045	1.82478	1.87028	1.91618	1.96184	2.00138	2.04392	2.08594	2.12506	2.16756	2.20738	2.24736	2.2897	2.32858	2.3694	2.40978	2.44878	2.49	2.52906	2.5691	2.60982	2.64872	2.6892	2.72842	2.76784	2.8086	2.84746	2.88758	2.92694	2.96602	3.00646	3.04538	3.08524	3.12476	3.16374	3.20388	3.24286	3.28254	3.3222	3.36116	3.40108	3.4401	3.4796	3.51944	3.55838	3.59816	3.6372
61	6e-09	5.1e-08	1222	1.61268	1.6595	1.70428	1.74134	1.78102	1.81826	1.8546	1.89272	1.92722	1.9656	1.9998	2.03712	2.07174	2.10784	2.14292	2.17796	2.2134	2.24764	2.28348	2.31742	2.35364	2.38754	2.42354	2.45758	2.49312	2.5273	2.56244	2.59674	2.63142	2.66584	2.70008	2.73464	2.76862	2.80346	2.83738	2.87254	2.90642	2.94154	2.9755	3.01048	3.04454	3.0794	3.11352	3.14816	3.1823	3.2167
62	6e-09	5.6e-08	1361	1.46008	1.50502	1.54088	1.57986	1.61388	1.65004	1.68366	1.71814	1.75144	1.78482	1.81776	1.85042	1.8829	1.91518	1.9472	1.97928	2.01088	2.04296	2.0742	2.10634	2.13732	2.16954	2.20036	2.23268	2.2634	2.29578	2.32648	2.35886	2.38952	2.42186	2.45246	2.4847	2.51524	2.54722	2.57768	2.60918	2.63964	2.67064	2.70106	2.73168	2.76218	2.79264	2.82344	2.85392	2.885	2.91556
63	6e-09	6.1e-08	1487	1.33734	1.38258	1.41732	1.45376	1.48644	1.52042	1.55202	1.58494	1.6157	1.64816	1.67818	1.71044	1.7398	1.77188	1.8007	1.83224	1.86066	1.89094	1.91938	1.9485	1.9776	2.00598	2.036	2.06408	2.09442	2.12244	2.15184	2.17986	2.20818	2.2367	2.2646	2.29402	2.32198	2.35146	2.37938	2.40778	2.43574	2.46356	2.49224	2.52014	2.54936	2.57726	2.6057	2.63356	2.66136	2.68964
64	6e-09	6.6e-08	1628	1.24448	1.28082	1.31872	1.3503	1.38448	1.41442	1.44724	1.47614	1.50794	1.53614	1.56626	1.59426	1.62282	1.6515	1.67908	1.70866	1.7356	1.76472	1.79144	1.81896	1.8464	1.87296	1.90152	1.9276	1.95522	1.9815	2.00782	2.0354	2.06132	2.08892	2.11492	2.14112	2.16792	2.19378	2.22124	2.24714	2.27328	2.29964	2.32544	2.3527	2.37854	2.40462	2.43074	2.4565	2.48354	2.50936
65	6e-09	7.1e-08	1754	1.18932	1.22438	1.25942	1.29012	1.32226	1.351	1.38222	1.40974	1.4396	1.46656	1.49432	1.52178	1.54826	1.5768	1.6026	1.62994	1.65584	1.68162	1.70892	1.73404	1.76066	1.7859	1.81106	1.83774	1.86232	1.88812	1.9131	1.93766	1.96402	1.98834	2.01332	2.03848	2.06272	2.08838	2.11274	2.13702	2.16258	2.1868	2.2116	2.2361	2.26022	2.28564	2.30986	2.33402	2.35906	2.38322
66	6e-09	7.6e-08	1872	1.1232	1.16612	1.1998	1.23054	1.26092	1.28892	1.31884	1.34538	1.37402	1.39996	1.42632	1.4532	1.47836	1.50558	1.53038	1.5556	1.58158	1.60584	1.63164	1.65594	1.68012	1.7059	1.72954	1.75398	1.7785	1.80192	1.82672	1.85026	1.8736	1.89858	1.9216	1.94508	1.96942	1.99232	2.01606	2.03954	2.06238	2.08634	2.10936	2.13214	2.15634	2.1792	2.20204	2.22602	2.24884	2.27184
67	6e-09	8.1e-08	1996	1.08018	1.12054	1.15038	1.1824	1.20944	1.23758	1.26414	1.28998	1.31766	1.34246	1.36858	1.39348	1.41782	1.44408	1.46782	1.4922	1.517	1.5403	1.5649	1.58838	1.61142	1.63614	1.65896	1.68192	1.7062	1.7286	1.7516	1.77516	1.79734	1.82034	1.84326	1.86524	1.88822	1.91064	1.93246	1.9554	1.97748	1.9992	2.02208	2.04398	2.06564	2.08848	2.11026	2.13188	2.15466	2.1764
68	6e-09	8.6e-08	2109	1.05462	1.08592	1.11882	1.14576	1.17386	1.19988	1.22522	1.25234	1.27652	1.3018	1.32628	1.34982	1.37518	1.39838	1.42162	1.44632	1.46886	1.492	1.51566	1.5378	1.56086	1.58366	1.6055	1.62838	1.6506	1.67218	1.69486	1.7167	1.73806	1.7605	1.7821	1.80324	1.82546	1.84686	1.86782	1.88978	1.91106	1.93186	1.95356	1.97478	1.99548	2.01696	2.03818	2.05884	2.0801	2.10142
69	6e-09	9.1e-08	2217	1.01884	1.05602	1.0837	1.11288	1.13848	1.16386	1.19026	1.21404	1.23916	1.2629	1.28594	1.3108	1.33342	1.35604	1.38018	1.40214	1.4245	1.44782	1.46934	1.49144	1.51414	1.53534	1.55712	1.5794	1.60032	1.62178	1.6438	1.66448	1.68562	1.7075	1.72798	1.74882	1.7706	1.79092	1.81146	1.83312	1.85334	1.8736	1.89498	1.91516	1.93516	1.95612	1.97632	1.99616	2.0167	2.0371
70	6e-09	9.6e-08	2310	0.98846	1.01888	1.05008	1.07596	1.1018	1.12772	1.15136	1.17652	1.19978	1.22252	1.24708	1.26922	1.29144	1.31512	1.33662	1.35842	1.38138	1.40242	1.42382	1.44628	1.46696	1.48798	1.51008	1.5305	1.5511	1.57292	1.59314	1.61336	1.63476	1.65488	1.67476	1.6956	1.7157	1.73532	1.75564	1.77594	1.79538	1.81528	1.83592	1.8553	1.87482	1.8954	1.9148	1.93404	1.95406	1.97364
71	6e-09	1.01e-07	2393	0.96232	0.99824	1.02584	1.05498	1.0793	1.1041	1.12848	1.1511	1.17498	1.19746	1.21918	1.2423	1.2639	1.285	1.30742	1.32846	1.34906	1.3708	1.39152	1.41168	1.43276	1.45338	1.47318	1.49366	1.51442	1.534	1.55396	1.57486	1.59428	1.6138	1.63438	1.65382	1.67296	1.69288	1.71246	1.73136	1.75074	1.7708	1.78964	1.8086	1.82846	1.84742	1.86606	1.88532	1.90466	1.92318
72	6e-09	1.06e-07	2468	0.94608	0.98028	1.0073	1.0328	1.0591	1.08208	1.10584	1.12894	1.15058	1.17332	1.19514	1.21598	1.23784	1.25906	1.27932	1.3004	1.32138	1.34122	1.36162	1.38262	1.40216	1.42196	1.44288	1.46224	1.48154	1.5018	1.52118	1.54006	1.5596	1.5793	1.59798	1.61696	1.63692	1.6556	1.67414	1.69344	1.71236	1.73064	1.74932	1.7688	1.78708	1.80534	1.82432	1.84288	1.86088	1.87928
73	6e-09	1.11e-07	2538	0.93356	0.9632	0.99284	1.01694	1.04166	1.06508	1.08696	1.11008	1.13176	1.15258	1.17452	1.19546	1.21556	1.23654	1.2572	1.27678	1.29694	1.31768	1.33694	1.35644	1.37706	1.39616	1.4151	1.4349	1.45406	1.4726	1.49164	1.51128	1.52968	1.54816	1.56752	1.58604	1.60412	1.62274	1.64178	1.65976	1.67784	1.6967	1.71488	1.73262	1.75078	1.7696	1.78732	1.80504	1.82338	1.84146
74	6e-09	1.16e-07	2607	0.91786	0.94654	0.97326	0.99864	1.02132	1.04514	1.06716	1.08818	1.1104	1.1313	1.1514	1.17242	1.1929	1.21236	1.23242	1.25296	1.27202	1.29132	1.31176	1.33064	1.34932	1.36882	1.3878	1.40608	1.42476	1.44426	1.46242	1.48054	1.49942	1.5178	1.53556	1.55368	1.57264	1.59042	1.60806	1.62628	1.64448	1.6619	1.67952	1.69788	1.71552	1.73276	1.7504	1.7687	1.78596	1.80314
75	6e-09	1.21e-07	2674	0.90018	0.9332	0.95854	0.985	1.00754	1.0294	1.05284	1.07352	1.094	1.11594	1.13584	1.15538	1.176	1.19558	1.21444	1.23398	1.25374	1.27224	1.29096	1.31074	1.32916	1.34728	1.36606	1.38478	1.40258	1.4206	1.43952	1.4574	1.47494	1.49296	1.51142	1.5288	1.54622	1.56432	1.582	1.5991	1.61648	1.63462	1.65188	1.66882	1.68618	1.70412	1.72106	1.73792	1.75528	1.77278
76	6e-09	1.26e-07	2739	0.8879	0.92182	0.94642	0.9702	0.99424	1.01532	1.03678	1.05868	1.07848	1.09858	1.11974	1.13888	1.15798	1.1782	1.19712	1.21548	1.23452	1.2537	1.2717	1.28988	1.30902	1.32706	1.34466	1.36278	1.38136	1.39876	1.41622	1.43434	1.45204	1.4691	1.48644	1.50458	1.52178	1.53864	1.5559	1.5738	1.59062	1.60736	1.62458	1.64202	1.65862	1.67526	1.69242	1.70948	1.72588	1.74242
77	6e-09	1.31e-07	2801	0.87822	0.9082	0.93438	0.957	0.9805	1.00188	1.0221	1.04326	1.06348	1.0826	1.10226	1.12242	1.14094	1.15958	1.1793	1.19768	1.21558	1.23408	1.25284	1.27042	1.28808	1.30658	1.32428	1.34144	1.35896	1.3773	1.39444	1.41136	1.42878	1.44654	1.46328	1.48006	1.4974	1.51458	1.53106	1.54768	1.56492	1.58174	1.59802	1.61452	1.63162	1.6482	1.66432	1.6807	1.69768	1.71406
78	6e-09	1.36e-07	2859	0.86996	0.89746	0.925	0.94708	0.96882	0.99146	1.01132	1.03116	1.05232	1.0713	1.08998	1.10956	1.12834	1.14628	1.16462	1.18384	1.20154	1.21906	1.2373	1.25526	1.27238	1.28968	1.30778	1.32502	1.34178	1.3589	1.37678	1.39356	1.41008	1.42704	1.44452	1.46096	1.4773	1.4941	1.51118	1.52738	1.54356	1.5602	1.577	1.593	1.60902	1.62552	1.6421	1.65796	1.67384	1.69016
79	6e-09	1.41e-07	2916	0.86194	0.88794	0.91326	0.9358	0.95646	0.97794	0.9983	1.01732	1.03684	1.05692	1.07522	1.09352	1.11282	1.13094	1.14846	1.16644	1.18508	1.20232	1.21948	1.23728	1.25486	1.27158	1.28848	1.30606	1.32302	1.33942	1.35606	1.37344	1.39002	1.40616	1.42258	1.43974	1.45602	1.47194	1.48818	1.5051	1.52116	1.53692	1.55296	1.56964	1.58556	1.60116	1.61702	1.63346	1.64928	1.66472
80	6e-09	1.46e-07	2970	0.84918	0.87618	0.89972	0.92426	0.94476	0.9649	0.98636	1.00542	1.02398	1.0434	1.06212	1.07982	1.09784	1.11688	1.13434	1.15148	1.1692	1.18718	1.20396	1.22078	1.23824	1.25538	1.27174	1.28828	1.30546	1.3221	1.33816	1.35442	1.37132	1.38764	1.40346	1.41948	1.4361	1.4522	1.46782	1.4836	1.49994	1.5159	1.53136	1.54694	1.563	1.5789	1.59422	1.6096	1.62542	1.64136
81	6e-09	1.51e-07	3024	0.83786	0.86794	0.89096	0.91426	0.93528	0.95476	0.9748	0.99466	1.01286	1.0312	1.05068	1.06846	1.08578	1.10368	1.12188	1.13876	1.15566	1.1732	1.1904	1.20678	1.2233	1.24052	1.25714	1.27318	1.2894	1.30626	1.32254	1.33828	1.35422	1.37074	1.38678	1.4023	1.41798	1.43418	1.45008	1.46542	1.48086	1.49676	1.51262	1.52784	1.54306	1.55866	1.5746	1.58974	1.60478	1.62012
82	6e-09	1.56e-07	3074	0.82912	0.86084	0.8834	0.90526	0.92742	0.94666	0.96578	0.98612	1.00436	1.02206	1.04042	1.05872	1.07576	1.09288	1.11078	1.12792	1.14434	1.16102	1.1785	1.19502	1.21106	1.22738	1.24444	1.26058	1.27628	1.29228	1.30894	1.3248	1.34026	1.35594	1.37222	1.3879	1.40314	1.41854	1.43444	1.45006	1.46512	1.48026	1.49582	1.51148	1.52646	1.54138	1.55664	1.5724	1.58734	1.60208
83	6e-09	1.61e-07	3124	0.82188	0.85202	0.87494	0.89578	0.9176	0.93708	0.95548	0.97448	0.9935	1.01092	1.02838	1.04672	1.06406	1.08066	1.09756	1.11536	1.1319	1.14802	1.1645	1.18176	1.1978	1.21356	1.22966	1.24646	1.2622	1.27764	1.29338	1.3098	1.32534	1.34052	1.35594	1.3719	1.38734	1.4023	1.41742	1.433	1.44842	1.46324	1.4781	1.49332	1.5089	1.52368	1.53832	1.55324	1.56864	1.58348
84	6e-09	1.66e-07	3174	0.81568	0.84356	0.86768	0.88814	0.90876	0.92912	0.94734	0.96558	0.98488	1.00246	1.01942	1.03686	1.05488	1.07142	1.08778	1.10468	1.12176	1.13772	1.15362	1.17004	1.18662	1.2022	1.21774	1.23372	1.25002	1.26536	1.28058	1.29614	1.31228	1.32746	1.3424	1.3576	1.37338	1.3885	1.40322	1.4181	1.43342	1.44858	1.46316	1.47776	1.4927	1.50806	1.52262	1.53704	1.55166	1.56674
85	6e-09	1.71e-07	3221	0.81018	0.83644	0.86168	0.8819	0.90164	0.92248	0.94068	0.95834	0.97666	0.99462	1.01136	1.02814	1.0457	1.06248	1.0785	1.09472	1.11164	1.12782	1.14338	1.15912	1.17548	1.19132	1.20654	1.22186	1.23772	1.2534	1.26838	1.28338	1.29876	1.3145	1.32934	1.34404	1.35904	1.3746	1.38944	1.40392	1.41858	1.43368	1.44856	1.46292	1.47728	1.49198	1.50712	1.5215	1.53566	1.55002
86	6e-09	1.76e-07	3269	0.80516	0.83018	0.85502	0.87528	0.8943	0.91404	0.9326	0.94988	0.96736	0.98588	1.00272	1.01904	1.03578	1.05324	1.06926	1.08502	1.10118	1.118	1.13358	1.1489	1.16456	1.1809	1.19622	1.21118	1.2264	1.2422	1.25738	1.27208	1.2869	1.30216	1.31736	1.3319	1.3464	1.36124	1.37658	1.39108	1.40536	1.41982	1.43472	1.44934	1.46346	1.47762	1.49208	1.507	1.52116	1.53512
87	6e-09	1.81e-07	3313	0.80038	0.82448	0.84764	0.86838	0.887	0.90584	0.92528	0.94254	0.95952	0.97714	0.9944	1.01054	1.02672	1.04354	1.05992	1.07546	1.09106	1.1072	1.12318	1.13832	1.15346	1.16904	1.18492	1.19982	1.21458	1.22966	1.24534	1.26016	1.27464	1.2893	1.30442	1.31926	1.33354	1.34784	1.36248	1.37756	1.39182	1.40588	1.42014	1.43482	1.44922	1.46316	1.4771	1.49134	1.50604	1.52004
88	6e-09	1.86e-07	3357	0.79526	0.81882	0.8407	0.86244	0.88092	0.8991	0.91826	0.93572	0.9523	0.96922	0.98704	1.00322	1.01902	1.03518	1.0521	1.06768	1.08292	1.09848	1.11474	1.13004	1.14486	1.1599	1.1755	1.19062	1.20518	1.21978	1.2348	1.25004	1.26444	1.27872	1.29326	1.30832	1.32278	1.33682	1.35098	1.36552	1.38018	1.39416	1.40804	1.42214	1.43668	1.4508	1.46452	1.47828	1.49236	1.50682
89	6e-09	1.91e-07	3398	0.78732	0.81158	0.83262	0.85448	0.87324	0.89088	0.909	0.92722	0.94374	0.96012	0.97712	0.99382	1.00944	1.02508	1.04124	1.05736	1.07248	1.08756	1.10306	1.11898	1.13382	1.14846	1.1634	1.17892	1.19368	1.208	1.22246	1.23736	1.25218	1.26632	1.28042	1.2948	1.3097	1.3239	1.33776	1.35174	1.36608	1.3805	1.39428	1.40798	1.42188	1.4362	1.45016	1.46368	1.47726	1.4911
90	6e-09	1.96e-07	3442	0.77946	0.80534	0.82612	0.84694	0.86636	0.88386	0.90138	0.91986	0.9366	0.95264	0.969	0.98622	1.00198	1.01728	1.03288	1.0492	1.0645	1.0793	1.0943	1.10984	1.12494	1.13938	1.15388	1.16878	1.184	1.19832	1.21244	1.22682	1.24168	1.25606	1.26994	1.2839	1.29818	1.31286	1.32672	1.3404	1.35424	1.36848	1.38256	1.3961	1.40962	1.42338	1.43756	1.45128	1.46464	1.47804
91	6e-09	2.01e-07	3483	0.77308	0.80086	0.82148	0.8416	0.86178	0.87922	0.89634	0.91416	0.93112	0.94698	0.96292	0.97952	0.9955	1.01064	1.02582	1.04152	1.05716	1.07188	1.08652	1.10152	1.1171	1.13162	1.14586	1.1603	1.17524	1.18976	1.20374	1.21774	1.23206	1.24686	1.26082	1.27452	1.28838	1.30262	1.31678	1.33036	1.34388	1.35762	1.37178	1.38552	1.39886	1.41224	1.42588	1.43996	1.45342	1.4666
92	6e-09	2.06e-07	3525	0.76764	0.79658	0.81704	0.83648	0.85688	0.87438	0.89112	0.9083	0.92578	0.94162	0.95722	0.97328	0.98974	1.00486	1.01978	1.03502	1.05094	1.06576	1.08016	1.09476	1.1099	1.1246	1.1387	1.1528	1.16726	1.1822	1.1962	1.20998	1.2239	1.23826	1.25244	1.26604	1.2796	1.2934	1.30764	1.32138	1.33472	1.34812	1.3618	1.3759	1.38932	1.40248	1.41574	1.42932	1.44314	1.45632
93	6e-09	2.11e-07	3570	0.76288	0.79186	0.81236	0.83124	0.8508	0.86856	0.88506	0.90166	0.91916	0.9352	0.95054	0.96608	0.98232	0.99768	1.01238	1.02718	1.04248	1.05762	1.07194	1.0862	1.10078	1.11596	1.13018	1.14404	1.15808	1.17252	1.18688	1.20056	1.21418	1.22804	1.24236	1.25618	1.26956	1.28298	1.2967	1.31086	1.3243	1.33748	1.35074	1.36434	1.37818	1.39136	1.40436	1.4175	1.43096	1.44452
94	6e-09	2.16e-07	3612	0.75864	0.78612	0.80706	0.82562	0.84438	0.86286	0.87932	0.89556	0.91238	0.92878	0.94404	0.95924	0.9749	0.99074	1.00542	1.01994	1.03478	1.05028	1.06476	1.0788	1.093	1.10766	1.12216	1.13596	1.1497	1.1637	1.1782	1.19208	1.20552	1.21904	1.23286	1.2471	1.26054	1.27374	1.28708	1.30076	1.31456	1.32772	1.34074	1.35392	1.36744	1.38092	1.39386	1.40672	1.41976	1.43312
95	6e-09	2.21e-07	3654	0.7548	0.78096	0.8026	0.821	0.83922	0.85822	0.87474	0.8907	0.90704	0.92392	0.9392	0.95416	0.96942	0.9854	1.0002	1.01452	1.029	1.04402	1.05866	1.07262	1.08654	1.10078	1.11556	1.12948	1.14302	1.1567	1.17074	1.18492	1.19834	1.21162	1.2251	1.23896	1.25262	1.26574	1.27882	1.29212	1.30578	1.31914	1.33204	1.34494	1.35804	1.37154	1.38466	1.3974	1.41014	1.42308
96	6e-09	2.26e-07	3700	0.75128	0.77638	0.79894	0.81726	0.83506	0.8537	0.8704	0.88612	0.90204	0.91874	0.93418	0.94892	0.96382	0.97928	0.99426	1.00848	1.02266	1.03722	1.0523	1.06632	1.08004	1.09392	1.10826	1.1224	1.13588	1.14928	1.16294	1.17706	1.19068	1.20384	1.21702	1.23046	1.24436	1.25764	1.27056	1.28354	1.2968	1.31046	1.32348	1.3362	1.34902	1.36208	1.37554	1.38838	1.40094	1.41358
97	6e-09	2.31e-07	3610	0.74802	0.77226	0.79536	0.81362	0.83104	0.84904	0.86592	0.88152	0.8971	0.91326	0.92892	0.9436	0.9582	0.97322	0.98866	1.0029	1.0169	1.0311	1.04584	1.06004	1.07366	1.08726	1.1012	1.11564	1.12924	1.1425	1.15584	1.16954	1.1835	1.19668	1.20968	1.22282	1.23628	1.24984	1.26274	1.27552	1.28846	1.3017	1.315	1.3277	1.3403	1.35304	1.36608	1.37922	1.39178	1.40422
98	6e-09	2.36e-07	1999	0.74498	0.76848	0.7915	0.80982	0.8269	0.8443	0.86168	0.87726	0.89256	0.90828	0.9244	0.93908	0.95348	0.96816	0.98346	0.99786	1.0117	1.02562	1.03994	1.05448	1.0681	1.08152	1.09514	1.1092	1.12296	1.13614	1.14928	1.16264	1.17642	1.18976	1.20266	1.21554	1.22866	1.24218	1.25526	1.26792	1.28058	1.29348	1.30674	1.31962	1.33212	1.3446	1.35728	1.3703	1.38306	1.3954
99	6e-09	2.41e-07	1624	0.74212	0.76498	0.78708	0.80562	0.82246	0.83938	0.85712	0.87278	0.88786	0.90318	0.91924	0.9341	0.94832	0.96266	0.9775	0.99214	1.00594	1.01964	1.0336	1.04808	1.06188	1.07518	1.08852	1.10218	1.11632	1.12958	1.14256	1.15564	1.16904	1.18274	1.19568	1.2084	1.22124	1.23438	1.24778	1.2605	1.273	1.28562	1.29852	1.31174	1.3243	1.33662	1.34904	1.3617	1.37472	1.3872
100	6e-09	2.46e-07	1436	0.73938	0.7617	0.78292	0.80178	0.81848	0.83502	0.85232	0.8682	0.88312	0.8981	0.91366	0.92874	0.9429	0.95698	0.97142	0.98644	1.00036	1.01388	1.02756	1.04164	1.0557	1.06898	1.08214	1.09548	1.10924	1.12274	1.13564	1.1485	1.16156	1.17502	1.18816	1.2008	1.21342	1.22622	1.23936	1.2523	1.26474	1.27714	1.2897	1.30256	1.3154	1.3277	1.3399	1.35224	1.36484	1.37768
101	1.1e-08	1e-09	0
102	1.1e-08	6e-09	0
103	1.1e-08	1.1e-08	0
104	1.1e-08	1.6e-08	0
105	1.1e-08	2.1e-08	0
106	1.1e-08	2.6e-08	0
107	1.1e-08	3.1e-08	0
108	1.1e-08	3.6e-08	0
109	1.1e-08	4.1e-08	0
110	1.1e-08	4.6e-08	461	3.759	3.83514	3.9084	3.9819	4.05538	4.12902	4.20268	4.27642	4.3503	4.42348	4.49658	4.5698	4.64324	4.71676	4.79032	4.864	4.93774	5.01052	5.0837	5.15692	5.23034	5.30382	5.37736	5.45104	5.5246	5.5972	5.6704	5.74364	5.81708	5.89054	5.96408	6.03776	6.11116	6.1838	6.25698	6.33028	6.4037	6.47718	6.55074	6.62444	6.69762	6.77204	12.8556	12.9322	13.0057	13.0792
111	1.1e-08	5.1e-08	755	2.44006	2.49882	2.55554	2.60852	2.65814	2.71008	2.76362	2.81796	2.87118	2.92092	2.97214	3.02494	3.07848	3.13128	3.18116	3.23228	3.28472	3.33788	3.39006	3.44004	3.49128	3.54356	3.59654	3.64804	3.69816	3.7496	3.8018	3.8547	3.90562	3.95588	4.0075	4.05972	4.11254	4.16304	4.21344	4.26516	4.31742	4.3701	4.42032	4.47088	4.52266	4.57502	4.6273	4.67738	4.72824	4.78012
112	1.1e-08	5.6e-08	947	2.01648	2.05968	2.10682	2.1521	2.1927	2.23734	2.28112	2.32168	2.36578	2.40824	2.44902	2.49292	2.53436	2.57562	2.61952	2.6604	2.70222	2.7461	2.78678	2.82888	2.87222	2.9128	2.955	2.99708	3.03778	3.08008	3.12122	3.16214	3.20474	3.2456	3.2871	3.32996	3.37066	3.41246	3.45466	3.49534	3.53724	3.57844	3.61926	3.66138	3.70228	3.74354	3.78604	3.8268	3.86844	3.9106
113	1.1e-08	6.1e-08	1163	1.79372	1.8434	1.88352	1.92114	1.96298	1.99818	2.03788	2.07402	2.1112	2.14876	2.18408	2.223	2.25788	2.29598	2.33122	2.36816	2.40408	2.43976	2.47644	2.51144	2.54898	2.58384	2.62082	2.65596	2.69236	2.72776	2.7634	2.79924	2.8343	2.87088	2.90576	2.94236	2.97738	3.01362	3.04882	3.08468	3.12	3.1553	3.19096	3.22598	3.26234	3.29722	3.3334	3.36844	3.40442	3.4396
114	1.1e-08	6.6e-08	1330	1.61368	1.65728	1.69822	1.73218	1.77086	1.80348	1.84032	1.87276	1.90826	1.94066	1.97516	2.00744	2.04122	2.07336	2.10668	2.13864	2.17168	2.20346	2.23634	2.26798	2.30078	2.3323	2.36506	2.39652	2.42926	2.46068	2.49342	2.52482	2.55752	2.58892	2.6216	2.65298	2.68564	2.71698	2.74964	2.78096	2.81358	2.84486	2.87746	2.9087	2.94128	2.97246	3.005	3.03614	3.0686	3.09968
115	1.1e-08	7.1e-08	1460	1.47526	1.51958	1.55508	1.58972	1.62318	1.65558	1.68776	1.71948	1.75066	1.78228	1.81264	1.84446	1.8741	1.90618	1.9352	1.96738	1.996	2.02786	2.05636	2.0869	2.11542	2.14464	2.1736	2.20212	2.23212	2.26058	2.2913	2.31974	2.35	2.37838	2.40734	2.43576	2.46404	2.49328	2.52166	2.55164	2.58002	2.60966	2.638	2.66656	2.69494	2.72316	2.75222	2.78056	2.81022	2.83856
116	1.1e-08	7.6e-08	1582	1.36592	1.40236	1.4398	1.47054	1.50434	1.53366	1.56518	1.59404	1.62378	1.6531	1.68164	1.71198	1.73968	1.77048	1.79758	1.827	1.85404	1.88168	1.90982	1.93652	1.96588	1.99224	2.02038	2.04694	2.07354	2.10144	2.1277	2.15614	2.18244	2.2092	2.23596	2.2621	2.2902	2.31642	2.34338	2.36966	2.39574	2.4232	2.44938	2.47648	2.50268	2.52872	2.55568	2.58184	2.60904	2.63522
117	1.1e-08	8.1e-08	1694	1.29402	1.33062	1.36376	1.39474	1.42462	1.45508	1.48326	1.514	1.54108	1.57116	1.59768	1.6254	1.65244	1.67868	1.70728	1.73284	1.76026	1.78596	1.81162	1.839	1.86394	1.89068	1.9158	1.94084	1.9677	1.9923	2.01822	2.04318	2.06774	2.09434	2.11888	2.144	2.16914	2.19358	2.21964	2.24418	2.26866	2.29424	2.31868	2.34388	2.36842	2.39274	2.41856	2.443	2.4675	2.4924
118	1.1e-08	8.6e-08	1834	1.21416	1.25538	1.28608	1.31916	1.34706	1.3782	1.40478	1.43298	1.45956	1.4857	1.51384	1.53906	1.56626	1.59144	1.61656	1.64344	1.66776	1.69362	1.71828	1.74246	1.7688	1.79256	1.81704	1.84202	1.86548	1.89052	1.91422	1.93762	1.96298	1.98618	2.0098	2.03438	2.0575	2.0815	2.10506	2.12808	2.15244	2.1756	2.19856	2.22314	2.24618	2.26928	2.29334	2.31634	2.33972	2.36312
119	1.1e-08	9.1e-08	1945	1.1683	1.20204	1.23312	1.2625	1.28994	1.31938	1.34514	1.37326	1.39852	1.42392	1.45058	1.47484	1.5009	1.52518	1.54918	1.57522	1.5986	1.62278	1.64728	1.67028	1.69476	1.71804	1.74082	1.76548	1.78812	1.81086	1.8352	1.85744	1.88022	1.9039	1.92592	1.94876	1.9718	1.99372	2.0166	2.03912	2.06096	2.08382	2.10602	2.1278	2.15066	2.17268	2.19442	2.21726	2.2392	2.2609
120	1.1e-08	9.6e-08	2062	1.11434	1.14568	1.17794	1.20506	1.23236	1.25954	1.28468	1.31252	1.3368	1.36172	1.38716	1.41066	1.43588	1.45942	1.48254	1.50776	1.5304	1.5534	1.5777	1.59988	1.62286	1.64618	1.66804	1.69092	1.7135	1.73508	1.7578	1.7799	1.80124	1.82376	1.84554	1.86668	1.88896	1.91054	1.93148	1.95354	1.97496	1.9958	2.0176	2.03898	2.05978	2.08136	2.10274	2.12352	2.14492	2.16634
121	1.1e-08	1.01e-07	2171	1.07642	1.11356	1.1416	1.16964	1.19634	1.2213	1.24882	1.27262	1.29712	1.322	1.34494	1.36938	1.39248	1.4149	1.43916	1.4614	1.48346	1.50736	1.52902	1.5508	1.57418	1.59544	1.61698	1.6399	1.66088	1.68214	1.70472	1.72546	1.74644	1.76878	1.78932	1.81002	1.8321	1.85252	1.87294	1.89466	1.91502	1.93518	1.95646	1.97682	1.99676	2.01762	2.0381	2.05804	2.07852	2.09932
122	1.1e-08	1.06e-07	2271	1.05378	1.0829	1.1133	1.1389	1.16422	1.19054	1.21398	1.23892	1.26236	1.28494	1.30952	1.33178	1.35386	1.37782	1.39936	1.42104	1.44432	1.46538	1.4867	1.50944	1.53016	1.5511	1.57346	1.5939	1.61444	1.63642	1.6567	1.67686	1.6983	1.7185	1.73834	1.75918	1.7794	1.79898	1.8193	1.83982	1.85926	1.87916	1.9	1.9194	1.93892	1.95958	1.97906	1.9983	2.01838	2.03804
123	1.1e-08	1.11e-07	2371	1.02116	1.05666	1.08272	1.1101	1.1346	1.1582	1.18406	1.20654	1.2294	1.25338	1.275	1.29734	1.32014	1.34116	1.36294	1.38506	1.40562	1.42682	1.44864	1.46882	1.48948	1.51116	1.53106	1.55122	1.5727	1.59244	1.61214	1.63302	1.65274	1.67204	1.69222	1.7121	1.73116	1.75076	1.7711	1.79008	1.80924	1.82948	1.84856	1.86734	1.8869	1.90626	1.92486	1.94388	1.96382	1.98248
124	1.1e-08	1.16e-07	2448	0.99286	1.02156	1.052	1.07646	1.101	1.12598	1.14838	1.17194	1.1946	1.21598	1.23868	1.26032	1.28102	1.30288	1.32402	1.34418	1.36526	1.38624	1.40602	1.4264	1.44746	1.46696	1.48674	1.50778	1.52712	1.54638	1.5667	1.58608	1.60492	1.62448	1.64422	1.66288	1.68186	1.70192	1.7206	1.73912	1.75846	1.7774	1.79566	1.81436	1.83394	1.8522	1.87046	1.8895	1.90808	1.92606
125	1.1e-08	1.21e-07	2520	0.96548	0.99942	1.02578	1.0541	1.07734	1.1008	1.12486	1.1464	1.16874	1.19112	1.21176	1.23318	1.25488	1.27492	1.2955	1.31696	1.33658	1.35644	1.37764	1.39702	1.41628	1.43664	1.45598	1.47474	1.49422	1.51392	1.53246	1.55126	1.5712	1.58976	1.60808	1.62716	1.64602	1.66406	1.68246	1.70186	1.71996	1.7379	1.75652	1.77506	1.79278	1.81078	1.8297	1.8476	1.8652	1.88334
126	1.1e-08	1.26e-07	2592	0.94892	0.98326	1.0089	1.0334	1.05878	1.08076	1.10342	1.12608	1.14678	1.16824	1.18994	1.2099	1.23038	1.25178	1.27124	1.29092	1.31196	1.33116	1.35016	1.37018	1.38936	1.40788	1.42696	1.44666	1.46496	1.48338	1.50282	1.52124	1.53918	1.55772	1.5767	1.59452	1.61242	1.63118	1.64922	1.66674	1.68468	1.70344	1.72098	1.73842	1.7565	1.77452	1.79176	1.80918	1.82742	1.84492
127	1.1e-08	1.31e-07	2661	0.93698	0.96608	0.9946	1.01782	1.04182	1.06446	1.08546	1.1076	1.12878	1.14874	1.16952	1.19032	1.20964	1.2294	1.25022	1.26914	1.28812	1.30824	1.32712	1.34544	1.3645	1.3837	1.40174	1.42	1.4393	1.45742	1.47512	1.49344	1.5121	1.52964	1.54726	1.5657	1.5835	1.60074	1.61834	1.63682	1.65412	1.67122	1.68884	1.7068	1.72378	1.74082	1.7585	1.7759	1.79266	1.80966
128	1.1e-08	1.36e-07	2722	0.9257	0.95236	0.97896	1.00236	1.02414	1.04752	1.06856	1.08878	1.11032	1.1305	1.1498	1.16994	1.19006	1.20878	1.22788	1.24818	1.26666	1.285	1.30424	1.32284	1.34066	1.3589	1.37812	1.39586	1.41344	1.43172	1.44986	1.46712	1.4846	1.50294	1.5204	1.5374	1.5548	1.573	1.59	1.60686	1.62426	1.64192	1.65862	1.67538	1.69276	1.70992	1.72642	1.74308	1.76042	1.77726
129	1.1e-08	1.41e-07	2783	0.90524	0.9358	0.96028	0.98642	1.00812	1.02928	1.0522	1.07224	1.09196	1.1131	1.13254	1.15132	1.17094	1.19038	1.2086	1.22716	1.24688	1.26496	1.28276	1.3013	1.3197	1.33712	1.35474	1.3733	1.39086	1.40792	1.42544	1.44372	1.46072	1.4776	1.49506	1.51266	1.52932	1.54604	1.56342	1.5805	1.59692	1.61352	1.6308	1.64754	1.66378	1.68026	1.69742	1.71394	1.73002	1.74638
130	1.1e-08	1.46e-07	2847	0.8918	0.92564	0.94934	0.9728	0.99582	1.01624	1.03716	1.05848	1.07768	1.0971	1.11786	1.1365	1.1549	1.17424	1.19286	1.2106	1.22874	1.2479	1.26548	1.28286	1.30092	1.31894	1.33596	1.35312	1.37108	1.38834	1.405	1.42198	1.4398	1.4566	1.47302	1.48986	1.50742	1.52388	1.54012	1.5568	1.57404	1.59024	1.60634	1.62288	1.63984	1.65586	1.6718	1.68818	1.70496	1.72082
131	1.1e-08	1.51e-07	2903	0.88188	0.9123	0.93692	0.95886	0.9821	1.00278	1.0224	1.04304	1.06278	1.0813	1.10034	1.12026	1.1383	1.15628	1.1752	1.19328	1.2106	1.22828	1.24698	1.26422	1.28116	1.29868	1.31654	1.33324	1.34992	1.36728	1.38442	1.40076	1.41724	1.43436	1.45108	1.46716	1.48342	1.50032	1.51676	1.53262	1.54868	1.56536	1.58158	1.59728	1.61316	1.6296	1.6457	1.66126	1.67694	1.69316
132	1.1e-08	1.56e-07	2955	0.87382	0.90128	0.92802	0.9495	0.97098	0.99294	1.01226	1.03166	1.05246	1.07096	1.0891	1.10816	1.1266	1.14404	1.16178	1.1806	1.19796	1.2149	1.23238	1.2504	1.26712	1.28374	1.301	1.31824	1.33454	1.3509	1.3679	1.38464	1.40064	1.41674	1.43346	1.4499	1.46566	1.48154	1.498	1.51424	1.52982	1.54548	1.56166	1.5778	1.59324	1.60872	1.62464	1.64078	1.65612	1.67142
133	1.1e-08	1.61e-07	3010	0.86668	0.89226	0.91814	0.93968	0.95988	0.98132	1.00088	1.0194	1.0386	1.05804	1.0758	1.09364	1.11254	1.13024	1.14726	1.16472	1.18308	1.19994	1.21654	1.23372	1.25124	1.26758	1.28388	1.30074	1.31766	1.33366	1.34966	1.36624	1.3828	1.39852	1.41426	1.43052	1.44688	1.46242	1.47792	1.49388	1.51016	1.52554	1.54084	1.55652	1.57274	1.58804	1.60316	1.61858	1.6346	1.64988
134	1.1e-08	1.66e-07	3063	0.8584	0.88314	0.90646	0.92946	0.94924	0.96916	0.99012	1.00854	1.02678	1.04606	1.06418	1.08142	1.09908	1.11774	1.13474	1.15146	1.16874	1.18638	1.20276	1.2191	1.23604	1.25296	1.26894	1.28494	1.30152	1.31804	1.3337	1.34942	1.36562	1.38194	1.39738	1.41282	1.4287	1.44492	1.4602	1.4754	1.49096	1.50712	1.52232	1.5373	1.55258	1.56842	1.58364	1.59846	1.61344	1.62894
135	1.1e-08	1.71e-07	3111	0.84404	0.87142	0.89382	0.91712	0.93742	0.95642	0.9762	0.99548	1.01324	1.03118	1.05034	1.06778	1.08468	1.10212	1.12014	1.1367	1.15312	1.17016	1.18728	1.20334	1.21936	1.23598	1.2526	1.26828	1.28398	1.30018	1.31654	1.33196	1.34734	1.36316	1.3794	1.39466	1.40978	1.42524	1.44136	1.45652	1.4714	1.48656	1.50226	1.51742	1.53214	1.547	1.5623	1.57754	1.59216	1.6068
136	1.1e-08	1.76e-07	3162	0.8339	0.86448	0.88654	0.90838	0.9297	0.94848	0.96736	0.98748	1.00528	1.02264	1.04072	1.05868	1.07536	1.09208	1.1096	1.12648	1.14254	1.15878	1.17578	1.1921	1.20774	1.22358	1.24006	1.25604	1.27138	1.28684	1.30286	1.31868	1.33378	1.34892	1.3645	1.38034	1.3953	1.41016	1.42538	1.44118	1.4561	1.47074	1.4856	1.501	1.51596	1.53042	1.545	1.55998	1.57514	1.58958
137	1.1e-08	1.81e-07	3210	0.82606	0.85742	0.87932	0.89998	0.922	0.94078	0.95892	0.9779	0.99614	1.01314	1.03034	1.04854	1.06544	1.0817	1.0983	1.11584	1.13202	1.14778	1.1639	1.18086	1.19662	1.212	1.22768	1.24408	1.2596	1.27466	1.28994	1.30582	1.3212	1.33602	1.35094	1.36634	1.38176	1.39642	1.41106	1.42602	1.44156	1.45622	1.47062	1.48524	1.50036	1.5151	1.52936	1.54368	1.55836	1.57342
138	1.1e-08	1.86e-07	3255	0.81958	0.84824	0.87098	0.891	0.91158	0.93116	0.94896	0.96692	0.9861	1.0033	1.01994	1.0371	1.05486	1.07108	1.0871	1.10366	1.12058	1.13626	1.15182	1.16784	1.18434	1.19968	1.21484	1.23036	1.24658	1.26172	1.27654	1.29164	1.30734	1.3224	1.33698	1.35168	1.36686	1.382	1.39644	1.41084	1.42556	1.44084	1.45532	1.4695	1.48386	1.49866	1.51328	1.52734	1.54142	1.5558
139	1.1e-08	1.91e-07	3300	0.814	0.84066	0.8649	0.8847	0.90438	0.92492	0.9427	0.96012	0.97838	0.9959	1.0123	1.02882	1.0462	1.06268	1.07838	1.0943	1.11094	1.12688	1.14212	1.15752	1.17352	1.1892	1.20412	1.2191	1.23452	1.25022	1.26496	1.27958	1.29452	1.3101	1.32482	1.33916	1.3537	1.3687	1.38348	1.39768	1.41188	1.4264	1.44146	1.45568	1.46964	1.4838	1.49838	1.51278	1.52666	1.54052
140	1.1e-08	1.96e-07	3346	0.80904	0.83424	0.85928	0.87896	0.89786	0.91788	0.93588	0.95286	0.97026	0.98852	1.00494	1.02102	1.03762	1.05472	1.07042	1.08592	1.10186	1.1184	1.13368	1.14872	1.16408	1.18018	1.19526	1.20992	1.2248	1.24024	1.25522	1.26964	1.2841	1.29896	1.31416	1.32848	1.34262	1.35704	1.37196	1.38636	1.40032	1.41436	1.42874	1.44348	1.45742	1.4712	1.48518	1.49958	1.51374	1.5274
141	1.1e-08	2.01e-07	3388	0.80452	0.8286	0.85248	0.87242	0.89076	0.90962	0.92834	0.94518	0.96198	0.97958	0.99638	1.0122	1.02816	1.04484	1.06088	1.07612	1.09146	1.10738	1.12312	1.13798	1.15282	1.1681	1.18384	1.1985	1.21296	1.22772	1.24306	1.2577	1.27188	1.28618	1.30092	1.31572	1.32978	1.34376	1.35798	1.37272	1.3869	1.40066	1.4145	1.4287	1.44324	1.45698	1.47058	1.48436	1.49852	1.51254
142	1.1e-08	2.06e-07	3434	0.8002	0.82344	0.84576	0.86632	0.88442	0.90254	0.92182	0.9388	0.95518	0.97204	0.98952	1.00534	1.02092	1.03696	1.05362	1.06888	1.0839	1.09926	1.11536	1.13036	1.14494	1.15974	1.17508	1.19	1.20428	1.2186	1.23332	1.24844	1.26262	1.27662	1.29084	1.30554	1.31984	1.33362	1.34744	1.36158	1.37622	1.39004	1.40362	1.41732	1.43142	1.44556	1.45906	1.47248	1.48612	1.50014
143	1.1e-08	2.11e-07	3475	0.79552	0.81824	0.83938	0.8609	0.87892	0.89648	0.9149	0.93218	0.94832	0.9646	0.98172	0.99782	1.01312	1.0286	1.04476	1.06034	1.07514	1.09002	1.10538	1.12088	1.1354	1.1498	1.16452	1.1799	1.19436	1.20842	1.22264	1.2373	1.25188	1.26578	1.2796	1.2937	1.30832	1.32232	1.3359	1.34958	1.36358	1.37796	1.39154	1.40494	1.4185	1.43244	1.44632	1.45964	1.47288	1.48634
144	1.1e-08	2.16e-07	3517	0.78742	0.81102	0.83132	0.85246	0.87094	0.88806	0.90552	0.92382	0.94006	0.9559	0.97222	0.98914	1.00452	1.01962	1.0351	1.05136	1.06634	1.0809	1.09572	1.11116	1.12598	1.14018	1.15446	1.16914	1.18416	1.19822	1.2121	1.22622	1.24084	1.25502	1.26866	1.28234	1.29634	1.31084	1.32454	1.33796	1.35148	1.36538	1.37944	1.3928	1.40604	1.41946	1.43324	1.44692	1.46004	1.47314
145	1.1e-08	2.21e-07	3558	0.77916	0.80456	0.82472	0.8449	0.86428	0.88138	0.89836	0.9162	0.93282	0.94844	0.96422	0.98074	0.99646	1.01136	1.02636	1.04192	1.05734	1.07182	1.08624	1.10104	1.11646	1.1308	1.1448	1.159	1.17368	1.1881	1.20186	1.2156	1.22964	1.24422	1.25808	1.27152	1.28508	1.29898	1.31322	1.32664	1.33988	1.3533	1.36708	1.38084	1.394	1.40708	1.42036	1.434	1.44746	1.46042
146	1.1e-08	2.26e-07	3603	0.77274	0.80024	0.82032	0.83986	0.85998	0.8771	0.89372	0.91096	0.92794	0.94352	0.95896	0.97496	0.9911	1.00598	1.0207	1.0358	1.0516	1.06616	1.08038	1.09478	1.10974	1.12428	1.13816	1.15204	1.16626	1.18104	1.19492	1.20844	1.22212	1.2362	1.25036	1.26376	1.27708	1.29058	1.3045	1.31816	1.3313	1.34442	1.35776	1.37154	1.3849	1.39782	1.41078	1.42398	1.43756	1.45072
147	1.1e-08	2.31e-07	3651	0.76738	0.79618	0.81616	0.8351	0.8551	0.87238	0.88868	0.90534	0.92282	0.93844	0.95362	0.96912	0.98548	1.00048	1.01498	1.02968	1.04498	1.05976	1.07382	1.08792	1.10238	1.11736	1.1313	1.14498	1.15882	1.17312	1.18724	1.2007	1.2141	1.22776	1.24188	1.2555	1.26866	1.28186	1.29532	1.30926	1.32256	1.3355	1.34852	1.3618	1.37554	1.38858	1.40134	1.4142	1.42732	1.44086
148	1.1e-08	2.36e-07	3694	0.76276	0.79164	0.81172	0.83012	0.84918	0.86678	0.88292	0.89908	0.91604	0.93196	0.94696	0.96202	0.9777	0.99308	1.0075	1.02184	1.03658	1.05194	1.06614	1.08	1.09406	1.10858	1.12286	1.13644	1.14998	1.1638	1.17812	1.19182	1.20506	1.21836	1.23196	1.24606	1.25934	1.27232	1.28542	1.29884	1.3126	1.32558	1.33838	1.3513	1.36452	1.37802	1.3908	1.40344	1.41618	1.4292
149	1.1e-08	2.41e-07	1983	0.75866	0.78592	0.80652	0.82462	0.84294	0.86138	0.87754	0.89338	0.90974	0.92622	0.94124	0.95604	0.97124	0.98712	1.00166	1.01582	1.03018	1.04512	1.05954	1.0733	1.08704	1.10114	1.1158	1.12952	1.14286	1.15636	1.17022	1.18428	1.19752	1.2106	1.22386	1.2375	1.25108	1.26402	1.27688	1.28992	1.30334	1.3166	1.32934	1.342	1.35484	1.36802	1.38112	1.39368	1.40616	1.41882
150	1.1e-08	2.46e-07	1597	0.75498	0.78086	0.80218	0.8202	0.838	0.85682	0.87312	0.88872	0.90462	0.9214	0.93652	0.95112	0.96594	0.98142	0.99614	1.01016	1.02422	1.03868	1.05356	1.06734	1.0809	1.09464	1.10886	1.1228	1.13608	1.14932	1.1628	1.17674	1.1902	1.20316	1.21614	1.22938	1.24308	1.25622	1.26894	1.2817	1.2947	1.30812	1.32104	1.33358	1.34614	1.35892	1.37208	1.38486	1.39722	1.4096
151	1.6e-08	1e-09	0
152	1.6e-08	6e-09	0
153	1.6e-08	1.1e-08	0
154	1.6e-08	1.6e-08	0
155	1.6e-08	2.1e-08	0
156	1.6e-08	2.6e-08	0
157	1.6e-08	3.1e-08	0
158	1.6e-08	3.6e-08	0
159	1.6e-08	4.1e-08	0
160	1.6e-08	4.6e-08	0
161	1.6e-08	5.1e-08	0
162	1.6e-08	5.6e-08	400	4.81678	4.89484	4.97118	5.0475	5.12388	5.20038	5.2762	5.35194	5.42806	5.5043	5.5807	5.65706	5.73306	5.80882	5.88496	5.9612	6.03762	6.11378	6.18986	6.26572	6.34188	6.41814	6.4946	6.57052	6.64654	6.72246	6.79864	6.87492	6.9514	7.02712	7.10304	7.179	7.2552	7.33148	7.40798	7.48356	7.5594	7.6354	7.71162	7.78792	14.9754	15.0535	15.1301	15.2067	15.2824	15.3584
163	1.6e-08	6.1e-08	708	2.7119	2.76908	2.8243	2.87972	2.93076	2.97992	3.03174	3.08494	3.13922	3.18964	3.23904	3.29076	3.3436	3.39732	3.4471	3.49678	3.54854	3.6013	3.6544	3.70372	3.75384	3.80566	3.85848	3.91034	3.95964	4.01038	4.06234	4.11528	4.16576	4.21532	4.26658	4.31872	4.37164	4.4213	4.47116	4.52266	4.57504	4.6273	4.67662	4.72704	4.77874	4.83142	4.88216	4.93168	4.98276	5.0347
164	1.6e-08	6.6e-08	961	2.16204	2.20428	2.24696	2.29406	2.33442	2.37624	2.42202	2.46186	2.5039	2.54866	2.58832	2.6305	2.67318	2.71298	2.7554	2.79616	2.83636	2.87934	2.91942	2.96056	3.00374	3.04354	3.0851	3.12646	3.16644	3.20828	3.24852	3.289	3.33154	3.37154	3.41272	3.45448	3.4944	3.5358	3.57616	3.61636	3.65838	3.69846	3.7394	3.7814	3.82126	3.86248	3.90294	3.94306	3.98476	4.0249
165	1.6e-08	7.1e-08	1136	1.89964	1.93754	1.978	2.01652	2.05194	2.09232	2.12652	2.16562	2.20032	2.2374	2.2731	2.3085	2.3451	2.37948	2.41724	2.45138	2.48874	2.52314	2.5596	2.59432	2.62996	2.66504	2.6998	2.73532	2.76966	2.80602	2.8402	2.87662	2.91092	2.94688	2.98144	3.017	3.05164	3.08668	3.12146	3.15598	3.19112	3.22544	3.2613	3.29548	3.33136	3.36568	3.40126	3.43576	3.47112	3.50572
166	1.6e-08	7.6e-08	1341	1.7335	1.77896	1.81472	1.84988	1.8844	1.91708	1.9508	1.98262	2.01562	2.04716	2.0795	2.11104	2.1428	2.17452	2.20588	2.23784	2.26892	2.30114	2.33208	2.3645	2.3954	2.42796	2.45886	2.4915	2.52238	2.55508	2.58592	2.61864	2.64944	2.68214	2.71286	2.74554	2.77618	2.80872	2.83928	2.87152	2.90202	2.93366	2.96418	2.99522	3.02572	3.05634	3.08692	3.11742	3.1483	3.17892
167	1.6e-08	8.1e-08	1484	1.59208	1.63376	1.66566	1.7017	1.73148	1.76546	1.79452	1.82666	1.85548	1.88594	1.91512	1.94432	1.9747	2.00318	2.03456	2.06274	2.0944	2.12246	2.15284	2.18088	2.20956	2.238	2.26592	2.29566	2.32366	2.35416	2.38212	2.41138	2.4393	2.46726	2.49568	2.52354	2.55304	2.581	2.61056	2.63846	2.66662	2.69452	2.72228	2.75102	2.77892	2.80838	2.83624	2.86458	2.8924	2.92012
168	1.6e-08	8.6e-08	1609	1.4711	1.51402	1.5453	1.5798	1.60884	1.64184	1.66974	1.7015	1.72878	1.75804	1.78552	1.813	1.84208	1.86868	1.89868	1.9248	1.95272	1.9793	2.0056	2.03406	2.06	2.08822	2.11426	2.14052	2.16762	2.19344	2.22164	2.24754	2.27384	2.30018	2.32592	2.35376	2.37958	2.40588	2.43188	2.45758	2.48502	2.5108	2.53702	2.5629	2.58854	2.61568	2.64144	2.66758	2.69338	2.719
169	1.6e-08	9.1e-08	1715	1.3828	1.42094	1.4549	1.48428	1.51586	1.54328	1.57436	1.60076	1.62926	1.65568	1.682	1.7102	1.7356	1.76364	1.7889	1.8146	1.84144	1.86614	1.89322	1.91792	1.94284	1.96932	1.9936	2.01954	2.04414	2.06838	2.09488	2.1191	2.14398	2.16886	2.19296	2.2188	2.24306	2.26714	2.2927	2.31682	2.34156	2.3659	2.38992	2.41548	2.43962	2.46362	2.48866	2.51274	2.53726	2.56144
170	1.6e-08	9.6e-08	1816	1.31706	1.34792	1.38174	1.40902	1.43936	1.46558	1.49252	1.51958	1.54488	1.57328	1.59796	1.62372	1.6494	1.67368	1.70054	1.72454	1.74894	1.77466	1.79814	1.82318	1.84714	1.87046	1.89606	1.9192	1.94262	1.9676	1.99048	2.0143	2.03808	2.06086	2.08504	2.1081	2.1308	2.15532	2.17818	2.20092	2.22526	2.24802	2.27098	2.29464	2.31736	2.34058	2.36362	2.38628	2.40974	2.43254
171	1.6e-08	1.01e-07	1940	1.2411	1.27234	1.30356	1.33102	1.35786	1.38614	1.41126	1.4391	1.46374	1.48858	1.51486	1.53856	1.56398	1.58798	1.61134	1.63714	1.66012	1.6835	1.70828	1.7308	1.75438	1.7779	1.80014	1.82382	1.8465	1.86854	1.89224	1.91444	1.93632	1.96004	1.98194	2.00374	2.02736	2.0491	2.07088	2.09426	2.11594	2.13772	2.1608	2.18246	2.20424	2.22706	2.24868	2.27046	2.29302	2.3146
172	1.6e-08	1.06e-07	2053	1.19586	1.22762	1.25848	1.28494	1.31442	1.33908	1.36486	1.39	1.41366	1.43982	1.46312	1.48648	1.51168	1.53418	1.55756	1.58132	1.6034	1.62672	1.64946	1.67118	1.69434	1.71646	1.7379	1.76084	1.78256	1.80376	1.82644	1.84788	1.86886	1.89124	1.91248	1.93326	1.95534	1.97646	1.99708	2.01886	2.03994	2.0605	2.08198	2.1031	2.12366	2.14488	2.16612	2.1867	2.2077	2.2291
173	1.6e-08	1.11e-07	2152	1.15182	1.18792	1.21452	1.24336	1.26814	1.29272	1.3189	1.34202	1.3665	1.3901	1.41252	1.4368	1.45924	1.48122	1.50522	1.52696	1.5486	1.57218	1.59342	1.61478	1.63788	1.6588	1.67984	1.70258	1.72324	1.74398	1.76634	1.78684	1.80728	1.82918	1.8496	1.86974	1.89112	1.9115	1.93138	1.95226	1.97278	1.99256	2.013	2.03388	2.0537	2.07382	2.09498	2.11484	2.13468	2.15578
174	1.6e-08	1.16e-07	2260	1.1024	1.13436	1.1621	1.1906	1.21492	1.24114	1.26476	1.28774	1.31312	1.3353	1.35776	1.38178	1.40326	1.42532	1.44836	1.46934	1.49098	1.51342	1.53402	1.5552	1.57734	1.59762	1.61834	1.6403	1.66034	1.68062	1.70238	1.72228	1.74214	1.76334	1.78324	1.80274	1.82326	1.84326	1.86252	1.88246	1.90294	1.9221	1.9416	1.96234	1.98158	2.00072	2.02088	2.04026	2.05924	2.07882
175	1.6e-08	1.21e-07	2357	1.07362	1.1066	1.13378	1.15882	1.18608	1.20904	1.23276	1.2566	1.2784	1.3014	1.32374	1.3448	1.3671	1.3887	1.40922	1.4308	1.4521	1.4722	1.4931	1.51438	1.53416	1.55448	1.57584	1.5954	1.61518	1.63638	1.65586	1.67518	1.69558	1.71514	1.7341	1.7538	1.77378	1.79258	1.81172	1.83208	1.85092	1.86962	1.88928	1.90836	1.9268	1.9458	1.96556	1.98406	2.0026	2.02212
176	1.6e-08	1.26e-07	2448	1.05416	1.08136	1.10906	1.13348	1.15658	1.18216	1.20418	1.22618	1.25004	1.27106	1.29234	1.3152	1.33562	1.35626	1.3785	1.3985	1.41852	1.4401	1.4599	1.47936	1.49998	1.51972	1.53876	1.55856	1.57868	1.5975	1.61666	1.63706	1.65586	1.67452	1.69412	1.71314	1.73146	1.7503	1.77	1.78828	1.80662	1.8259	1.84444	1.86244	1.88096	1.90022	1.9182	1.93624	1.95512	1.97342
177	1.6e-08	1.31e-07	2540	1.02356	1.05734	1.08194	1.10742	1.1309	1.15284	1.17654	1.19814	1.21898	1.2414	1.26222	1.28228	1.3036	1.32406	1.34356	1.36392	1.3845	1.40364	1.4232	1.444	1.46296	1.4819	1.502	1.521	1.53946	1.5586	1.5781	1.59634	1.61482	1.63442	1.6528	1.6708	1.68948	1.70836	1.72618	1.74422	1.76324	1.7813	1.7989	1.81708	1.83582	1.8534	1.87102	1.88944	1.90738	1.9247
178	1.6e-08	1.36e-07	2610	0.99724	1.02978	1.05904	1.08228	1.10636	1.12912	1.1502	1.1725	1.19382	1.21388	1.23492	1.25584	1.27528	1.2953	1.31628	1.33534	1.35456	1.37518	1.39412	1.4127	1.43218	1.45132	1.4695	1.4881	1.50782	1.52596	1.54396	1.5628	1.58128	1.59894	1.61694	1.63602	1.65378	1.67128	1.68942	1.70778	1.7251	1.74258	1.76088	1.77854	1.79566	1.81316	1.83156	1.8488	1.86582	1.8834
179	1.6e-08	1.41e-07	2677	0.97288	1.00264	1.02758	1.05448	1.07648	1.09852	1.12186	1.14226	1.16296	1.1851	1.20474	1.22444	1.24574	1.265	1.28388	1.30386	1.32308	1.34142	1.36032	1.38012	1.39828	1.41642	1.43556	1.4539	1.47156	1.4897	1.50876	1.52638	1.54388	1.56214	1.58018	1.59738	1.61484	1.6332	1.65064	1.66764	1.68508	1.7033	1.72032	1.7372	1.75468	1.77236	1.7891	1.80592	1.82342	1.84064
180	1.6e-08	1.46e-07	2743	0.95426	0.98912	1.01314	1.0369	1.06056	1.0814	1.10294	1.12468	1.14434	1.16446	1.18572	1.20476	1.22384	1.24434	1.26318	1.2815	1.30064	1.3197	1.3376	1.35576	1.37512	1.39304	1.41058	1.42876	1.44726	1.46456	1.48196	1.5002	1.5178	1.53476	1.55206	1.5703	1.58742	1.60418	1.62142	1.63932	1.65606	1.6727	1.68992	1.70732	1.7238	1.74034	1.75752	1.77452	1.7908	1.80726
181	1.6e-08	1.51e-07	2803	0.94214	0.9714	0.99772	1.01996	1.04324	1.06474	1.08474	1.10574	1.12628	1.14528	1.1648	1.18538	1.2039	1.2224	1.24208	1.26056	1.27834	1.29674	1.3158	1.33336	1.3509	1.36932	1.38716	1.40422	1.42162	1.44	1.4572	1.474	1.4913	1.50928	1.52602	1.54264	1.55986	1.57726	1.5937	1.61018	1.6273	1.64426	1.66048	1.67682	1.69382	1.71048	1.72652	1.74274	1.75958	1.77606
182	1.6e-08	1.56e-07	2860	0.9325	0.95868	0.98606	1.00794	1.02906	1.05208	1.07192	1.09136	1.11222	1.13146	1.14986	1.16908	1.18848	1.20638	1.22448	1.24374	1.26166	1.27902	1.29696	1.31554	1.33268	1.34976	1.36762	1.38518	1.40188	1.41876	1.43648	1.45346	1.46986	1.48656	1.50412	1.52074	1.53692	1.55346	1.57082	1.58714	1.60312	1.61952	1.63666	1.65274	1.6686	1.68482	1.70176	1.7177	1.7334	1.74946
183	1.6e-08	1.61e-07	2918	0.9185	0.94438	0.96788	0.99224	1.0127	1.03324	1.0551	1.0742	1.09318	1.11358	1.13224	1.1502	1.1689	1.18786	1.20536	1.22296	1.24158	1.2592	1.27614	1.2935	1.31186	1.32878	1.3454	1.36258	1.38026	1.39672	1.4131	1.43008	1.4472	1.46334	1.47952	1.49628	1.51302	1.52892	1.54488	1.5614	1.5779	1.59362	1.60938	1.62568	1.64206	1.65762	1.67322	1.68928	1.70562	1.72108
184	1.6e-08	1.66e-07	2970	0.90008	0.93116	0.95406	0.97744	0.99888	1.01846	1.03876	1.0591	1.07752	1.09616	1.1162	1.13422	1.1518	1.17012	1.1885	1.20558	1.22278	1.2409	1.2582	1.27476	1.29168	1.30952	1.32624	1.34246	1.35912	1.37662	1.3929	1.40886	1.42526	1.44242	1.45838	1.47414	1.49028	1.50716	1.52292	1.53846	1.55436	1.571	1.58664	1.602	1.61766	1.63398	1.64958	1.66476	1.68018	1.6962
185	1.6e-08	1.71e-07	3025	0.88872	0.92114	0.94386	0.96528	0.98834	1.00782	1.0269	1.0473	1.066	1.08382	1.10228	1.12132	1.13864	1.15592	1.1741	1.19162	1.20828	1.22518	1.24302	1.25984	1.27606	1.29264	1.31014	1.32646	1.34238	1.35866	1.3758	1.39178	1.40744	1.42344	1.44022	1.456	1.47142	1.48714	1.50356	1.51922	1.53442	1.54988	1.56594	1.5815	1.59656	1.61176	1.62748	1.64308	1.65804	1.67302
186	1.6e-08	1.76e-07	3075	0.8801	0.9084	0.93286	0.9536	0.97488	0.99552	1.01412	1.03298	1.05312	1.07098	1.08848	1.10682	1.12484	1.14168	1.15868	1.17662	1.19362	1.2099	1.22652	1.24404	1.26048	1.27638	1.29264	1.30976	1.3258	1.3414	1.35732	1.37402	1.38982	1.40516	1.42078	1.43706	1.4527	1.46782	1.48314	1.49902	1.5146	1.52956	1.54462	1.56012	1.57582	1.5907	1.60554	1.62072	1.6365	1.6514
187	1.6e-08	1.81e-07	3126	0.873	0.8989	0.92506	0.94554	0.96554	0.9871	1.00568	1.02374	1.0427	1.06102	1.07812	1.09544	1.11388	1.13096	1.14738	1.16424	1.18206	1.1984	1.2144	1.23086	1.24808	1.26398	1.27962	1.29572	1.31252	1.32812	1.34346	1.35918	1.37564	1.39108	1.40616	1.42152	1.43752	1.45288	1.46774	1.48278	1.49834	1.5137	1.52842	1.54318	1.55836	1.57392	1.58862	1.60318	1.61802	1.63342
188	1.6e-08	1.86e-07	3176	0.86668	0.89102	0.91532	0.9362	0.95532	0.97518	0.99466	1.01234	1.03016	1.0492	1.06658	1.08328	1.10048	1.11854	1.13496	1.15114	1.16786	1.18508	1.20096	1.21672	1.23298	1.24972	1.26526	1.28066	1.2965	1.31296	1.32828	1.34336	1.35878	1.37492	1.39014	1.40496	1.42002	1.43566	1.45082	1.46546	1.4802	1.49538	1.5107	1.52526	1.53974	1.55454	1.56994	1.58456	1.59886	1.61334
189	1.6e-08	1.91e-07	3222	0.8596	0.88312	0.90528	0.92762	0.94654	0.96532	0.98552	1.0034	1.02058	1.0384	1.05658	1.07316	1.08966	1.10688	1.12386	1.13976	1.15574	1.17238	1.18878	1.20428	1.2198	1.23592	1.25204	1.26724	1.2824	1.29802	1.31408	1.3291	1.34394	1.35912	1.37498	1.38994	1.40452	1.41932	1.43464	1.44962	1.46404	1.4785	1.49338	1.50862	1.52302	1.53724	1.55174	1.56674	1.58126	1.59534
190	1.6e-08	1.96e-07	3268	0.8451	0.87112	0.8924	0.91438	0.93414	0.95226	0.97082	0.99018	1.00732	1.02424	1.04194	1.0593	1.07546	1.0917	1.1087	1.1252	1.1408	1.15652	1.17288	1.18896	1.20418	1.21944	1.23524	1.2512	1.26616	1.28106	1.29636	1.31226	1.32712	1.3417	1.35656	1.37202	1.38688	1.40124	1.41572	1.43064	1.44568	1.45996	1.47414	1.48864	1.50368	1.51808	1.53208	1.5462	1.56074	1.5754
191	1.6e-08	2.01e-07	3315	0.83482	0.86432	0.88548	0.90628	0.9273	0.94538	0.96328	0.98228	0.99974	1.01626	1.03316	1.05112	1.06742	1.08324	1.09946	1.11658	1.1323	1.1476	1.16328	1.17976	1.19516	1.21008	1.22524	1.24106	1.2563	1.27092	1.28566	1.30088	1.31618	1.33064	1.34504	1.35976	1.3751	1.3896	1.40374	1.41806	1.43284	1.44748	1.4615	1.4755	1.4898	1.50466	1.5188	1.53258	1.54652	1.56084
192	1.6e-08	2.06e-07	3360	0.82712	0.85788	0.87896	0.89874	0.9199	0.93816	0.95548	0.97338	0.99162	1.00806	1.02436	1.04138	1.05822	1.07388	1.08952	1.10578	1.12206	1.13726	1.1524	1.16802	1.1841	1.19902	1.21376	1.22882	1.24458	1.25942	1.27382	1.2884	1.3035	1.31836	1.33256	1.34678	1.36134	1.37646	1.39066	1.4046	1.41874	1.43332	1.44772	1.46154	1.47534	1.48942	1.50402	1.518	1.5316	1.54532
193	1.6e-08	2.11e-07	3405	0.82084	0.84902	0.87092	0.89016	0.90986	0.92908	0.94626	0.9634	0.98152	0.9984	1.01436	1.03056	1.04766	1.06368	1.07898	1.0945	1.11074	1.12632	1.14118	1.15614	1.17166	1.18712	1.2017	1.21624	1.23116	1.2467	1.2612	1.27538	1.2898	1.30474	1.31932	1.3333	1.34732	1.36168	1.37658	1.39058	1.40432	1.41826	1.4326	1.44686	1.4605	1.4741	1.48796	1.50228	1.51612	1.52954
194	1.6e-08	2.16e-07	3446	0.81548	0.84164	0.865	0.88412	0.90302	0.9231	0.94036	0.95706	0.97438	0.99186	1.00776	1.02352	1.0399	1.0564	1.07166	1.0868	1.1024	1.11856	1.13346	1.14812	1.1631	1.17876	1.19356	1.20784	1.22228	1.23722	1.25206	1.26614	1.28018	1.29452	1.30946	1.32362	1.33738	1.35128	1.36558	1.38002	1.39372	1.40728	1.42108	1.43534	1.44926	1.46268	1.47612	1.48984	1.50402	1.51762
195	1.6e-08	2.21e-07	3494	0.81078	0.83548	0.85988	0.8789	0.89716	0.91644	0.93398	0.95036	0.967	0.9847	1.0008	1.01624	1.03198	1.04858	1.06408	1.07892	1.09398	1.10968	1.12488	1.13934	1.15386	1.16882	1.18414	1.19842	1.21252	1.2269	1.24184	1.2562	1.27002	1.28392	1.2982	1.31288	1.32668	1.34026	1.35404	1.36826	1.3823	1.39576	1.40916	1.42284	1.43696	1.45062	1.46386	1.47712	1.4907	1.50472
196	1.6e-08	2.26e-07	3539	0.80654	0.83014	0.85376	0.87306	0.8908	0.90906	0.92732	0.94364	0.9598	0.97666	0.99322	1.00858	1.02386	1.03972	1.05578	1.07062	1.0853	1.10038	1.11618	1.1308	1.14504	1.1595	1.1745	1.18912	1.20306	1.21702	1.23134	1.24624	1.26018	1.27382	1.28762	1.30184	1.31604	1.32956	1.34298	1.35666	1.37078	1.3845	1.39776	1.41102	1.42456	1.43856	1.452	1.46506	1.47818	1.4916
197	1.6e-08	2.31e-07	3579	0.8026	0.82532	0.84738	0.86712	0.88462	0.90218	0.92092	0.93744	0.95326	0.96946	0.9866	1.00208	1.01708	1.0324	1.0485	1.06356	1.07802	1.09264	1.10782	1.12276	1.1369	1.15098	1.16542	1.1805	1.19462	1.20834	1.22222	1.23654	1.25088	1.26446	1.27794	1.29166	1.30586	1.31964	1.33292	1.34622	1.35978	1.37384	1.3873	1.40036	1.41348	1.42692	1.44082	1.45398	1.46688	1.47988
198	1.6e-08	2.36e-07	3627	0.79874	0.82082	0.84166	0.8623	0.87974	0.8968	0.91474	0.93154	0.94716	0.96288	0.97934	0.99514	1.01	1.02488	1.0403	1.05584	1.07028	1.08458	1.0992	1.11452	1.12888	1.14276	1.15678	1.17126	1.18576	1.19946	1.21304	1.22686	1.2412	1.25506	1.26838	1.28174	1.2954	1.30956	1.32304	1.33612	1.3493	1.3628	1.37672	1.38986	1.40276	1.41578	1.42914	1.44278	1.4557	1.46846
199	1.6e-08	2.41e-07	2693	0.7941	0.81592	0.8358	0.85688	0.8744	0.89102	0.90816	0.92564	0.94128	0.95666	0.97252	0.98894	1.00384	1.01846	1.0334	1.0491	1.06376	1.07786	1.0921	1.10684	1.12152	1.13534	1.14906	1.16308	1.17766	1.19158	1.205	1.21846	1.2323	1.2466	1.26004	1.27318	1.28646	1.3001	1.31396	1.32706	1.34	1.3531	1.36656	1.38008	1.39294	1.4057	1.41864	1.4319	1.4452	1.4579
200	1.6e-08	2.46e-07	1805	0.78496	0.80816	0.82752	0.8473	0.8657	0.8822	0.89866	0.91598	0.93214	0.9473	0.96254	0.97846	0.99392	1.0084	1.02286	1.03778	1.0532	1.06742	1.08134	1.0955	1.1102	1.12444	1.13804	1.15162	1.16556	1.18006	1.1937	1.20694	1.2203	1.23402	1.24808	1.26128	1.27428	1.28744	1.30096	1.31458	1.32752	1.3403	1.35326	1.36658	1.37994	1.39266	1.40528	1.41804	1.43114	1.44434
201	2.1e-08	1e-09	0
202	2.1e-08	6e-09	0
203	2.1e-08	1.1e-08	0
204	2.1e-08	1.6e-08	0
205	2.1e-08	2.1e-08	0
206	2.1e-08	2.6e-08	0
207	2.1e-08	3.1e-08	0
208	2.1e-08	3.6e-08	0
209	2.1e-08	4.1e-08	0
210	2.1e-08	4.6e-08	0
211	2.1e-08	5.1e-08	0
212	2.1e-08	5.6e-08	0
213	2.1e-08	6.1e-08	0
214	2.1e-08	6.6e-08	396	5.15284	5.25088	5.32258	5.39266	5.4609	5.52808	5.59482	5.66134	5.72788	5.79482	5.86258	5.93134	6.00142	6.07232	6.14344	6.21442	6.28524	6.35602	6.42682	6.497	6.5655	6.63278	6.69956	6.76612	6.83264	6.8995	6.96714	7.03574	7.10564	7.17644	7.24754	7.31854	7.38938	7.46014	7.53094	7.6013	7.67006	7.73746	7.8043	7.87088	7.9374	8.00418	8.07168	8.1401	15.8503	15.9226
215	2.1e-08	7.1e-08	756	2.81858	2.87298	2.91914	2.96728	3.01786	3.06952	3.11538	3.163	3.21296	3.26396	3.30986	3.35752	3.40726	3.45752	3.50344	3.55126	3.60094	3.65018	3.69622	3.74426	3.79404	3.84208	3.88834	3.93662	3.98662	4.03378	4.08028	4.12876	4.17894	4.2256	4.27234	4.321	4.37114	4.4175	4.46464	4.51352	4.56326	4.60936	4.65694	4.70608	4.75476	4.80096	4.84888	4.89834	4.94586	4.99228
216	2.1e-08	7.6e-08	1014	2.23332	2.28436	2.32182	2.36404	2.40302	2.44184	2.4855	2.52312	2.56362	2.6034	2.64138	2.68332	2.72126	2.761	2.80094	2.83884	2.87976	2.9178	2.95716	2.99698	3.03488	3.07526	3.11334	3.1525	3.19206	3.23	3.2701	3.30818	3.34726	3.38652	3.42448	3.46448	3.50254	3.5416	3.58058	3.61858	3.65856	3.69658	3.73566	3.77438	3.81242	3.85244	3.89042	3.92954	3.96804	4.00612
217	2.1e-08	8.1e-08	1170	1.96504	2.00088	2.04026	2.07566	2.11094	2.1468	2.1803	2.21658	2.24946	2.2866	2.31924	2.35638	2.38918	2.42536	2.4585	2.49386	2.52718	2.56188	2.59528	2.62938	2.6628	2.6964	2.72982	2.76308	2.7965	2.82952	2.863	2.89588	2.92944	2.96226	2.99598	3.02876	3.06272	3.0955	3.1298	3.16254	3.1972	3.22988	3.2646	3.29736	3.33192	3.36482	3.3992	3.43222	3.46642	3.49952
218	2.1e-08	8.6e-08	1352	1.79852	1.8431	1.8769	1.91158	1.94366	1.97662	2.00774	2.04038	2.07088	2.10362	2.13372	2.16666	2.19656	2.22968	2.25952	2.29268	2.32244	2.35552	2.38514	2.41782	2.44734	2.47894	2.50844	2.53878	2.56822	2.59772	2.62764	2.65712	2.6878	2.71744	2.74874	2.77842	2.81008	2.83962	2.87088	2.90034	2.93046	2.9599	2.9893	3.0189	3.04832	3.07854	3.10812	3.13886	3.16848	3.1996
219	2.1e-08	9.1e-08	1536	1.67554	1.7141	1.74554	1.7787	1.80812	1.84072	1.86902	1.90164	1.92916	1.9608	1.98816	2.01734	2.045	2.07256	2.10192	2.12908	2.15972	2.1869	2.21598	2.24316	2.27042	2.29854	2.3256	2.35526	2.38236	2.4108	2.43788	2.46482	2.49272	2.51974	2.54892	2.57596	2.60366	2.63068	2.6575	2.68546	2.71248	2.74116	2.76816	2.79526	2.82234	2.84922	2.87738	2.9044	2.93222	2.95924
220	2.1e-08	9.6e-08	1652	1.55574	1.59004	1.62146	1.65186	1.68026	1.71104	1.73806	1.76914	1.79534	1.82384	1.85026	1.87658	1.90504	1.93052	1.95908	1.9846	2.01066	2.03756	2.06276	2.09088	2.11618	2.14194	2.16814	2.19324	2.22078	2.24602	2.2714	2.2974	2.32246	2.34942	2.37462	2.39968	2.42572	2.45078	2.4771	2.50224	2.52714	2.55332	2.57838	2.6041	2.62918	2.6541	2.68048	2.70548	2.73074	2.75588
221	2.1e-08	1.01e-07	1763	1.459	1.49342	1.52372	1.55214	1.582	1.60838	1.63852	1.66396	1.691	1.71698	1.74204	1.77018	1.79464	1.82056	1.84582	1.87004	1.89722	1.92114	1.9458	1.97132	1.99498	2.0206	2.04458	2.06822	2.09428	2.11794	2.14208	2.1667	2.19024	2.21514	2.23886	2.26226	2.28772	2.3113	2.3349	2.35942	2.38294	2.40708	2.43076	2.45416	2.4789	2.50248	2.52582	2.55054	2.57402	2.59756
222	2.1e-08	1.06e-07	1861	1.37936	1.41448	1.44808	1.4746	1.50416	1.52956	1.55536	1.58204	1.60636	1.63336	1.65752	1.68174	1.70794	1.7313	1.7561	1.78022	1.8033	1.82868	1.85176	1.87478	1.9	1.92252	1.94578	1.9699	1.99228	2.01582	2.03894	2.0612	2.08494	2.10754	2.1297	2.15362	2.17606	2.1982	2.22222	2.24452	2.26674	2.29046	2.31272	2.33504	2.35828	2.3805	2.40296	2.42572	2.44792	2.47048
223	2.1e-08	1.11e-07	1952	1.32064	1.35016	1.38212	1.40774	1.43552	1.46044	1.4849	1.51182	1.53526	1.56002	1.5843	1.60724	1.63234	1.65532	1.678	1.70308	1.72532	1.74796	1.77218	1.79402	1.8167	1.84004	1.86162	1.88424	1.90692	1.92826	1.95078	1.973	1.99422	2.01658	2.0385	2.05966	2.08184	2.10358	2.1247	2.14674	2.16834	2.18946	2.21132	2.23286	2.25396	2.27566	2.29718	2.31828	2.33982	2.36136
224	2.1e-08	1.16e-07	2048	1.2565	1.28844	1.31958	1.34484	1.37246	1.3967	1.4206	1.44674	1.46954	1.4934	1.51732	1.53954	1.56334	1.58598	1.60776	1.63136	1.65332	1.67478	1.6981	1.71962	1.7408	1.7638	1.78502	1.80594	1.82858	1.84956	1.87022	1.89246	1.9133	1.9337	1.95552	1.97628	1.9965	2.01788	2.0387	2.0589	2.0799	2.10092	2.12114	2.14184	2.16314	2.1834	2.20382	2.22534	2.24564	2.26586
225	2.1e-08	1.21e-07	2166	1.20538	1.23968	1.2665	1.29204	1.31908	1.34242	1.36722	1.39074	1.41304	1.43748	1.45972	1.48148	1.5055	1.52702	1.5484	1.57188	1.5929	1.61394	1.63692	1.65762	1.67832	1.70082	1.7213	1.74164	1.76356	1.78396	1.80394	1.82526	1.8456	1.86532	1.88604	1.90658	1.9261	1.94632	1.9673	1.98686	2.0067	2.02788	2.04748	2.06698	2.08772	2.10738	2.12674	2.14688	2.16674	2.18612
226	2.1e-08	1.26e-07	2262	1.16832	1.1984	1.22456	1.25256	1.2759	1.30034	1.32396	1.34594	1.36966	1.39178	1.41304	1.43606	1.45746	1.4782	1.5005	1.52148	1.54178	1.56336	1.58418	1.60408	1.625	1.6459	1.66554	1.68588	1.70704	1.72654	1.74634	1.76762	1.78704	1.8064	1.82704	1.84656	1.86556	1.88544	1.90532	1.92416	1.94346	1.96392	1.98284	2.00174	2.02174	2.04082	2.0595	2.07882	2.09844	2.11718
227	2.1e-08	1.31e-07	2357	1.1289	1.16014	1.1891	1.21268	1.2376	1.2608	1.28264	1.30638	1.32812	1.34912	1.37192	1.39294	1.41334	1.43524	1.45588	1.47578	1.49682	1.5174	1.53692	1.5572	1.57808	1.59738	1.61704	1.6381	1.6573	1.67644	1.6968	1.7161	1.73482	1.75434	1.77408	1.79262	1.81154	1.8317	1.85034	1.86878	1.88814	1.9071	1.92528	1.94396	1.96366	1.98194	2.00016	2.01928	2.03788	2.05596
228	2.1e-08	1.36e-07	2452	1.0902	1.12496	1.15004	1.17672	1.19982	1.22196	1.24652	1.26782	1.28892	1.31214	1.33262	1.35298	1.37522	1.3953	1.41502	1.43616	1.45606	1.47524	1.4954	1.51548	1.53436	1.55374	1.57432	1.59308	1.61186	1.63182	1.65074	1.66906	1.68812	1.70758	1.72578	1.74418	1.76372	1.78212	1.80008	1.81872	1.8377	1.85554	1.87356	1.8926	1.91072	1.92834	1.94654	1.96542	1.9831	2.0008
229	2.1e-08	1.41e-07	2539	1.0693	1.0984	1.12614	1.14918	1.17352	1.1959	1.21692	1.23946	1.26056	1.2806	1.30186	1.32252	1.34196	1.36216	1.38298	1.40204	1.42144	1.4423	1.46122	1.47994	1.49978	1.51882	1.53708	1.55596	1.57564	1.5938	1.612	1.63128	1.64966	1.66742	1.68576	1.7049	1.72262	1.74036	1.75896	1.77706	1.79446	1.81226	1.83108	1.84864	1.86594	1.88388	1.90214	1.91934	1.93666	1.95478
230	2.1e-08	1.46e-07	2624	1.04976	1.07596	1.10064	1.12538	1.14688	1.16928	1.19136	1.21154	1.23252	1.25394	1.2734	1.29332	1.3146	1.33366	1.35272	1.3732	1.3922	1.4106	1.42986	1.44918	1.46728	1.48566	1.50532	1.52348	1.54126	1.5598	1.57848	1.59602	1.61378	1.63256	1.65036	1.66764	1.68544	1.70406	1.72132	1.73852	1.75644	1.77426	1.79124	1.8084	1.82642	1.84374	1.86052	1.87768	1.89578	1.91276
231	2.1e-08	1.51e-07	2702	1.02264	1.05534	1.07858	1.10186	1.12518	1.14578	1.16706	1.18882	1.20838	1.22836	1.24972	1.26874	1.28776	1.30818	1.3271	1.34538	1.36448	1.38374	1.40168	1.41986	1.43926	1.4573	1.47486	1.49308	1.51176	1.52914	1.54658	1.56494	1.58264	1.59968	1.61708	1.6355	1.65268	1.66954	1.68692	1.70494	1.72174	1.7385	1.7559	1.77334	1.7899	1.80658	1.82398	1.841	1.85738	1.87398
232	2.1e-08	1.56e-07	2773	0.99912	1.02888	1.05702	1.07898	1.10114	1.12376	1.14368	1.16402	1.1856	1.20468	1.22382	1.2445	1.26332	1.2816	1.30076	1.3198	1.3376	1.35572	1.37508	1.39296	1.41038	1.42848	1.44696	1.46416	1.48144	1.49958	1.51712	1.53396	1.55112	1.56924	1.5863	1.60292	1.62	1.6379	1.65456	1.67102	1.68804	1.70552	1.7219	1.73826	1.7552	1.77228	1.78848	1.80472	1.82158	1.83838
233	2.1e-08	1.61e-07	2834	0.97982	1.00632	1.02976	1.05498	1.07574	1.09642	1.11884	1.13828	1.15754	1.17834	1.19734	1.21564	1.2348	1.254	1.27182	1.28986	1.30916	1.32702	1.34434	1.3623	1.38084	1.39796	1.41508	1.433	1.45054	1.46724	1.48418	1.502	1.519	1.53544	1.55222	1.56992	1.58654	1.60278	1.61944	1.63692	1.65324	1.6693	1.68584	1.70306	1.71916	1.7351	1.75148	1.7685	1.78444	1.80024
234	2.1e-08	1.66e-07	2892	0.9585	0.99178	1.0147	1.03752	1.06008	1.07992	1.1002	1.12142	1.1402	1.15902	1.1793	1.19778	1.21562	1.23424	1.25306	1.27046	1.288	1.30658	1.32418	1.34108	1.3584	1.37678	1.39368	1.4103	1.42748	1.4452	1.46168	1.47806	1.49508	1.51224	1.5284	1.5446	1.56144	1.5782	1.59414	1.61016	1.62678	1.6433	1.65906	1.6749	1.6913	1.7077	1.7233	1.73896	1.75516	1.7715
235	2.1e-08	1.71e-07	2943	0.9461	0.97544	0.99976	1.02096	1.0432	1.0638	1.08284	1.1026	1.12278	1.14096	1.15928	1.17894	1.19698	1.21436	1.2324	1.25104	1.2681	1.28516	1.30304	1.32048	1.33704	1.35382	1.37146	1.38832	1.40452	1.42104	1.43844	1.4549	1.47084	1.48714	1.50426	1.52044	1.53616	1.55222	1.56908	1.58504	1.60058	1.61642	1.63298	1.64882	1.6642	1.67982	1.69608	1.71184	1.72706	1.74248
236	2.1e-08	1.76e-07	2998	0.9368	0.96276	0.98952	1.01038	1.03084	1.05298	1.07196	1.09056	1.11038	1.12894	1.14652	1.1646	1.18376	1.20104	1.2181	1.23594	1.2537	1.27032	1.28704	1.3046	1.32156	1.33776	1.35418	1.37142	1.38792	1.4038	1.41994	1.43686	1.45306	1.46868	1.48456	1.50114	1.51712	1.53254	1.54816	1.5644	1.58028	1.59554	1.61092	1.62684	1.64272	1.65786	1.67302	1.68864	1.70464	1.71972
237	2.1e-08	1.81e-07	3049	0.92852	0.95262	0.9764	0.99808	1.01754	1.0376	1.05796	1.07614	1.09438	1.11398	1.13186	1.14904	1.16682	1.1853	1.20214	1.21886	1.23634	1.25368	1.26994	1.2863	1.30342	1.32014	1.33602	1.35206	1.3688	1.38514	1.40074	1.41646	1.43282	1.44896	1.46434	1.47978	1.49578	1.51186	1.52708	1.54228	1.55796	1.57406	1.5892	1.6042	1.61954	1.63558	1.6507	1.66552	1.6806	1.69624
238	2.1e-08	1.86e-07	3103	0.9101	0.9365	0.95834	0.98132	1.00148	1.02024	1.0398	1.0592	1.07684	1.09464	1.1137	1.1312	1.148	1.1653	1.18354	1.20012	1.21646	1.2334	1.25074	1.2668	1.28276	1.29932	1.31614	1.33184	1.34748	1.36364	1.38018	1.39562	1.41098	1.42676	1.44316	1.45844	1.47354	1.48898	1.50514	1.52038	1.53524	1.55036	1.56608	1.5813	1.596	1.61082	1.62614	1.6415	1.65614	1.67074
239	2.1e-08	1.91e-07	3151	0.89584	0.92714	0.9488	0.97002	0.99182	1.01048	1.02902	1.04894	1.0669	1.08406	1.10182	1.12026	1.13698	1.15354	1.17082	1.18804	1.20412	1.22022	1.23702	1.25364	1.26928	1.285	1.30134	1.31762	1.33298	1.34836	1.36424	1.38042	1.39558	1.41066	1.42614	1.44226	1.45732	1.47214	1.48726	1.503	1.51808	1.53268	1.54746	1.56276	1.5779	1.5924	1.60692	1.62182	1.63724	1.65176
240	2.1e-08	1.96e-07	3199	0.88622	0.91588	0.9382	0.95818	0.9792	0.9985	1.01632	1.03458	1.05392	1.07108	1.08794	1.10554	1.1231	1.13936	1.15564	1.1727	1.18938	1.20512	1.22096	1.23746	1.25372	1.2691	1.28452	1.3005	1.3166	1.33172	1.3468	1.36232	1.3784	1.39338	1.40818	1.4233	1.43908	1.45406	1.46862	1.48336	1.49864	1.51368	1.52808	1.54252	1.55736	1.57268	1.5871	1.60132	1.6158	1.63078
241	2.1e-08	2.01e-07	3247	0.8787	0.90524	0.92956	0.94934	0.96906	0.98982	1.00768	1.02522	1.04372	1.06136	1.07786	1.09458	1.1123	1.1289	1.14474	1.16088	1.17792	1.19396	1.20936	1.225	1.24142	1.25712	1.27218	1.2874	1.30322	1.31878	1.3336	1.34844	1.36376	1.37946	1.39414	1.4087	1.42358	1.4391	1.45384	1.46816	1.48266	1.49764	1.5125	1.5267	1.5409	1.55544	1.57054	1.58486	1.59884	1.61302
242	2.1e-08	2.06e-07	3293	0.87242	0.89702	0.92226	0.942	0.96076	0.98064	0.99888	1.0159	1.03332	1.0519	1.06854	1.0847	1.1014	1.11884	1.1347	1.15032	1.16642	1.18324	1.19868	1.21386	1.22944	1.24582	1.26102	1.27584	1.29094	1.3067	1.3218	1.33634	1.35102	1.36618	1.3814	1.3958	1.41014	1.42482	1.44012	1.4546	1.4687	1.48298	1.49772	1.51236	1.52636	1.54034	1.55462	1.56946	1.5836	1.59738
243	2.1e-08	2.11e-07	3339	0.8668	0.89008	0.91302	0.93334	0.95158	0.97016	0.98966	1.00672	1.02346	1.04096	1.05828	1.07428	1.09026	1.10698	1.12344	1.13884	1.15428	1.17028	1.18642	1.20146	1.21644	1.23186	1.2479	1.26274	1.27734	1.29226	1.30782	1.32266	1.33696	1.35144	1.36638	1.38134	1.39552	1.40966	1.4241	1.43912	1.45342	1.46732	1.48136	1.49582	1.51038	1.52422	1.53798	1.55198	1.56648	1.58054
244	2.1e-08	2.16e-07	3384	0.86084	0.88334	0.90448	0.92614	0.9443	0.96208	0.98096	0.9984	1.01476	1.0314	1.04912	1.0654	1.08098	1.0969	1.11372	1.1294	1.14446	1.15978	1.17582	1.1912	1.2059	1.2207	1.23604	1.25142	1.2659	1.28032	1.29508	1.31052	1.325	1.3391	1.3534	1.3682	1.3828	1.39676	1.41068	1.42494	1.43978	1.45384	1.46754	1.48138	1.49562	1.51	1.52366	1.53722	1.551	1.56524
245	2.1e-08	2.21e-07	3430	0.84704	0.8716	0.89184	0.91266	0.93186	0.9492	0.96672	0.98554	1.00226	1.0183	1.0348	1.05226	1.06802	1.08338	1.09912	1.11578	1.1311	1.14594	1.16108	1.17692	1.19202	1.2065	1.2211	1.23622	1.25138	1.26564	1.27984	1.29438	1.30956	1.32388	1.3378	1.35186	1.36636	1.38092	1.39472	1.40844	1.42242	1.43692	1.45092	1.46444	1.47802	1.49194	1.50636	1.51998	1.53334	1.54684
246	2.1e-08	2.26e-07	3474	0.83634	0.86454	0.88484	0.9047	0.92528	0.94272	0.95976	0.9776	0.9948	1.0107	1.02664	1.04334	1.05952	1.0747	1.08992	1.10574	1.1216	1.13636	1.15106	1.16616	1.18194	1.19654	1.21082	1.22534	1.24044	1.25506	1.26906	1.2831	1.29754	1.31248	1.32646	1.34018	1.3541	1.3685	1.3827	1.39626	1.40982	1.42364	1.43798	1.45176	1.4651	1.47852	1.49226	1.50648	1.5199	1.53308
247	2.1e-08	2.31e-07	3522	0.82866	0.85868	0.87896	0.89796	0.91816	0.93594	0.95254	0.96952	0.98754	1.00354	1.0191	1.03508	1.05196	1.06726	1.08216	1.09738	1.1134	1.12844	1.14286	1.15746	1.17262	1.18758	1.20174	1.21586	1.23034	1.24546	1.25962	1.27342	1.28736	1.30176	1.31614	1.3298	1.34336	1.35718	1.37152	1.38536	1.39872	1.41212	1.42584	1.44006	1.45356	1.46672	1.48	1.4936	1.50758	1.52078
248	2.1e-08	2.36e-07	3567	0.8225	0.85036	0.8714	0.8899	0.90878	0.92756	0.94414	0.96054	0.97772	0.99432	1.00972	1.02514	1.04118	1.05714	1.07196	1.08668	1.10188	1.1177	1.13224	1.1465	1.161	1.17614	1.19066	1.20458	1.21856	1.23292	1.24778	1.26164	1.27524	1.28906	1.30334	1.31742	1.33086	1.34426	1.35792	1.37208	1.38574	1.39892	1.41216	1.4257	1.43972	1.45308	1.46608	1.47916	1.49258	1.50642
249	2.1e-08	2.41e-07	3616	0.81728	0.84308	0.86542	0.88384	0.90206	0.92152	0.9383	0.95434	0.97082	0.98816	1.00364	1.01874	1.03422	1.0506	1.0656	1.08008	1.0948	1.11016	1.12498	1.13906	1.15318	1.16774	1.18278	1.19676	1.21048	1.22442	1.23884	1.253	1.2665	1.27998	1.29374	1.30802	1.3217	1.33492	1.3482	1.3618	1.37592	1.38922	1.40224	1.41536	1.42882	1.44264	1.45568	1.46852	1.4815	1.49482
250	2.1e-08	2.46e-07	2107	0.81274	0.8371	0.86066	0.87906	0.89672	0.91528	0.93238	0.9482	0.96416	0.98096	0.99676	1.01166	1.02666	1.04228	1.05768	1.07208	1.08642	1.10116	1.1166	1.13084	1.1447	1.15878	1.17338	1.18772	1.20134	1.21492	1.2288	1.24324	1.257	1.2703	1.28364	1.29736	1.31154	1.32488	1.33792	1.3511	1.36464	1.37844	1.39148	1.40434	1.41734	1.43072	1.44422	1.45706	1.46976	1.4826
251	2.6e-08	1e-09	0
252	2.6e-08	6e-09	0
253	2.6e-08	1.1e-08	0
254	2.6e-08	1.6e-08	0
255	2.6e-08	2.1e-08	0
256	2.6e-08	2.6e-08	0
257	2.6e-08	3.1e-08	0
258	2.6e-08	3.6e-08	0
259	2.6e-08	4.1e-08	0
260	2.6e-08	4.6e-08	0
261	2.6e-08	5.1e-08	0
262	2.6e-08	5.6e-08	0
263	2.6e-08	6.1e-08	0
264	2.6e-08	6.6e-08	0
265	2.6e-08	7.1e-08	0
266	2.6e-08	7.6e-08	493	4.8532	4.91708	4.9793	5.04142	5.10374	5.16632	5.22912	5.29206	5.35506	5.41798	5.4806	5.54244	5.60216	5.65792	5.7145	5.77364	5.83452	5.8959	5.95744	6.01918	6.08116	6.14342	6.20596	6.26872	6.33162	6.39456	6.45738	6.5198	6.58122	6.63954	6.69522	6.75234	6.8122	6.87328	6.9347	6.9963	7.05808	7.12014	7.1825	7.24512	7.30792	7.37084	7.43374	7.49644	7.5586	7.61924
267	2.6e-08	8.1e-08	830	2.8382	2.8891	2.93836	2.9804	3.02494	3.07288	3.11524	3.15886	3.20578	3.24852	3.29152	3.3376	3.38054	3.42324	3.46876	3.51186	3.55442	3.59962	3.6428	3.6853	3.73026	3.77352	3.816	3.86078	3.90412	3.94656	3.9912	4.03462	4.07704	4.12158	4.16504	4.20744	4.2519	4.29542	4.3378	4.3822	4.42578	4.46814	4.51248	4.55612	4.59848	4.64274	4.68646	4.7288	4.77304	4.81682
268	2.6e-08	8.6e-08	1079	2.30048	2.3415	2.37824	2.42042	2.4557	2.4945	2.53064	2.56748	2.6053	2.64074	2.68046	2.71562	2.7536	2.7894	2.82618	2.86282	2.89838	2.937	2.97214	3.01	3.04558	3.08258	3.11848	3.15448	3.19128	3.22672	3.26488	3.30012	3.33732	3.373	3.40958	3.44548	3.4812	3.5181	3.5535	3.59116	3.62654	3.66344	3.69916	3.73552	3.7714	3.80706	3.84398	3.87936	3.91674	3.95216
269	2.6e-08	9.1e-08	1232	2.03194	2.06548	2.1029	2.13534	2.17018	2.20242	2.23628	2.26832	2.30168	2.33354	2.36664	2.39836	2.43134	2.46296	2.4959	2.52746	2.56036	2.59192	2.6248	2.65636	2.68922	2.72076	2.75364	2.78516	2.81802	2.84954	2.8824	2.9139	2.94676	2.97822	3.0111	3.04254	3.0754	3.10684	3.1397	3.1711	3.20398	3.23534	3.26824	3.29956	3.33248	3.36376	3.39668	3.42794	3.46086	3.49206
270	2.6e-08	9.6e-08	1388	1.85008	1.88878	1.9197	1.95236	1.98188	2.01212	2.04216	2.07118	2.10256	2.13114	2.16356	2.19208	2.22472	2.25312	2.28452	2.31288	2.34218	2.3705	2.39866	2.42812	2.45642	2.4873	2.51564	2.54656	2.57482	2.60388	2.63206	2.66008	2.68898	2.7172	2.74728	2.77558	2.80574	2.83396	2.86248	2.89062	2.91864	2.94752	2.97576	3.00566	3.03388	3.0632	3.09142	3.11952	3.14776	3.17584
271	2.6e-08	1.01e-07	1571	1.722	1.7597	1.78934	1.81974	1.8484	1.87626	1.90644	1.93318	1.9644	1.99074	2.01952	2.04604	2.07258	2.101	2.12712	2.1567	2.1829	2.2099	2.23646	2.26236	2.29108	2.31716	2.3446	2.37072	2.39656	2.42412	2.45014	2.47782	2.50392	2.5298	2.55658	2.58256	2.61038	2.6364	2.66234	2.6887	2.71462	2.74236	2.76832	2.79434	2.82044	2.8463	2.87384	2.89974	2.92582	2.95182
272	2.6e-08	1.06e-07	1712	1.60046	1.64164	1.66998	1.7026	1.72892	1.7572	1.7836	1.80942	1.83816	1.86312	1.89076	1.9159	1.94098	1.96844	1.99292	2.0195	2.0443	2.06874	2.0959	2.1203	2.14576	2.17062	2.1948	2.22162	2.246	2.2705	2.29584	2.32008	2.3457	2.37008	2.39414	2.4202	2.44444	2.46898	2.49358	2.51772	2.54326	2.56758	2.59162	2.61698	2.64118	2.66566	2.69	2.7141	2.7395	2.76376
273	2.6e-08	1.11e-07	1820	1.51426	1.54664	1.57924	1.6055	1.63536	1.66052	1.68636	1.71276	1.73702	1.76438	1.7885	1.81286	1.839	1.8624	1.88762	1.91162	1.93482	1.96088	1.98406	2.00748	2.03266	2.05562	2.0796	2.10334	2.12616	2.15064	2.17376	2.19646	2.2214	2.24434	2.26716	2.29158	2.31442	2.33756	2.36106	2.38386	2.40734	2.43032	2.45302	2.47686	2.49974	2.52236	2.54656	2.56938	2.59202	2.61588
274	2.6e-08	1.16e-07	1913	1.44262	1.4709	1.5006	1.52628	1.55152	1.57884	1.60268	1.62852	1.65262	1.67598	1.70236	1.72528	1.74872	1.77366	1.7961	1.81984	1.8433	1.86544	1.88938	1.91196	1.93388	1.9579	1.98004	2.00186	2.02592	2.04782	2.06962	2.09348	2.11524	2.13708	2.16056	2.18228	2.20418	2.22724	2.24892	2.27084	2.29354	2.31518	2.3371	2.35952	2.38112	2.40302	2.42522	2.4468	2.46866	2.4907
275	2.6e-08	1.21e-07	2004	1.36016	1.39232	1.4196	1.44874	1.47306	1.49938	1.5234	1.54664	1.57284	1.59546	1.61854	1.64314	1.66516	1.68828	1.71158	1.7332	1.75622	1.77866	1.79998	1.82278	1.84474	1.86578	1.8883	1.90994	1.93074	1.95294	1.9744	1.99506	2.01694	2.03832	2.05894	2.08054	2.10194	2.12256	2.14388	2.16538	2.18602	2.2071	2.22872	2.24936	2.27022	2.292	2.31264	2.33334	2.3552	2.37588
276	2.6e-08	1.26e-07	2086	1.31852	1.34598	1.37604	1.40026	1.4246	1.44998	1.47252	1.49656	1.51966	1.54148	1.56522	1.58732	1.6087	1.63204	1.65358	1.6746	1.69748	1.71866	1.73934	1.76174	1.78268	1.80306	1.82494	1.84574	1.86584	1.88718	1.90802	1.92792	1.94876	1.96986	1.98974	2.01018	2.0316	2.05152	2.07162	2.0932	2.11312	2.13294	2.15418	2.17416	2.19386	2.21452	2.2345	2.25418	2.27438	2.29468
277	2.6e-08	1.31e-07	2172	1.26214	1.29224	1.32044	1.3441	1.36956	1.39272	1.4149	1.43956	1.46142	1.48296	1.5069	1.528	1.54912	1.57238	1.59304	1.61374	1.63644	1.65684	1.67712	1.69916	1.71942	1.7393	1.7606	1.78078	1.80032	1.82092	1.84132	1.86064	1.88064	1.90156	1.92082	1.94034	1.9614	1.98074	1.99988	2.0202	2.03968	2.05868	2.07834	2.09838	2.11746	2.13668	2.15718	2.17634	2.19532	2.21522
278	2.6e-08	1.36e-07	2279	1.21046	1.24616	1.27116	1.2958	1.32074	1.34282	1.3662	1.3887	1.40974	1.43222	1.45382	1.47426	1.4959	1.51718	1.53714	1.55806	1.57934	1.59902	1.61928	1.64074	1.6602	1.6799	1.70124	1.72064	1.73984	1.7603	1.7798	1.79864	1.81828	1.8383	1.857	1.87604	1.89648	1.91526	1.93386	1.95346	1.97254	1.99094	2.00984	2.02972	2.04824	2.0667	2.0862	2.10486	2.1232	2.14198
279	2.6e-08	1.41e-07	2373	1.18616	1.21216	1.23874	1.2623	1.28438	1.30876	1.33032	1.35128	1.37438	1.39508	1.41532	1.43732	1.45762	1.47728	1.49824	1.51842	1.53764	1.5577	1.57828	1.59726	1.61664	1.6375	1.65644	1.67526	1.69524	1.71436	1.73276	1.75186	1.77164	1.78994	1.80844	1.82814	1.84668	1.86474	1.88352	1.90268	1.92064	1.9388	1.95808	1.97632	1.9941	2.01252	2.03148	2.04936	2.06726	2.0861
280	2.6e-08	1.46e-07	2462	1.14678	1.17892	1.20298	1.22594	1.25082	1.27196	1.29344	1.31636	1.33656	1.35708	1.3793	1.39898	1.4187	1.4402	1.45966	1.47872	1.49902	1.51848	1.53708	1.55638	1.57646	1.5949	1.6135	1.6334	1.652	1.67008	1.68894	1.7081	1.726	1.74414	1.76344	1.7816	1.79926	1.8176	1.83646	1.85406	1.87176	1.8904	1.90838	1.92572	1.94352	1.96234	1.97984	1.99716	2.01516	2.03328
281	2.6e-08	1.51e-07	2548	1.11164	1.13836	1.16258	1.18794	1.20932	1.2313	1.25388	1.274	1.29468	1.31654	1.336	1.35572	1.37718	1.39632	1.41526	1.4355	1.45464	1.473	1.4921	1.51184	1.53	1.54832	1.56788	1.58624	1.604	1.62248	1.6415	1.65914	1.6769	1.69564	1.71362	1.73094	1.74874	1.76758	1.785	1.80222	1.82018	1.83822	1.85528	1.87252	1.89062	1.90808	1.92494	1.9422	1.96044	1.97754
282	2.6e-08	1.56e-07	2631	1.08004	1.11282	1.13688	1.15934	1.18396	1.20462	1.22522	1.2478	1.26748	1.28696	1.30808	1.32744	1.34612	1.36582	1.38532	1.40354	1.4222	1.44224	1.46042	1.47836	1.49724	1.51576	1.53332	1.55122	1.57036	1.58804	1.60536	1.62336	1.64176	1.65892	1.67616	1.69428	1.71186	1.72872	1.74594	1.76414	1.78128	1.798	1.8152	1.83324	1.85	1.86664	1.88388	1.90144	1.91798	1.93456
283	2.6e-08	1.61e-07	2716	1.06448	1.09058	1.11822	1.13992	1.16124	1.1844	1.20424	1.22402	1.24566	1.26488	1.28364	1.30358	1.32272	1.34084	1.35952	1.37932	1.39726	1.41512	1.43398	1.4522	1.46956	1.48734	1.50632	1.52376	1.54088	1.55868	1.57682	1.59376	1.61078	1.6286	1.646	1.66264	1.67956	1.69738	1.71434	1.7308	1.74762	1.7654	1.78206	1.79836	1.81514	1.83272	1.8491	1.8653	1.88202	1.89932
284	2.6e-08	1.66e-07	2790	1.04072	1.06738	1.09006	1.11478	1.13564	1.15566	1.17736	1.19704	1.21584	1.23566	1.25522	1.27338	1.29194	1.31194	1.32996	1.34766	1.36626	1.38466	1.40194	1.41948	1.43814	1.45566	1.47258	1.49002	1.50838	1.52528	1.54202	1.55942	1.57704	1.59358	1.61016	1.62748	1.64454	1.66082	1.67726	1.69446	1.71118	1.72726	1.74356	1.76062	1.7771	1.79302	1.80918	1.8261	1.84242	1.8582
285	2.6e-08	1.71e-07	2866	1.01974	1.05094	1.07334	1.09462	1.11792	1.13762	1.157	1.17796	1.19702	1.21526	1.2344	1.25364	1.27136	1.2893	1.30852	1.32634	1.34352	1.36132	1.3799	1.39692	1.41388	1.4316	1.44916	1.46574	1.48248	1.50008	1.51704	1.53332	1.54988	1.5673	1.58392	1.59996	1.61634	1.63358	1.64992	1.6658	1.682	1.69904	1.7152	1.7309	1.74694	1.76378	1.77978	1.79534	1.81122	1.82784
286	2.6e-08	1.76e-07	2925	0.99936	1.02704	1.05428	1.07524	1.09576	1.11808	1.13718	1.15596	1.17606	1.19476	1.21252	1.23092	1.2502	1.26762	1.28498	1.30328	1.32104	1.33784	1.35492	1.37306	1.3901	1.40654	1.4234	1.4413	1.4578	1.47398	1.49066	1.50814	1.5243	1.54026	1.55674	1.57386	1.58978	1.60554	1.6218	1.63868	1.65442	1.67002	1.68606	1.70278	1.7184	1.73382	1.74964	1.7662	1.78176	1.79704
287	2.6e-08	1.81e-07	2982	0.98488	1.00948	1.03174	1.05542	1.0751	1.09462	1.11594	1.1346	1.1527	1.17178	1.19042	1.20778	1.22544	1.24436	1.26176	1.27858	1.29596	1.31418	1.33084	1.34732	1.36448	1.38188	1.39808	1.4143	1.4312	1.44806	1.46396	1.47992	1.49652	1.51306	1.52872	1.54444	1.56076	1.57714	1.59262	1.60812	1.62414	1.64046	1.65584	1.67114	1.68688	1.7032	1.7185	1.73362	1.7491	1.7653
288	2.6e-08	1.86e-07	3033	0.9611	0.99266	1.0146	1.03634	1.05824	1.07722	1.0963	1.117	1.13514	1.1528	1.1714	1.18968	1.20668	1.22386	1.24216	1.25932	1.27576	1.2926	1.31052	1.32704	1.34312	1.35968	1.37714	1.39322	1.409	1.42526	1.44232	1.45812	1.47366	1.48962	1.50638	1.522	1.5373	1.55296	1.5694	1.58492	1.60002	1.6154	1.63144	1.64692	1.66186	1.67698	1.69264	1.70816	1.72302	1.7379
289	2.6e-08	1.91e-07	3088	0.94868	0.97778	1.00076	1.02102	1.04218	1.06208	1.08028	1.0989	1.11876	1.13632	1.15358	1.17174	1.18958	1.2062	1.223	1.24074	1.25764	1.27376	1.29016	1.30748	1.32386	1.3396	1.35566	1.37256	1.3886	1.40404	1.41976	1.43622	1.45204	1.46726	1.48266	1.4987	1.51442	1.52946	1.5446	1.56024	1.57604	1.59098	1.60586	1.62116	1.63708	1.65202	1.6667	1.68168	1.69728	1.7123
290	2.6e-08	1.96e-07	3135	0.93964	0.96528	0.9909	1.01098	1.03064	1.05198	1.0703	1.08804	1.10672	1.12492	1.1418	1.15886	1.17698	1.19398	1.2102	1.22678	1.2444	1.26076	1.27654	1.29272	1.30986	1.32578	1.34124	1.35704	1.37368	1.38938	1.40454	1.41998	1.43614	1.45168	1.46662	1.48172	1.4974	1.51294	1.52776	1.54258	1.55784	1.57358	1.58834	1.60294	1.61786	1.6334	1.64828	1.6627	1.6773	1.6924
291	2.6e-08	2.01e-07	3184	0.93216	0.95584	0.97956	1.00012	1.01884	1.03818	1.0577	1.07516	1.0926	1.11116	1.12852	1.14496	1.16176	1.1797	1.1962	1.2121	1.22842	1.24576	1.26172	1.27722	1.29312	1.30992	1.32556	1.34074	1.35624	1.37248	1.38796	1.40288	1.41798	1.4337	1.44912	1.46384	1.47864	1.49388	1.5095	1.52414	1.53868	1.55354	1.56904	1.5838	1.59812	1.61264	1.62766	1.64254	1.6568	1.67104
292	2.6e-08	2.06e-07	3232	0.923	0.94594	0.9671	0.98952	1.00814	1.02632	1.0457	1.06364	1.08046	1.0977	1.11616	1.1328	1.14892	1.16558	1.1831	1.19906	1.2147	1.23086	1.2478	1.26334	1.27862	1.29428	1.3108	1.32614	1.34106	1.3563	1.37224	1.38748	1.40214	1.41698	1.43238	1.44764	1.46216	1.47666	1.49158	1.5071	1.52162	1.53588	1.55042	1.56548	1.58014	1.59426	1.60846	1.62306	1.63808	1.65224
293	2.6e-08	2.11e-07	3281	0.90294	0.93098	0.95182	0.97262	0.99326	1.0112	1.02908	1.04824	1.06564	1.08216	1.09912	1.11718	1.13344	1.14928	1.16564	1.18284	1.19854	1.21392	1.22974	1.24642	1.26178	1.27678	1.2921	1.3082	1.32342	1.3381	1.35298	1.36846	1.38366	1.39814	1.41264	1.42758	1.44304	1.45748	1.47172	1.48624	1.50132	1.51588	1.52994	1.5441	1.55864	1.57358	1.58764	1.60154	1.61568	1.63034
294	2.6e-08	2.16e-07	3328	0.8918	0.92272	0.94358	0.96312	0.98412	1.0024	1.0196	1.03742	1.05576	1.07222	1.0885	1.10548	1.12246	1.13816	1.15382	1.1701	1.18654	1.20178	1.21696	1.23264	1.24886	1.26384	1.27862	1.29378	1.30968	1.3246	1.33906	1.35372	1.36898	1.3839	1.39816	1.41244	1.42714	1.44238	1.45664	1.47066	1.4849	1.49968	1.51412	1.52798	1.54188	1.55614	1.57094	1.58492	1.5986	1.61246
295	2.6e-08	2.21e-07	3373	0.88368	0.91096	0.9332	0.95224	0.97154	0.9913	1.0085	1.02548	1.04336	1.06048	1.07646	1.09254	1.10946	1.1257	1.14104	1.15648	1.17262	1.18848	1.20342	1.21838	1.23384	1.24968	1.2644	1.27894	1.29386	1.30948	1.3242	1.33844	1.35286	1.36782	1.3826	1.39668	1.41074	1.42514	1.44018	1.45434	1.46816	1.48212	1.49654	1.51098	1.52472	1.53838	1.55232	1.56676	1.58072	1.59422
296	2.6e-08	2.26e-07	3419	0.87714	0.90212	0.92632	0.94532	0.96378	0.98352	1.00108	1.0176	1.03454	1.05254	1.06862	1.08426	1.10038	1.11738	1.13282	1.1479	1.16334	1.17964	1.19482	1.20946	1.22432	1.23984	1.25488	1.26922	1.28362	1.29846	1.31374	1.32798	1.34204	1.35636	1.37124	1.38562	1.39946	1.41334	1.42762	1.4424	1.45624	1.46986	1.48368	1.49794	1.51208	1.5256	1.53908	1.55282	1.56708	1.58084
297	2.6e-08	2.31e-07	3465	0.87158	0.89502	0.91876	0.93808	0.95584	0.97422	0.99254	1.00896	1.02526	1.04234	1.05898	1.07444	1.08994	1.10606	1.12214	1.1371	1.152	1.16738	1.18334	1.19804	1.21248	1.22724	1.24268	1.25736	1.27148	1.28572	1.30044	1.3153	1.32928	1.34314	1.3573	1.37202	1.38616	1.39978	1.4135	1.42758	1.44214	1.45582	1.46924	1.48286	1.49688	1.5109	1.52428	1.53756	1.55108	1.56504
298	2.6e-08	2.36e-07	3510	0.86658	0.88892	0.91058	0.93058	0.9481	0.96562	0.9844	1.00116	1.01706	1.03332	1.05066	1.06634	1.08146	1.09692	1.11322	1.12848	1.1431	1.15788	1.1733	1.1884	1.2027	1.21698	1.23168	1.247	1.26122	1.27514	1.28926	1.30394	1.3183	1.33202	1.34572	1.35974	1.37436	1.38822	1.40166	1.41522	1.42916	1.44342	1.45686	1.47012	1.48356	1.49742	1.51122	1.52442	1.53752	1.55086
299	2.6e-08	2.41e-07	3557	0.8614	0.88302	0.90322	0.92434	0.94186	0.95878	0.97648	0.9937	1.00948	1.0252	1.04162	1.05782	1.07286	1.08782	1.10332	1.11928	1.13392	1.14836	1.16312	1.17862	1.19322	1.20726	1.22144	1.2361	1.25084	1.2647	1.27844	1.29248	1.3071	1.32112	1.3346	1.34816	1.36208	1.37652	1.39008	1.40334	1.41676	1.43058	1.44454	1.45776	1.47086	1.48416	1.49784	1.51144	1.52446	1.5374
300	2.6e-08	2.46e-07	2722	0.84856	0.87202	0.89134	0.91114	0.92986	0.94654	0.9632	0.98082	0.99724	1.01262	1.02814	1.04446	1.06012	1.07484	1.08962	1.10496	1.12048	1.13486	1.1491	1.16368	1.17898	1.19336	1.2072	1.2212	1.23566	1.25024	1.26394	1.2775	1.29134	1.30568	1.31958	1.33292	1.34628	1.35996	1.37418	1.3877	1.4008	1.41398	1.42752	1.44152	1.4547	1.46762	1.48068	1.49406	1.50778	1.52074
301	3.1e-08	1e-09	0
302	3.1e-08	6e-09	0
303	3.1e-08	1.1e-08	0
304	3.1e-08	1.6e-08	0
305	3.1e-08	2.1e-08	0
306	3.1e-08	2.6e-08	0
307	3.1e-08	3.1e-08	0
308	3.1e-08	3.6e-08	0
309	3.1e-08	4.1e-08	0
310	3.1e-08	4.6e-08	0
311	3.1e-08	5.1e-08	0
312	3.1e-08	5.6e-08	0
313	3.1e-08	6.1e-08	0
314	3.1e-08	6.6e-08	0
315	3.1e-08	7.1e-08	0
316	3.1e-08	7.6e-08	0
317	3.1e-08	8.1e-08	0
318	3.1e-08	8.6e-08	590	4.32124	4.37796	4.4304	4.47824	4.52866	4.58146	4.63628	4.6865	4.73464	4.78572	4.83896	4.89372	4.94266	4.99128	5.04288	5.0966	5.15086	5.1991	5.24822	5.30018	5.35436	5.4074	5.45518	5.50516	5.55758	5.6121	5.66288	5.71096	5.76176	5.81472	5.86936	5.91854	5.96708	6.01854	6.07208	6.12636	6.17472	6.22374	6.27562	6.32966	6.38286	6.4307	6.48054	6.53288	6.58732	6.63828
319	3.1e-08	9.1e-08	912	2.81858	2.86102	2.90062	2.9443	2.983	3.02314	3.06576	3.10386	3.1448	3.18374	3.22272	3.26562	3.30388	3.34418	3.38382	3.42236	3.4641	3.5027	3.54252	3.58326	3.62164	3.66238	3.70114	3.74044	3.78234	3.82048	3.86074	3.89962	3.93844	3.98038	4.01872	4.05872	4.09792	4.13654	4.17798	4.21652	4.2563	4.29608	4.33458	4.3754	4.41408	4.45358	4.49422	4.53258	4.57292	4.61168
320	3.1e-08	9.6e-08	1155	2.3108	2.35706	2.39128	2.42852	2.46234	2.49766	2.53154	2.56572	2.59968	2.6331	2.66714	2.70018	2.7344	2.76726	2.8019	2.8347	2.87014	2.90284	2.93888	2.97154	3.00722	3.0402	3.07534	3.10858	3.1433	3.17664	3.211	3.24434	3.27832	3.31162	3.34526	3.37848	3.41186	3.44504	3.47822	3.51142	3.54446	3.5777	3.61066	3.64402	3.67694	3.71046	3.74336	3.77714	3.81002	3.84428
321	3.1e-08	1.01e-07	1306	2.04778	2.08964	2.12082	2.1568	2.1865	2.22074	2.2502	2.28276	2.31222	2.3431	2.3725	2.40216	2.43224	2.46166	2.49288	2.52256	2.55466	2.58438	2.617	2.64662	2.67932	2.70878	2.74076	2.77016	2.8006	2.82994	2.8593	2.8888	2.91812	2.94842	2.97796	3.00908	3.03868	3.07036	3.09984	3.13128	3.16066	3.19074	3.2201	3.24934	3.2788	3.30812	3.33824	3.36774	3.39854	3.42808
322	3.1e-08	1.06e-07	1436	1.8727	1.91094	1.94206	1.97404	2.00244	2.03458	2.06208	2.0945	2.12174	2.15184	2.17904	2.20656	2.23456	2.26146	2.29174	2.31878	2.34832	2.37544	2.4026	2.43006	2.45688	2.48636	2.5133	2.54188	2.56888	2.59562	2.62316	2.65002	2.67926	2.70614	2.73374	2.76062	2.78728	2.8151	2.842	2.87072	2.8976	2.92446	2.9514	2.97814	3.00642	3.03328	3.0609	3.08778	3.11444	3.14178
323	3.1e-08	1.11e-07	1613	1.7532	1.78556	1.8155	1.84496	1.87178	1.90246	1.92812	1.9571	1.98276	2.00866	2.03618	2.06128	2.08982	2.11514	2.14072	2.16714	2.19212	2.22	2.24518	2.2704	2.2965	2.32144	2.34854	2.37368	2.39854	2.4247	2.44964	2.47592	2.50098	2.5257	2.55212	2.57704	2.60258	2.62758	2.65232	2.679	2.7039	2.72888	2.754	2.77882	2.80518	2.83012	2.85484	2.88028	2.90514	2.93072
324	3.1e-08	1.16e-07	1773	1.64884	1.6823	1.71242	1.73838	1.76858	1.79338	1.81968	1.84528	1.8695	1.89748	1.92136	1.94614	1.97168	1.99524	2.02126	2.04516	2.06872	2.09506	2.11858	2.14282	2.16728	2.19066	2.21578	2.23942	2.26264	2.28832	2.31178	2.3353	2.35972	2.38308	2.40724	2.4308	2.45402	2.47888	2.50238	2.52554	2.55034	2.57366	2.59706	2.6209	2.6442	2.66804	2.69144	2.71462	2.73908	2.76248
325	3.1e-08	1.21e-07	1886	1.55696	1.58794	1.61514	1.64432	1.66892	1.69616	1.72046	1.74434	1.77108	1.79416	1.81854	1.84288	1.86556	1.8905	1.91354	1.93604	1.9614	1.98386	2.00648	2.03114	2.05342	2.0763	2.09994	2.12212	2.14526	2.16806	2.19014	2.21344	2.23584	2.25782	2.28124	2.3035	2.32542	2.349	2.37124	2.39314	2.41684	2.43898	2.4609	2.4844	2.50648	2.52846	2.55158	2.57364	2.5957	2.61844
326	3.1e-08	1.26e-07	1974	1.47076	1.5089	1.53478	1.56178	1.58668	1.61024	1.63716	1.66006	1.68338	1.70834	1.73054	1.75402	1.7774	1.79922	1.82272	1.84518	1.86668	1.89008	1.912	1.93328	1.95648	1.97808	1.99918	2.02218	2.0436	2.06458	2.08736	2.10868	2.12958	2.15214	2.17338	2.19426	2.21658	2.23778	2.25864	2.28072	2.30188	2.32274	2.3446	2.36572	2.38656	2.4082	2.4293	2.45016	2.47158	2.4927
327	3.1e-08	1.31e-07	2059	1.41294	1.44776	1.47286	1.49972	1.52364	1.54658	1.57256	1.5948	1.61732	1.64174	1.66328	1.68564	1.70896	1.73008	1.75218	1.77484	1.79564	1.81742	1.8397	1.86024	1.88166	1.9038	1.92414	1.9452	1.9673	1.98762	2.00836	2.0305	2.05078	2.07122	2.09334	2.11362	2.1338	2.1557	2.176	2.196	2.21738	2.23766	2.25764	2.27852	2.2988	2.31878	2.33924	2.3598	2.37982	2.39996
328	3.1e-08	1.36e-07	2142	1.3456	1.38198	1.40698	1.43324	1.45698	1.4794	1.50448	1.5265	1.54816	1.5724	1.59356	1.61482	1.6383	1.659	1.67988	1.70284	1.72326	1.74374	1.76624	1.78648	1.80654	1.82838	1.84856	1.86828	1.88938	1.90956	1.92898	1.9494	1.96996	1.98936	2.00928	2.03036	2.04984	2.06936	2.09044	2.10998	2.12924	2.14958	2.16918	2.18842	2.20818	2.2283	2.2476	2.26694	2.28762	2.307
329	3.1e-08	1.41e-07	2220	1.30914	1.33586	1.36104	1.38616	1.40832	1.43196	1.45438	1.47544	1.49812	1.51964	1.54006	1.5619	1.58306	1.60304	1.62412	1.6453	1.66498	1.6854	1.70684	1.72632	1.74618	1.7677	1.78712	1.80646	1.82728	1.8468	1.86574	1.88568	1.90552	1.92426	1.94354	1.9641	1.98294	2.00176	2.02184	2.04086	2.05944	2.0787	2.0983	2.11696	2.13574	2.15582	2.17462	2.19316	2.21246	2.23142
330	3.1e-08	1.46e-07	2295	1.25952	1.28886	1.31682	1.3393	1.36242	1.38564	1.40656	1.4285	1.45052	1.4707	1.49174	1.51346	1.5332	1.55348	1.5752	1.59466	1.61428	1.6357	1.65508	1.67416	1.69452	1.714	1.73266	1.75212	1.77222	1.79078	1.8096	1.82986	1.84858	1.86692	1.8862	1.90532	1.92344	1.94198	1.96186	1.98014	1.99822	2.01722	2.03592	2.05394	2.07224	2.09176	2.10992	2.12788	2.14658	2.1651
331	3.1e-08	1.51e-07	2390	1.2123	1.2472	1.2711	1.29448	1.31868	1.33968	1.3614	1.38376	1.40382	1.42448	1.44638	1.46592	1.48574	1.50738	1.52668	1.54582	1.5664	1.58572	1.60432	1.62382	1.64358	1.66196	1.6807	1.7009	1.71938	1.73754	1.75666	1.77554	1.79342	1.81174	1.83134	1.84938	1.86716	1.88578	1.90436	1.92196	1.93982	1.95886	1.97674	1.9942	2.0123	2.03096	2.04852	2.06606	2.08446	2.10232
332	3.1e-08	1.56e-07	2484	1.19062	1.21606	1.24278	1.26516	1.2864	1.3099	1.33044	1.35042	1.37216	1.39212	1.4113	1.43166	1.45156	1.47026	1.48958	1.51008	1.5286	1.54718	1.5671	1.5858	1.60382	1.6226	1.64194	1.6598	1.67784	1.69704	1.7152	1.73274	1.75092	1.76992	1.78744	1.80494	1.82338	1.84136	1.85856	1.87612	1.8948	1.91226	1.92932	1.94702	1.96532	1.98244	1.99952	2.01738	2.035	2.052
333	3.1e-08	1.61e-07	2568	1.15208	1.18484	1.20768	1.23034	1.25358	1.27384	1.29458	1.31648	1.33584	1.3554	1.37678	1.39576	1.41446	1.43442	1.45344	1.47156	1.49032	1.5101	1.52808	1.54606	1.56518	1.58344	1.60094	1.61896	1.63812	1.65564	1.673	1.6912	1.7093	1.7264	1.74374	1.7621	1.77956	1.79644	1.8138	1.83216	1.84918	1.86596	1.88338	1.90122	1.91792	1.93466	1.95216	1.96946	1.98606	2.00278
334	3.1e-08	1.66e-07	2651	1.12572	1.15196	1.17854	1.20036	1.22098	1.24354	1.2636	1.28284	1.3034	1.323	1.34146	1.36062	1.38076	1.39894	1.41718	1.4367	1.45504	1.47264	1.4909	1.51002	1.52752	1.54498	1.56338	1.5813	1.59834	1.61574	1.63426	1.65156	1.6684	1.68578	1.70398	1.7208	1.73752	1.75494	1.7725	1.78902	1.80566	1.82306	1.84014	1.85648	1.87302	1.89038	1.90718	1.92336	1.93984	1.95714
335	3.1e-08	1.71e-07	2729	1.09014	1.12266	1.1453	1.16806	1.19036	1.21012	1.23042	1.25166	1.27048	1.28942	1.31002	1.32858	1.3466	1.36554	1.38438	1.40196	1.4198	1.43892	1.45666	1.47382	1.49162	1.51016	1.5272	1.5442	1.56202	1.5796	1.59626	1.61312	1.6309	1.64796	1.66436	1.6811	1.69882	1.71552	1.73174	1.74838	1.76598	1.78238	1.79848	1.81504	1.83242	1.8486	1.86456	1.88102	1.8982	1.91422
336	3.1e-08	1.76e-07	2805	1.07198	1.09936	1.12488	1.14586	1.16726	1.1888	1.20788	1.22726	1.24822	1.26666	1.28484	1.3042	1.32266	1.34014	1.3581	1.37734	1.39476	1.4119	1.4298	1.44786	1.46468	1.48162	1.49946	1.5167	1.53318	1.54994	1.56766	1.58446	1.60068	1.61728	1.63488	1.65134	1.66736	1.68384	1.70122	1.7174	1.73328	1.7496	1.76676	1.78276	1.7985	1.81466	1.83164	1.8475	1.8631	1.87912
337	3.1e-08	1.81e-07	2876	1.05962	1.08354	1.1075	1.12902	1.14858	1.16896	1.18928	1.20764	1.2263	1.24654	1.26456	1.28216	1.30066	1.31904	1.33616	1.35346	1.37188	1.38924	1.40588	1.42298	1.4412	1.45794	1.47432	1.49124	1.50894	1.52524	1.5414	1.55816	1.57538	1.5914	1.60736	1.62392	1.6408	1.65662	1.6724	1.68874	1.70544	1.7211	1.7367	1.75282	1.76942	1.78496	1.8004	1.8163	1.83286	1.84834
338	3.1e-08	1.86e-07	2950	1.0326	1.061	1.0826	1.1046	1.12574	1.14464	1.16396	1.18454	1.2026	1.2205	1.23956	1.25764	1.27474	1.29226	1.31108	1.32818	1.34484	1.36214	1.3801	1.39658	1.41296	1.43004	1.44726	1.46336	1.4795	1.49632	1.51308	1.52892	1.5448	1.56136	1.57786	1.59348	1.60914	1.6254	1.64178	1.65724	1.6727	1.68868	1.70504	1.7204	1.73566	1.75138	1.76776	1.78306	1.79816	1.81364
339	3.1e-08	1.91e-07	3018	1.01526	1.04328	1.0656	1.08552	1.10638	1.1263	1.14448	1.16306	1.18306	1.20074	1.21808	1.23634	1.25434	1.2711	1.28804	1.30602	1.32306	1.33934	1.35596	1.3736	1.39012	1.40606	1.42238	1.43968	1.45582	1.47148	1.48752	1.50446	1.52036	1.5358	1.55156	1.56812	1.58386	1.5991	1.61458	1.63078	1.64642	1.66148	1.67672	1.69256	1.70822	1.72318	1.7382	1.7537	1.76956	1.7845
340	3.1e-08	1.96e-07	3074	0.99866	1.02472	1.0506	1.07094	1.09014	1.11066	1.12946	1.1471	1.1653	1.18452	1.20168	1.21864	1.23646	1.25406	1.27046	1.28702	1.30446	1.32126	1.33722	1.3534	1.37044	1.38678	1.40242	1.41826	1.4349	1.45096	1.46634	1.48188	1.4981	1.51404	1.52922	1.54448	1.5603	1.57626	1.59132	1.60634	1.6218	1.63788	1.6529	1.66772	1.68286	1.6987	1.71378	1.72844	1.74328	1.7587
341	3.1e-08	2.01e-07	3121	0.98642	1.00976	1.03094	1.05376	1.07266	1.09108	1.11082	1.12904	1.1462	1.16382	1.1827	1.19958	1.2161	1.2333	1.25096	1.26714	1.28326	1.30004	1.31698	1.33274	1.34848	1.36486	1.38142	1.39688	1.4123	1.42826	1.44468	1.45994	1.47508	1.49066	1.50696	1.52214	1.53702	1.55224	1.56816	1.58334	1.59802	1.61292	1.62838	1.6436	1.65818	1.67278	1.68784	1.70336	1.71794	1.73236
342	3.1e-08	2.06e-07	3174	0.96216	0.9925	1.01356	1.03418	1.0557	1.07398	1.09202	1.1113	1.1291	1.14588	1.16312	1.18158	1.1982	1.21438	1.23112	1.24866	1.26466	1.2804	1.2967	1.31368	1.3293	1.34468	1.36054	1.3772	1.39258	1.40766	1.42312	1.43936	1.45466	1.46948	1.48454	1.50028	1.51552	1.53014	1.54488	1.56012	1.57554	1.5901	1.60458	1.61942	1.63492	1.64958	1.66386	1.67836	1.69338	1.70818
343	3.1e-08	2.11e-07	3224	0.95008	0.97858	1.00068	1.0201	1.04022	1.05968	1.0772	1.09484	1.1138	1.13102	1.14744	1.16436	1.18236	1.1986	1.21448	1.23086	1.2481	1.26382	1.27928	1.2952	1.31196	1.3274	1.34248	1.35796	1.37424	1.38954	1.40434	1.4194	1.4351	1.45032	1.46492	1.4796	1.4948	1.5102	1.52472	1.53912	1.55388	1.5693	1.58392	1.59812	1.6125	1.6274	1.64218	1.6563	1.6704	1.68486
344	3.1e-08	2.16e-07	3270	0.94138	0.96656	0.99122	1.01058	1.02946	1.04988	1.06774	1.08472	1.10232	1.1205	1.13688	1.15308	1.16998	1.18698	1.2027	1.21836	1.23466	1.25116	1.26646	1.2817	1.29744	1.31376	1.32882	1.34368	1.35894	1.37498	1.38998	1.40454	1.41934	1.43476	1.44976	1.46414	1.47856	1.49344	1.50874	1.52308	1.53724	1.55168	1.56672	1.58122	1.5952	1.6093	1.6238	1.63866	1.65268	1.66652
345	3.1e-08	2.21e-07	3315	0.93434	0.95762	0.981	1.00082	1.01886	1.03748	1.05648	1.07332	1.09002	1.10758	1.12464	1.1405	1.15648	1.17326	1.18956	1.2049	1.22032	1.2364	1.2524	1.26742	1.28238	1.29788	1.31388	1.32868	1.3433	1.35828	1.37398	1.3888	1.40314	1.41766	1.43274	1.44764	1.46182	1.47598	1.49052	1.50572	1.51998	1.5339	1.54804	1.56264	1.57714	1.59098	1.60478	1.61892	1.6336	1.64764
346	3.1e-08	2.26e-07	3364	0.92778	0.94986	0.97088	0.99202	1.00992	1.02756	1.04636	1.06368	1.0799	1.09646	1.11414	1.13036	1.14586	1.16172	1.17852	1.1942	1.20922	1.2245	1.24054	1.25594	1.27062	1.2854	1.30076	1.31618	1.33068	1.34508	1.35986	1.37538	1.38988	1.404	1.41832	1.43318	1.44782	1.46178	1.47574	1.49004	1.50498	1.51908	1.5328	1.54668	1.561	1.57542	1.5891	1.6027	1.61654	1.6309
347	3.1e-08	2.31e-07	3407	0.91036	0.93492	0.95476	0.975	0.99442	1.01164	1.02886	1.04724	1.0641	1.08002	1.09624	1.1135	1.12948	1.14472	1.16024	1.17662	1.19214	1.20694	1.2219	1.2375	1.25288	1.2674	1.2819	1.29684	1.31242	1.32686	1.34102	1.35544	1.37046	1.385	1.39894	1.41292	1.42732	1.44224	1.4562	1.46992	1.48384	1.49824	1.51246	1.52606	1.53962	1.55348	1.56788	1.58172	1.5951	1.60856
348	3.1e-08	2.36e-07	3459	0.89688	0.92624	0.9463	0.96548	0.98614	1.00368	1.02036	1.03764	1.05542	1.07134	1.08704	1.10336	1.12008	1.13534	1.15042	1.16596	1.18228	1.19722	1.2118	1.22672	1.24236	1.2572	1.27144	1.28582	1.3007	1.3157	1.32978	1.34376	1.35806	1.37296	1.3872	1.40092	1.41474	1.429	1.4436	1.4573	1.47082	1.48456	1.49878	1.51278	1.52618	1.53956	1.55322	1.5674	1.58104	1.59426
349	3.1e-08	2.41e-07	3507	0.88802	0.91616	0.93704	0.95542	0.97436	0.99298	1.00954	1.02598	1.04328	1.0599	1.07534	1.09086	1.10708	1.12304	1.13792	1.15278	1.16818	1.18404	1.19866	1.21304	1.22776	1.2432	1.25782	1.27184	1.28602	1.3007	1.31548	1.32938	1.34316	1.35722	1.37188	1.38594	1.3995	1.4131	1.42708	1.4416	1.45522	1.46854	1.48204	1.49596	1.50998	1.52328	1.53644	1.54984	1.56368	1.57732
350	3.1e-08	2.46e-07	3558	0.88114	0.9065	0.9291	0.94746	0.96554	0.98494	1.00188	1.01792	1.03436	1.05188	1.0675	1.08264	1.09816	1.11462	1.1298	1.14436	1.15918	1.17466	1.18962	1.20384	1.21808	1.23276	1.248	1.2621	1.27594	1.29004	1.30468	1.31894	1.33256	1.34618	1.36016	1.37474	1.3885	1.40184	1.41532	1.42918	1.44338	1.45674	1.4699	1.48324	1.49702	1.51076	1.52386	1.53688	1.5501	1.56374
351	3.6e-08	1e-09	0
352	3.6e-08	6e-09	0
353	3.6e-08	1.1e-08	0
354	3.6e-08	1.6e-08	0
355	3.6e-08	2.1e-08	0
356	3.6e-08	2.6e-08	0
357	3.6e-08	3.1e-08	0
358	3.6e-08	3.6e-08	0
359	3.6e-08	4.1e-08	0
360	3.6e-08	4.6e-08	0
361	3.6e-08	5.1e-08	0
362	3.6e-08	5.6e-08	0
363	3.6e-08	6.1e-08	0
364	3.6e-08	6.6e-08	0
365	3.6e-08	7.1e-08	0
366	3.6e-08	7.6e-08	0
367	3.6e-08	8.1e-08	0
368	3.6e-08	8.6e-08	0
369	3.6e-08	9.1e-08	0
370	3.6e-08	9.6e-08	744	3.85906	3.90536	3.94806	3.99328	4.0384	4.08032	4.12488	4.17116	4.21282	4.25708	4.30444	4.34626	4.39022	4.43778	4.48012	4.52356	4.57058	4.61326	4.65616	4.70252	4.74538	4.788	4.83386	4.8769	4.91938	4.9649	5.0081	5.05048	5.09574	5.13914	5.18142	5.22646	5.2701	5.3123	5.35714	5.40104	5.44316	5.48786	5.53208	5.57414	5.61866	5.6634	5.70538	5.74976	5.79538	5.83716
371	3.6e-08	1.01e-07	1008	2.76396	2.80984	2.84566	2.88396	2.91966	2.95608	2.99234	3.02754	3.06604	3.10072	3.13878	3.17388	3.21078	3.24628	3.28218	3.31814	3.35328	3.39128	3.42596	3.46356	3.49866	3.53536	3.57082	3.60668	3.64236	3.67756	3.7148	3.74964	3.7872	3.8222	3.85888	3.89428	3.93028	3.96578	4.00104	4.03746	4.07246	4.11016	4.145	4.18176	4.21706	4.25326	4.28868	4.32412	4.35996	4.39504
372	3.6e-08	1.06e-07	1223	2.31064	2.35458	2.38664	2.42312	2.4543	2.4893	2.52044	2.55482	2.58598	2.61998	2.65114	2.68492	2.71606	2.74968	2.78078	2.8143	2.84538	2.87882	2.90986	2.94328	2.97426	3.00764	3.03858	3.07196	3.10284	3.1362	3.16702	3.20036	3.2311	3.26444	3.29508	3.3283	3.35888	3.39182	3.42238	3.4547	3.48532	3.5168	3.54742	3.57824	3.60882	3.63936	3.6701	3.70076	3.7319	3.76272
373	3.6e-08	1.11e-07	1389	2.05726	2.09984	2.1299	2.16416	2.19284	2.2264	2.25462	2.28736	2.31536	2.3454	2.37332	2.40122	2.42982	2.4576	2.48816	2.51614	2.54748	2.57536	2.60432	2.63214	2.65968	2.68824	2.71606	2.7463	2.77418	2.80396	2.83188	2.85968	2.88752	2.91516	2.94422	2.9721	3.00218	3.02994	3.0581	3.08584	3.1134	3.14182	3.16964	3.19938	3.22714	3.25562	3.28342	3.31096	3.33902	3.36678
374	3.6e-08	1.16e-07	1508	1.90842	1.93914	1.97154	1.99868	2.03074	2.05702	2.08626	2.11248	2.13862	2.16638	2.1921	2.22168	2.24756	2.27402	2.30024	2.32576	2.35456	2.38028	2.40692	2.43274	2.45818	2.48612	2.51176	2.53838	2.56408	2.58948	2.61686	2.64246	2.66894	2.69462	2.72	2.74704	2.77264	2.79894	2.82458	2.84996	2.87684	2.90242	2.92852	2.95412	2.97952	3.00634	3.0319	3.05782	3.0834	3.1088
375	3.6e-08	1.21e-07	1662	1.78388	1.81616	1.84552	1.87188	1.90196	1.92676	1.95414	1.97908	2.00352	2.0313	2.05548	2.08122	2.10592	2.1298	2.15712	2.18126	2.20566	2.23092	2.25484	2.28056	2.30472	2.32844	2.35472	2.37868	2.40294	2.42742	2.45126	2.4766	2.50066	2.52434	2.55	2.57388	2.5979	2.62218	2.646	2.67084	2.69482	2.7185	2.74392	2.76776	2.79156	2.81584	2.83966	2.86406	2.88796	2.91164
376	3.6e-08	1.26e-07	1820	1.6798	1.71322	1.73974	1.77008	1.79442	1.8203	1.84512	1.86854	1.89546	1.9187	1.9422	1.9678	1.99058	2.01472	2.03848	2.06104	2.08576	2.10874	2.1312	2.15644	2.17918	2.20178	2.22634	2.24894	2.27192	2.2954	2.31792	2.34126	2.36408	2.3865	2.41012	2.43278	2.4551	2.4791	2.50174	2.52404	2.54816	2.57066	2.59302	2.6166	2.63906	2.66156	2.68458	2.70704	2.7297	2.75236
377	3.6e-08	1.31e-07	1945	1.58936	1.61996	1.64838	1.673	1.70122	1.72466	1.74836	1.7737	1.7961	1.82002	1.84342	1.86538	1.88942	1.91188	1.93356	1.95764	1.97962	2.00116	2.02526	2.04698	2.06848	2.0924	2.11398	2.13548	2.15908	2.18058	2.2021	2.22534	2.2468	2.26832	2.29126	2.31268	2.33418	2.35686	2.37824	2.3997	2.4222	2.44356	2.46498	2.48732	2.50866	2.53004	2.55228	2.5736	2.59494	2.6171
378	3.6e-08	1.36e-07	2037	1.51562	1.5441	1.57438	1.59798	1.62232	1.64674	1.6689	1.69294	1.7156	1.73718	1.76094	1.78282	1.80404	1.8275	1.84896	1.8699	1.89302	1.91416	1.93484	1.95756	1.97852	1.99898	2.02122	2.04208	2.0624	2.0842	2.10502	2.12532	2.1467	2.16762	2.18794	2.20896	2.23012	2.25048	2.27118	2.29266	2.31306	2.33354	2.35526	2.3757	2.39604	2.41788	2.43834	2.45864	2.48032	2.50082
379	3.6e-08	1.41e-07	2125	1.45292	1.48	1.50954	1.53272	1.55642	1.58054	1.60216	1.62516	1.64766	1.66862	1.69106	1.71288	1.73342	1.75528	1.77684	1.79706	1.81836	1.83994	1.85992	1.88072	1.90248	1.92232	1.94266	1.9646	1.98444	2.00438	2.0262	2.04608	2.06568	2.0868	2.1067	2.12618	2.14662	2.1667	2.1862	2.20614	2.22686	2.24644	2.26604	2.28712	2.3068	2.32628	2.34684	2.36656	2.386	2.40596
380	3.6e-08	1.46e-07	2198	1.39386	1.42198	1.44904	1.47158	1.4953	1.51812	1.53924	1.56188	1.5836	1.60404	1.62586	1.6472	1.6672	1.68828	1.70966	1.72938	1.74982	1.77144	1.79098	1.81088	1.8326	1.85206	1.87148	1.89246	1.91204	1.93104	1.95116	1.97102	1.98992	2.00938	2.03	2.049	2.068	2.08842	2.10758	2.12636	2.14594	2.16538	2.18418	2.2032	2.22346	2.2424	2.26116	2.28092	2.29994	2.31868
381	3.6e-08	1.51e-07	2273	1.33504	1.3658	1.39106	1.41372	1.4388	1.46052	1.48152	1.50494	1.5256	1.54582	1.56804	1.5883	1.60794	1.62908	1.64922	1.66842	1.68864	1.70914	1.72812	1.74762	1.76866	1.7876	1.80656	1.82694	1.84608	1.86458	1.88398	1.90366	1.92202	1.94074	1.96098	1.97954	1.9978	2.01706	2.036	2.05422	2.07276	2.0926	2.11096	2.12912	2.14818	2.16678	2.18492	2.2033	2.22282	2.2411
382	3.6e-08	1.56e-07	2342	1.29376	1.32318	1.34658	1.37182	1.39378	1.41464	1.43756	1.45822	1.47808	1.49956	1.51978	1.53902	1.55936	1.57976	1.59868	1.61816	1.6391	1.65792	1.67674	1.697	1.71598	1.7343	1.75348	1.77304	1.7912	1.80964	1.82952	1.84792	1.86586	1.88466	1.90362	1.9214	1.93946	1.9588	1.9769	1.99454	2.01288	2.03172	2.04944	2.0672	2.08596	2.10394	2.12152	2.13946	2.15838	2.1761
383	3.6e-08	1.61e-07	2411	1.25684	1.28352	1.31094	1.3328	1.354	1.37754	1.3977	1.41766	1.43966	1.45936	1.47848	1.49902	1.5186	1.53718	1.55658	1.57674	1.59514	1.61374	1.63384	1.6524	1.67042	1.68932	1.70842	1.72622	1.7443	1.7637	1.7818	1.79934	1.81764	1.83648	1.85394	1.87154	1.89016	1.90804	1.92526	1.94292	1.96178	1.97916	1.99632	2.0142	2.03234	2.04954	2.06674	2.08486	2.10238	2.11946
384	3.6e-08	1.66e-07	2500	1.21194	1.24516	1.26844	1.2904	1.3144	1.33462	1.3548	1.37706	1.39648	1.4156	1.43628	1.45554	1.47394	1.49326	1.51296	1.53108	1.54948	1.56936	1.58764	1.6054	1.624	1.64286	1.6604	1.67814	1.69706	1.71494	1.73218	1.75	1.7688	1.78606	1.80324	1.82122	1.83912	1.85604	1.8732	1.89134	1.90868	1.92542	1.94258	1.96084	1.9778	1.99448	2.0117	2.02962	2.0464	2.06308
385	3.6e-08	1.71e-07	2588	1.19214	1.21696	1.24284	1.26448	1.2848	1.30688	1.32686	1.34584	1.36598	1.38572	1.40406	1.42292	1.44326	1.46144	1.47946	1.4986	1.51708	1.53458	1.55258	1.57192	1.5895	1.60682	1.62494	1.64316	1.66022	1.67746	1.69572	1.7132	1.72996	1.74716	1.7655	1.78252	1.79914	1.81636	1.8343	1.85094	1.8675	1.88472	1.90216	1.91856	1.93504	1.95226	1.9693	1.9856	2.00204	2.01924
386	3.6e-08	1.76e-07	2669	1.15554	1.18688	1.20898	1.231	1.25336	1.27288	1.29268	1.31408	1.33278	1.35136	1.37134	1.38998	1.40776	1.42624	1.44558	1.46314	1.48072	1.49936	1.51728	1.53434	1.55182	1.57054	1.58778	1.60458	1.62204	1.64016	1.6569	1.67358	1.69104	1.70844	1.72488	1.74144	1.75884	1.7758	1.79202	1.80848	1.82578	1.84246	1.8585	1.87484	1.89206	1.90852	1.92444	1.94068	1.95778	1.9741
387	3.6e-08	1.81e-07	2747	1.13418	1.15984	1.18536	1.2058	1.22602	1.24812	1.2671	1.28578	1.30586	1.32458	1.34234	1.3608	1.38018	1.3977	1.41516	1.43368	1.45156	1.4685	1.4858	1.50432	1.5215	1.53814	1.55534	1.57346	1.5901	1.60656	1.62368	1.64116	1.65746	1.67378	1.69078	1.7078	1.72386	1.74002	1.75688	1.7736	1.78948	1.80548	1.82216	1.8387	1.85442	1.87028	1.88678	1.9032	1.91882	1.93454
388	3.6e-08	1.86e-07	2824	1.10082	1.12834	1.15008	1.17272	1.19344	1.21242	1.23212	1.25234	1.27044	1.28866	1.30834	1.3264	1.3437	1.3617	1.38046	1.39752	1.41454	1.43246	1.45002	1.46658	1.48338	1.50116	1.5181	1.53434	1.55094	1.56856	1.5851	1.60112	1.61752	1.63492	1.65118	1.66698	1.68322	1.7004	1.71642	1.73206	1.74812	1.76506	1.78094	1.79644	1.8123	1.82898	1.84478	1.86014	1.8758	1.89222
389	3.6e-08	1.91e-07	2896	1.07832	1.10722	1.1302	1.15042	1.1716	1.19166	1.21	1.22882	1.24896	1.26672	1.28428	1.30288	1.32088	1.33778	1.35498	1.3734	1.39052	1.407	1.42396	1.44204	1.45854	1.47472	1.4915	1.509	1.52512	1.5411	1.55764	1.57474	1.59058	1.60634	1.62264	1.6395	1.65516	1.6707	1.68676	1.70346	1.719	1.73438	1.75018	1.76678	1.78224	1.79744	1.813	1.82936	1.84482	1.85988
390	3.6e-08	1.96e-07	2969	1.06554	1.08994	1.1154	1.13576	1.15496	1.17552	1.1944	1.2121	1.2304	1.24972	1.26698	1.28408	1.30212	1.31978	1.33632	1.35306	1.3708	1.38768	1.4038	1.42022	1.43764	1.45408	1.46988	1.48604	1.50312	1.51926	1.5348	1.55068	1.5674	1.58332	1.59868	1.61428	1.63064	1.64644	1.6616	1.67696	1.69296	1.70874	1.72378	1.73892	1.75458	1.7705	1.7855	1.80044	1.8158	1.83186
391	3.6e-08	2.01e-07	3035	1.05226	1.0752	1.09624	1.11886	1.1377	1.15612	1.17586	1.19412	1.2113	1.22902	1.24796	1.26492	1.28154	1.29892	1.3166	1.33288	1.34914	1.36618	1.3831	1.39898	1.41492	1.43158	1.4481	1.46368	1.47932	1.4956	1.51194	1.5273	1.54268	1.55858	1.5749	1.59012	1.60524	1.62082	1.63712	1.65228	1.6672	1.68246	1.69844	1.71366	1.72838	1.74334	1.75892	1.77418	1.7888	1.80352
392	3.6e-08	2.06e-07	3104	1.02586	1.05556	1.07632	1.0964	1.11808	1.13642	1.15426	1.17316	1.19122	1.20806	1.22518	1.24352	1.26046	1.27666	1.29334	1.31114	1.3274	1.3432	1.35952	1.37678	1.39262	1.40812	1.42406	1.44094	1.45654	1.47176	1.48734	1.50376	1.51924	1.53422	1.54946	1.5654	1.58082	1.59562	1.61054	1.62604	1.64158	1.65628	1.67096	1.68606	1.70184	1.71658	1.73106	1.74584	1.76124	1.7761
393	3.6e-08	2.11e-07	3165	1.00706	1.03404	1.0579	1.07722	1.09638	1.11714	1.135	1.15228	1.17044	1.18842	1.20496	1.22158	1.23914	1.256	1.27192	1.28804	1.30506	1.32138	1.33688	1.3526	1.36908	1.3851	1.4003	1.41564	1.43164	1.44754	1.46256	1.47758	1.49312	1.50912	1.52402	1.53878	1.55392	1.5698	1.58476	1.5993	1.61406	1.62944	1.64446	1.65886	1.67332	1.68824	1.70358	1.718	1.73226	1.7468
394	3.6e-08	2.16e-07	3210	0.99742	1.02212	1.04588	1.06588	1.08408	1.10292	1.12204	1.13908	1.15604	1.17402	1.1912	1.2073	1.22362	1.24094	1.25734	1.27292	1.28876	1.30544	1.32144	1.33666	1.35206	1.36818	1.38398	1.39894	1.41398	1.42956	1.44542	1.46024	1.47496	1.4901	1.506	1.52082	1.5353	1.55004	1.5654	1.5803	1.5946	1.609	1.62386	1.63908	1.65338	1.66754	1.682	1.69704	1.71154	1.72554
395	3.6e-08	2.21e-07	3265	0.98484	1.00786	1.02796	1.04974	1.06828	1.08574	1.10394	1.1223	1.13888	1.1554	1.17284	1.18974	1.20556	1.2215	1.23824	1.25454	1.2699	1.28534	1.30148	1.31752	1.33256	1.3476	1.36318	1.37924	1.39412	1.40882	1.42392	1.4398	1.45468	1.46912	1.4838	1.49906	1.514	1.52828	1.54258	1.55734	1.57262	1.58692	1.601	1.61532	1.63022	1.6447	1.65864	1.67264	1.68702	1.70194
396	3.6e-08	2.26e-07	3312	0.96202	0.99162	1.01196	1.03156	1.05266	1.07044	1.08756	1.10552	1.12326	1.13948	1.1557	1.17278	1.1894	1.20494	1.22056	1.23692	1.25306	1.2682	1.28334	1.29908	1.31512	1.33002	1.34478	1.35996	1.37594	1.39076	1.4052	1.41992	1.43526	1.45012	1.46436	1.47866	1.49344	1.50862	1.52284	1.53686	1.55118	1.56606	1.58046	1.59432	1.60826	1.6226	1.63744	1.65136	1.66506	1.67898
397	3.6e-08	2.31e-07	3360	0.95058	0.97822	0.99972	1.01842	1.03754	1.05686	1.07382	1.09062	1.10836	1.12536	1.14118	1.15714	1.17394	1.19014	1.2054	1.22074	1.2368	1.25268	1.26758	1.28246	1.29786	1.31378	1.3285	1.343	1.35786	1.37344	1.3882	1.40242	1.4168	1.43172	1.4466	1.4607	1.47472	1.4891	1.50414	1.51838	1.53218	1.54614	1.56056	1.5751	1.58888	1.60254	1.61646	1.63092	1.64494	1.65846
398	3.6e-08	2.36e-07	3405	0.94232	0.96694	0.99086	1.0096	1.02774	1.0471	1.06458	1.0809	1.09758	1.11548	1.13158	1.14706	1.16294	1.17986	1.1954	1.21036	1.2256	1.24168	1.25694	1.2715	1.28622	1.30154	1.31682	1.33118	1.34548	1.36018	1.37562	1.39	1.404	1.41822	1.43298	1.44754	1.4614	1.47522	1.4894	1.5042	1.51824	1.53184	1.54558	1.55974	1.57416	1.58776	1.6012	1.6149	1.62906	1.64298
399	3.6e-08	2.41e-07	3452	0.93568	0.95852	0.98136	1.0006	1.01806	1.03592	1.05458	1.07096	1.08698	1.10366	1.12068	1.13612	1.15142	1.16724	1.18372	1.19874	1.21348	1.22864	1.24464	1.25952	1.27386	1.28844	1.30362	1.31848	1.3326	1.3467	1.36124	1.37642	1.39054	1.40436	1.41836	1.4329	1.44726	1.46092	1.47454	1.4885	1.503	1.5169	1.53032	1.54382	1.55772	1.57208	1.58558	1.59882	1.61226	1.6261
400	3.6e-08	2.46e-07	3509	0.92982	0.95146	0.97212	0.99246	1.0098	1.02688	1.04494	1.06182	1.07754	1.0934	1.11016	1.12608	1.14108	1.1562	1.172	1.1876	1.2022	1.21676	1.2318	1.24752	1.26196	1.27612	1.29054	1.3056	1.32012	1.334	1.34794	1.3623	1.37722	1.3911	1.4047	1.41854	1.43286	1.44702	1.4605	1.47394	1.48766	1.50192	1.51566	1.5289	1.5422	1.55584	1.57002	1.58344	1.59652	1.6097
401	4.1e-08	1e-09	0
402	4.1e-08	6e-09	0
403	4.1e-08	1.1e-08	0
404	4.1e-08	1.6e-08	0
405	4.1e-08	2.1e-08	0
406	4.1e-08	2.6e-08	0
407	4.1e-08	3.1e-08	0
408	4.1e-08	3.6e-08	0
409	4.1e-08	4.1e-08	0
410	4.1e-08	4.6e-08	0
411	4.1e-08	5.1e-08	0
412	4.1e-08	5.6e-08	0
413	4.1e-08	6.1e-08	0
414	4.1e-08	6.6e-08	0
415	4.1e-08	7.1e-08	0
416	4.1e-08	7.6e-08	0
417	4.1e-08	8.1e-08	0
418	4.1e-08	8.6e-08	0
419	4.1e-08	9.1e-08	0
420	4.1e-08	9.6e-08	0
421	4.1e-08	1.01e-07	0
422	4.1e-08	1.06e-07	858	3.52668	3.5721	3.61132	3.654	3.69116	3.73076	3.76874	3.80668	3.84856	3.8856	3.92512	3.96304	4.00104	4.04256	4.0796	4.11914	4.15702	4.19516	4.23614	4.27322	4.3129	4.3507	4.38904	4.42912	4.46644	4.50636	4.5441	4.58266	4.6219	4.65934	4.69966	4.73732	4.77608	4.8147	4.85224	4.89304	4.93058	4.96952	5.00778	5.04542	5.08656	5.12398	5.16306	5.20112	5.23882	5.28014
423	4.1e-08	1.11e-07	1114	2.7016	2.74498	2.77828	2.81456	2.84726	2.88216	2.91486	2.94912	2.9818	3.01562	3.04826	3.08176	3.11434	3.14758	3.18012	3.21318	3.24566	3.2786	3.31104	3.3439	3.3763	3.40908	3.44148	3.47422	3.5066	3.5393	3.57166	3.60434	3.6367	3.66936	3.70172	3.73436	3.76672	3.79936	3.8317	3.86434	3.8967	3.92932	3.96166	3.9943	4.02664	4.05928	4.09162	4.12424	4.1566	4.18922
424	4.1e-08	1.16e-07	1315	2.30396	2.3388	2.37004	2.40004	2.43056	2.45976	2.49122	2.52044	2.55294	2.58206	2.61502	2.6439	2.6761	2.70488	2.73478	2.76348	2.79198	2.82106	2.84976	2.88012	2.90908	2.94068	2.96952	3.00086	3.02962	3.0589	3.08758	3.11604	3.14512	3.17386	3.20408	3.23298	3.2642	3.29294	3.32304	3.35188	3.38048	3.40914	3.43772	3.46714	3.49596	3.52648	3.55532	3.58602	3.61474	3.6437
425	4.1e-08	1.21e-07	1469	2.06198	2.10142	2.13034	2.16326	2.19058	2.2226	2.2494	2.27762	2.30428	2.33044	2.35916	2.3856	2.41536	2.44192	2.46862	2.4953	2.52148	2.55062	2.57698	2.60458	2.631	2.65706	2.68456	2.71092	2.73934	2.76582	2.79196	2.8186	2.84482	2.87342	2.89972	2.92624	2.95256	2.97866	3.00646	3.03274	3.05974	3.08606	3.11214	3.13922	3.1655	3.19296	3.21936	3.24542	3.27202	3.29826
426	4.1e-08	1.26e-07	1586	1.9156	1.94878	1.97722	2.00354	2.0332	2.05838	2.08654	2.11172	2.13652	2.16372	2.18832	2.2151	2.23994	2.26424	2.29142	2.31596	2.34154	2.3663	2.39058	2.41782	2.44236	2.46698	2.49204	2.51642	2.54254	2.56718	2.59138	2.61722	2.64162	2.66656	2.6911	2.71536	2.74172	2.76616	2.7904	2.81534	2.83972	2.86488	2.88934	2.91354	2.93944	2.96378	2.98812	3.01272	3.03704	3.06236
427	4.1e-08	1.31e-07	1717	1.79474	1.83418	1.8601	1.88766	1.91264	1.93656	1.96438	1.98784	2.01232	2.0371	2.06018	2.0857	2.1092	2.1321	2.15824	2.1814	2.20476	2.2293	2.25228	2.27634	2.2997	2.32254	2.34726	2.37046	2.39318	2.41828	2.44126	2.46416	2.48822	2.51114	2.53444	2.55768	2.58052	2.60426	2.62726	2.65	2.6743	2.69734	2.72004	2.74436	2.76722	2.79002	2.81354	2.83642	2.85942	2.88248
428	4.1e-08	1.36e-07	1864	1.7119	1.7393	1.76996	1.79388	1.81896	1.84342	1.86604	1.89134	1.91418	1.93644	1.96194	1.9841	2.00644	2.03104	2.05298	2.07554	2.0991	2.12092	2.14366	2.16642	2.18814	2.21094	2.2332	2.25486	2.27766	2.29968	2.32128	2.34406	2.36594	2.3875	2.41026	2.4321	2.45362	2.47638	2.4982	2.5197	2.5425	2.56432	2.5858	2.60866	2.63046	2.65196	2.6749	2.69666	2.71816	2.74114
429	4.1e-08	1.41e-07	2010	1.60606	1.64258	1.66748	1.69408	1.71778	1.74032	1.76616	1.78824	1.81036	1.835	1.8564	1.87838	1.90206	1.9231	1.94496	1.96802	1.98896	2.01064	2.03332	2.05418	2.07568	2.09812	2.11894	2.14022	2.16254	2.18334	2.2044	2.2267	2.24746	2.26834	2.29064	2.3114	2.33212	2.35442	2.37518	2.3958	2.41808	2.43886	2.45944	2.48162	2.5024	2.52296	2.54492	2.56572	2.58624	2.60788
430	4.1e-08	1.46e-07	2099	1.54138	1.57582	1.59982	1.6246	1.6483	1.67006	1.69378	1.71584	1.73684	1.75986	1.7813	1.80186	1.82424	1.84538	1.8656	1.88738	1.9084	1.92836	1.94956	1.97074	1.99066	2.01136	2.0329	2.05284	2.07318	2.095	2.115	2.13498	2.15684	2.17686	2.1966	2.2179	2.23798	2.25766	2.27832	2.29834	2.31802	2.33816	2.35862	2.37836	2.39814	2.41922	2.43904	2.45876	2.47978	2.49972
431	4.1e-08	1.51e-07	2183	1.46932	1.5032	1.52778	1.55096	1.57622	1.59762	1.61962	1.64284	1.66342	1.68472	1.70728	1.72742	1.74814	1.77052	1.79038	1.81058	1.83282	1.85256	1.87226	1.89388	1.91366	1.93292	1.9536	1.97348	1.99254	2.01246	2.03294	2.0521	2.0715	2.09256	2.11182	2.13084	2.15122	2.17056	2.18952	2.20912	2.22892	2.24792	2.26702	2.28756	2.3067	2.32566	2.3456	2.3648	2.38372	2.40298
432	4.1e-08	1.56e-07	2254	1.41814	1.44974	1.47314	1.49774	1.5202	1.54112	1.56376	1.58492	1.60496	1.6264	1.64726	1.6668	1.68732	1.70842	1.72772	1.74754	1.76902	1.7882	1.80744	1.8284	1.84772	1.86648	1.88638	1.90598	1.9245	1.9436	1.96408	1.9827	2.0013	2.02122	2.04008	2.05842	2.07744	2.09704	2.1155	2.13398	2.15382	2.17246	2.19078	2.2097	2.22876	2.2471	2.26546	2.28514	2.3037	2.32198
433	4.1e-08	1.61e-07	2325	1.36642	1.39336	1.4164	1.44222	1.46344	1.4844	1.50776	1.52788	1.54788	1.57006	1.58982	1.60912	1.63	1.64968	1.66848	1.68826	1.70842	1.72702	1.74602	1.76674	1.7854	1.80382	1.82344	1.84242	1.86048	1.87916	1.89908	1.91718	1.93528	1.95454	1.97304	1.99086	2.0092	2.0287	2.04668	2.0645	2.0833	2.10162	2.11938	2.1374	2.15666	2.17462	2.19234	2.21072	2.22906	2.2468
434	4.1e-08	1.66e-07	2394	1.327	1.35336	1.38068	1.40224	1.42386	1.44674	1.46662	1.4868	1.50886	1.52816	1.54742	1.56846	1.5877	1.60626	1.62596	1.6454	1.66362	1.68234	1.7026	1.72086	1.73894	1.75816	1.7768	1.7945	1.81272	1.83232	1.85016	1.86778	1.88636	1.90476	1.92214	1.93986	1.95884	1.97658	1.99384	2.01174	2.03038	2.04776	2.06508	2.08328	2.10106	2.1183	2.13572	2.15424	2.17172	2.18892
435	4.1e-08	1.71e-07	2463	1.28394	1.31598	1.33834	1.3606	1.38334	1.4032	1.4235	1.44524	1.46434	1.4835	1.50448	1.52344	1.54182	1.5613	1.58046	1.59842	1.61684	1.6368	1.65484	1.67258	1.69132	1.70984	1.72728	1.74506	1.76416	1.7819	1.79912	1.81706	1.83564	1.85282	1.87002	1.88816	1.90588	1.92276	1.93998	1.95832	1.9756	1.99238	2.00966	2.02794	2.0449	2.06168	2.0791	2.0968	2.11364	2.13042
436	4.1e-08	1.76e-07	2527	1.25424	1.27926	1.30398	1.3256	1.34552	1.36666	1.38694	1.40572	1.42518	1.44574	1.46412	1.48256	1.5025	1.521	1.53874	1.55728	1.57644	1.594	1.61166	1.6305	1.64842	1.66558	1.68324	1.70216	1.71942	1.73642	1.7542	1.77224	1.78906	1.80602	1.8239	1.84126	1.85784	1.87474	1.89268	1.90968	1.9261	1.94298	1.96094	1.9776	1.99398	2.01086	2.02856	2.04506	2.06142	2.07832
437	4.1e-08	1.81e-07	2612	1.21028	1.24094	1.26392	1.28468	1.30724	1.32726	1.34616	1.36624	1.3858	1.40392	1.42254	1.44272	1.4607	1.47842	1.49722	1.51556	1.53284	1.55046	1.56946	1.58696	1.60394	1.62158	1.63998	1.65686	1.67372	1.6914	1.70894	1.7255	1.74224	1.75992	1.77696	1.79328	1.80994	1.82758	1.8443	1.86046	1.87702	1.8946	1.91108	1.92712	1.94362	1.96108	1.97734	1.9933	2.00972	2.02704
438	4.1e-08	1.86e-07	2698	1.19244	1.21652	1.2412	1.26224	1.2817	1.30238	1.32204	1.34026	1.35906	1.37918	1.39704	1.41478	1.43366	1.4518	1.46894	1.4865	1.50544	1.52274	1.53956	1.55708	1.57526	1.59198	1.60864	1.62612	1.64352	1.65988	1.6764	1.69378	1.71068	1.72682	1.74318	1.76042	1.77704	1.79298	1.8092	1.82628	1.84268	1.85846	1.87454	1.89148	1.90772	1.92338	1.93932	1.95606	1.97218	1.98782
439	4.1e-08	1.91e-07	2771	1.15754	1.18758	1.20898	1.2302	1.25204	1.27092	1.28982	1.3105	1.32882	1.3465	1.36514	1.38372	1.4009	1.41828	1.4369	1.45434	1.47104	1.48824	1.50666	1.52344	1.53988	1.55696	1.57472	1.59106	1.60732	1.62424	1.64146	1.65752	1.67358	1.69034	1.70718	1.72304	1.73892	1.75548	1.77212	1.7878	1.80352	1.81984	1.83638	1.85194	1.8675	1.88362	1.90014	1.9156	1.93102	1.94694
440	4.1e-08	1.96e-07	2842	1.13896	1.1643	1.18822	1.20796	1.22774	1.249	1.26732	1.28536	1.30466	1.32284	1.34	1.35762	1.37662	1.39374	1.41044	1.42788	1.44584	1.46232	1.47878	1.49602	1.5132	1.5293	1.54552	1.56254	1.57926	1.5951	1.61108	1.62782	1.64428	1.6599	1.67566	1.69212	1.70842	1.7239	1.73946	1.75564	1.7719	1.78726	1.80262	1.81854	1.83486	1.85014	1.86534	1.881	1.89738	1.91266
441	4.1e-08	2.01e-07	2916	1.11634	1.13958	1.16052	1.18326	1.20218	1.22064	1.24042	1.2588	1.27608	1.2939	1.313	1.33008	1.34684	1.36442	1.38218	1.3986	1.41504	1.43236	1.44936	1.46536	1.48152	1.49852	1.51508	1.5308	1.54668	1.56336	1.57966	1.59514	1.61078	1.62712	1.64328	1.65862	1.67402	1.69002	1.7062	1.72142	1.7366	1.7523	1.76858	1.78374	1.79876	1.81416	1.83038	1.84558	1.86042	1.87558
442	4.1e-08	2.06e-07	2989	1.08394	1.11476	1.13634	1.15606	1.1773	1.19618	1.2139	1.23232	1.25132	1.26838	1.28542	1.30346	1.32084	1.3372	1.3538	1.37146	1.38814	1.40408	1.42034	1.4376	1.45388	1.4695	1.48544	1.5023	1.5183	1.53366	1.5493	1.56576	1.58158	1.59674	1.6121	1.62814	1.6439	1.65892	1.67402	1.68968	1.70558	1.72052	1.7354	1.75072	1.76676	1.78174	1.79642	1.81144	1.82716	1.84222
443	4.1e-08	2.11e-07	3056	1.07012	1.09502	1.11998	1.13952	1.1585	1.17908	1.19728	1.21452	1.23246	1.25096	1.26766	1.28426	1.30174	1.31894	1.335	1.35116	1.3682	1.38478	1.40044	1.41624	1.43282	1.44906	1.46444	1.47992	1.49606	1.51218	1.52736	1.54254	1.55826	1.57446	1.58952	1.60444	1.6198	1.63596	1.65102	1.66574	1.68076	1.69646	1.71158	1.72614	1.74086	1.7561	1.7714	1.78592	1.8004	1.81526
444	4.1e-08	2.16e-07	3124	1.06012	1.08256	1.10446	1.12512	1.14328	1.1616	1.18148	1.19888	1.21568	1.2332	1.25114	1.26744	1.28368	1.30068	1.31766	1.33342	1.34922	1.36574	1.38226	1.39768	1.41312	1.42916	1.44552	1.46072	1.47584	1.49146	1.50778	1.52286	1.5377	1.55292	1.56892	1.58404	1.59866	1.6135	1.629	1.64414	1.65862	1.67316	1.68818	1.70366	1.71814	1.73246	1.74712	1.7624	1.77706	1.79124
445	4.1e-08	2.21e-07	3188	1.03606	1.06182	1.08184	1.10202	1.1223	1.13994	1.1575	1.17624	1.19362	1.20998	1.22672	1.24468	1.2611	1.27686	1.29308	1.31038	1.32626	1.34162	1.35738	1.37408	1.38968	1.40472	1.42006	1.43618	1.45162	1.46638	1.48134	1.4969	1.51238	1.527	1.54164	1.55672	1.57244	1.58708	1.60146	1.61614	1.63148	1.64624	1.66046	1.6748	1.6896	1.7047	1.7189	1.73298	1.7474	1.7624
446	4.1e-08	2.26e-07	3253	1.02014	1.04822	1.06896	1.0876	1.10716	1.12568	1.1426	1.15972	1.17806	1.19492	1.2109	1.22728	1.24484	1.2609	1.27638	1.29224	1.3091	1.32478	1.33984	1.35524	1.37144	1.3869	1.40168	1.41662	1.43222	1.44766	1.46226	1.47686	1.49194	1.50764	1.5222	1.53654	1.55118	1.56646	1.58116	1.5953	1.60956	1.6243	1.63934	1.65348	1.66748	1.68176	1.69666	1.71102	1.72486	1.73882
447	4.1e-08	2.31e-07	3305	1.00342	1.02804	1.05256	1.07154	1.08956	1.10858	1.12644	1.14292	1.15964	1.17748	1.19402	1.2097	1.2257	1.2427	1.25862	1.2738	1.28926	1.30554	1.32112	1.33596	1.35094	1.36658	1.38212	1.39676	1.41136	1.42642	1.44218	1.45676	1.47106	1.48566	1.5009	1.51562	1.52972	1.54392	1.55858	1.57364	1.58774	1.60168	1.61588	1.63066	1.645	1.65878	1.67262	1.68684	1.70164	1.71554
448	4.1e-08	2.36e-07	3359	0.9959	1.01946	1.04144	1.06124	1.07878	1.09644	1.1155	1.13234	1.14842	1.16502	1.18264	1.19846	1.21388	1.22978	1.24666	1.26202	1.27698	1.2923	1.3085	1.32368	1.33828	1.35308	1.36856	1.38368	1.39804	1.41242	1.42728	1.44272	1.45704	1.47112	1.48548	1.50046	1.51496	1.52886	1.54282	1.5572	1.57212	1.58608	1.5998	1.61372	1.62814	1.6424	1.65602	1.6696	1.68352	1.69798
449	4.1e-08	2.41e-07	3405	0.98064	1.0039	1.02308	1.04314	1.06164	1.07844	1.09544	1.1137	1.13028	1.14598	1.16206	1.17922	1.19502	1.21012	1.22554	1.24184	1.25724	1.27194	1.2868	1.30232	1.31764	1.33208	1.3465	1.36138	1.37696	1.39136	1.40544	1.4198	1.43478	1.44932	1.46322	1.47716	1.4915	1.50646	1.52044	1.5341	1.54798	1.56234	1.57662	1.5902	1.60374	1.61756	1.63194	1.6458	1.65916	1.6726
450	4.1e-08	2.46e-07	3454	0.96104	0.99028	1.01	1.0287	1.04878	1.06632	1.08272	1.09958	1.11752	1.13344	1.1489	1.16484	1.18178	1.1971	1.21198	1.22724	1.24336	1.25848	1.27294	1.2876	1.3029	1.31794	1.33216	1.34638	1.361	1.37634	1.39058	1.40446	1.41856	1.43322	1.44766	1.46138	1.47508	1.48914	1.5038	1.51774	1.53122	1.54482	1.55882	1.5732	1.58672	1.60002	1.61354	1.62752	1.6414	1.65466
451	4.6e-08	1e-09	0
452	4.6e-08	6e-09	0
453	4.6e-08	1.1e-08	0
454	4.6e-08	1.6e-08	0
455	4.6e-08	2.1e-08	0
456	4.6e-08	2.6e-08	0
457	4.6e-08	3.1e-08	0
458	4.6e-08	3.6e-08	0
459	4.6e-08	4.1e-08	0
460	4.6e-08	4.6e-08	0
461	4.6e-08	5.1e-08	0
462	4.6e-08	5.6e-08	0
463	4.6e-08	6.1e-08	0
464	4.6e-08	6.6e-08	0
465	4.6e-08	7.1e-08	0
466	4.6e-08	7.6e-08	0
467	4.6e-08	8.1e-08	0
468	4.6e-08	8.6e-08	0
469	4.6e-08	9.1e-08	0
470	4.6e-08	9.6e-08	0
471	4.6e-08	1.01e-07	0
472	4.6e-08	1.06e-07	0
473	4.6e-08	1.11e-07	570	6.49492	6.53932	6.58604	6.62718	6.66844	6.71444	6.75518	6.79676	6.84308	6.88362	6.92544	6.97188	7.01222	7.05424	7.10058	7.14072	7.18292	7.22892	7.26876	7.31114	7.35582	7.39558	7.43826	7.48028	7.52052	7.56418	7.60524	7.64596	7.69116	7.73204	7.77326	7.81926	7.85998	7.90158	7.94792	7.98844	8.0303	8.07672	8.11702	8.15908	8.2054	8.24548	8.28772	8.33362	8.37342	8.41582
474	4.6e-08	1.16e-07	959	3.27234	3.31306	3.34642	3.38008	3.41382	3.4481	3.48182	3.51704	3.55068	3.58774	3.62102	3.65766	3.69146	3.72726	3.76144	3.79662	3.83086	3.8654	3.89956	3.9336	3.96786	4.00166	4.03654	4.07024	4.10674	4.1401	4.1766	4.2103	4.24606	4.28014	4.31536	4.34958	4.38426	4.41842	4.45256	4.48666	4.52056	4.555	4.58874	4.62434	4.65792	4.69452	4.72802	4.76398	4.79792	4.8333
475	4.6e-08	1.21e-07	1189	2.64422	2.68198	2.71274	2.74702	2.7772	2.8111	2.84104	2.87484	2.90462	2.93808	2.96776	3.00024	3.02996	3.06072	3.09042	3.12	3.14968	3.17924	3.20964	3.23954	3.27084	3.3009	3.33292	3.36294	3.39548	3.42534	3.45794	3.4876	3.5191	3.54888	3.57888	3.60852	3.638	3.66782	3.69752	3.72808	3.75802	3.78932	3.81932	3.85126	3.88116	3.91344	3.94314	3.97458	4.00434	4.03434
476	4.6e-08	1.26e-07	1406	2.29468	2.32512	2.35838	2.3865	2.41908	2.44654	2.47602	2.50336	2.53024	2.55808	2.58512	2.61552	2.64266	2.6716	2.69884	2.7256	2.75316	2.78018	2.81	2.83706	2.86526	2.8924	2.91914	2.94678	2.97382	3.00344	3.03046	3.05794	3.08496	3.11172	3.13964	3.1667	3.19584	3.2229	3.24982	3.27682	3.30366	3.33202	3.35908	3.38716	3.4143	3.44106	3.46828	3.49524	3.52412	3.55108
477	4.6e-08	1.31e-07	1548	2.06246	2.10054	2.12816	2.16034	2.18638	2.21438	2.24004	2.26504	2.29288	2.31802	2.34518	2.37052	2.39526	2.4225	2.44754	2.47396	2.49916	2.5239	2.55112	2.5761	2.60184	2.62694	2.65172	2.67906	2.70402	2.72916	2.75432	2.77916	2.80628	2.83128	2.85606	2.88142	2.90632	2.93256	2.95768	2.98238	3.00816	3.0331	3.05852	3.08352	3.10826	3.13468	3.15956	3.18448	3.20948	3.2343
478	4.6e-08	1.36e-07	1663	1.92018	1.95562	1.98232	2.00782	2.03498	2.05898	2.08568	2.10984	2.13332	2.16022	2.18382	2.20818	2.2325	2.25586	2.2814	2.30512	2.32828	2.35428	2.37772	2.40134	2.42556	2.4489	2.47334	2.49688	2.52004	2.54548	2.56898	2.5921	2.61678	2.6401	2.66364	2.68728	2.71054	2.7347	2.75812	2.78126	2.80626	2.82962	2.85276	2.87698	2.90028	2.92364	2.94714	2.97038	2.99422	3.01758
479	4.6e-08	1.41e-07	1777	1.80638	1.84104	1.86648	1.89578	1.91944	1.94316	1.96866	1.99118	2.01526	2.03864	2.06078	2.0852	2.10784	2.12982	2.15464	2.17708	2.19906	2.22374	2.24594	2.26814	2.29198	2.31408	2.33652	2.35956	2.3816	2.40422	2.42674	2.44872	2.47142	2.49366	2.51558	2.53836	2.5605	2.58236	2.60526	2.62736	2.64918	2.67222	2.69438	2.71618	2.73944	2.76158	2.7834	2.8068	2.82884	2.85068
480	4.6e-08	1.46e-07	1921	1.72052	1.75028	1.77758	1.80104	1.8273	1.85018	1.87232	1.89772	1.91936	1.94128	1.96554	1.98688	2.00874	2.0322	2.0534	2.07522	2.09814	2.11926	2.14096	2.16352	2.18458	2.20612	2.22846	2.24948	2.27088	2.2931	2.31408	2.33532	2.3575	2.37848	2.39956	2.42176	2.44274	2.4637	2.48594	2.5069	2.5278	2.55006	2.57104	2.59192	2.6142	2.63516	2.65604	2.6783	2.69928	2.72014
481	4.6e-08	1.51e-07	2057	1.64288	1.66954	1.6971	1.72028	1.7424	1.76768	1.78908	1.8106	1.8346	1.8554	1.87658	1.89994	1.92042	1.9413	1.96432	1.98472	2.0053	2.0281	2.04846	2.06874	2.09124	2.1116	2.13162	2.15356	2.17394	2.19386	2.21516	2.23546	2.25538	2.27614	2.29654	2.31648	2.33678	2.35772	2.37772	2.39774	2.4192	2.43928	2.45922	2.4807	2.50088	2.52078	2.54172	2.5619	2.58176	2.60216
482	4.6e-08	1.56e-07	2165	1.57382	1.59882	1.62332	1.647	1.66834	1.69122	1.71314	1.73358	1.75548	1.77694	1.79692	1.81806	1.83954	1.85926	1.87978	1.90156	1.92114	1.94112	1.9631	1.98272	2.00226	2.02368	2.0434	2.06262	2.08314	2.10294	2.12212	2.14194	2.16244	2.18174	2.2011	2.22216	2.24158	2.26074	2.28112	2.30058	2.31972	2.33938	2.35912	2.37828	2.39748	2.41806	2.43736	2.4565	2.47662	2.49602
483	4.6e-08	1.61e-07	2240	1.499	1.52562	1.54868	1.57436	1.59554	1.61688	1.64024	1.66046	1.68096	1.70364	1.72346	1.74332	1.7654	1.7851	1.80442	1.82538	1.8451	1.864	1.88398	1.90416	1.9229	1.94216	1.9631	1.98196	2.00072	2.02092	2.04	2.05852	2.07778	2.09758	2.1162	2.1349	2.15516	2.17398	2.19246	2.21178	2.23076	2.24924	2.2679	2.28786	2.3065	2.32498	2.3443	2.36302	2.38146	2.40006
484	4.6e-08	1.66e-07	2311	1.45214	1.47722	1.50394	1.52594	1.54686	1.5703	1.59064	1.61046	1.63222	1.65216	1.67128	1.69176	1.7117	1.73044	1.74996	1.77064	1.7893	1.80812	1.82864	1.84754	1.86584	1.88518	1.90452	1.9226	1.94114	1.96128	1.9796	1.99762	2.01668	2.03546	2.05342	2.07168	2.0914	2.10958	2.12746	2.14618	2.16474	2.18264	2.20066	2.22	2.23814	2.256	2.2744	2.29296	2.31084	2.32872
485	4.6e-08	1.71e-07	2381	1.4008	1.42806	1.45214	1.47314	1.4952	1.51654	1.53606	1.55644	1.57756	1.59656	1.6159	1.63718	1.65604	1.67464	1.69466	1.71368	1.7318	1.75068	1.77056	1.7886	1.80676	1.82626	1.84468	1.86234	1.88072	1.90006	1.91774	1.93546	1.9543	1.97244	1.98986	2.00774	2.02692	2.04456	2.06194	2.08012	2.09836	2.11578	2.13326	2.1518	2.16948	2.1868	2.20444	2.22308	2.24058	2.2579
486	4.6e-08	1.76e-07	2450	1.34396	1.37746	1.39996	1.42156	1.44492	1.46474	1.48454	1.50648	1.52564	1.54442	1.56468	1.5838	1.60196	1.6209	1.64078	1.6588	1.6769	1.6964	1.71472	1.73228	1.75056	1.76982	1.78736	1.8049	1.82352	1.84156	1.85872	1.87632	1.89526	1.91272	1.92974	1.9475	1.96584	1.98292	1.99998	2.01794	2.03554	2.05246	2.06956	2.08774	2.10496	2.12182	2.13902	2.15726	2.17428	2.19114
487	4.6e-08	1.81e-07	2510	1.32026	1.3441	1.3682	1.38968	1.40936	1.43012	1.45044	1.46906	1.48824	1.50892	1.52724	1.54544	1.565	1.58352	1.60112	1.61936	1.63884	1.65642	1.6739	1.6924	1.7105	1.7276	1.74504	1.7638	1.78124	1.79812	1.81564	1.83408	1.851	1.8678	1.88544	1.9031	1.91972	1.9365	1.9542	1.97138	1.98788	2.00464	2.0224	2.03928	2.05572	2.07248	2.0903	2.10698	2.1234	2.14018
488	4.6e-08	1.86e-07	2574	1.2767	1.3058	1.32822	1.3485	1.37032	1.39018	1.4088	1.42834	1.44814	1.46616	1.48444	1.50432	1.52244	1.53992	1.55824	1.577	1.59424	1.6116	1.63012	1.64778	1.66462	1.68194	1.70054	1.71762	1.73428	1.7516	1.76968	1.7863	1.80286	1.8202	1.83764	1.85398	1.87046	1.88776	1.90476	1.92092	1.9373	1.95456	1.97126	1.98736	2.00366	2.02084	2.03736	2.0534	2.06964	2.08676
489	4.6e-08	1.91e-07	2635	1.2502	1.2745	1.29698	1.319	1.33816	1.35762	1.37868	1.39702	1.41514	1.43454	1.45292	1.47028	1.48818	1.50748	1.52482	1.5419	1.55982	1.57786	1.59462	1.61154	1.62946	1.64674	1.66316	1.67994	1.69782	1.71466	1.73086	1.74754	1.76532	1.7818	1.79786	1.81444	1.832	1.8482	1.86412	1.8806	1.8979	1.91392	1.92972	1.94608	1.9632	1.97908	1.9948	2.01102	2.02802	2.04386
490	4.6e-08	1.96e-07	2715	1.20794	1.2363	1.25916	1.27912	1.2999	1.32008	1.33834	1.35694	1.3772	1.39506	1.41252	1.43098	1.44922	1.46618	1.48338	1.50178	1.51908	1.53562	1.55264	1.57092	1.58764	1.60394	1.62084	1.63862	1.65492	1.67104	1.68782	1.70512	1.72114	1.7371	1.7537	1.77068	1.78652	1.80232	1.81872	1.83552	1.8512	1.86684	1.88306	1.89976	1.91534	1.93084	1.94686	1.96352	1.97906	1.99444
491	4.6e-08	2.01e-07	2796	1.19206	1.21536	1.23874	1.25934	1.27808	1.29754	1.31734	1.33506	1.35286	1.37202	1.38978	1.40666	1.42412	1.4428	1.45964	1.47618	1.49348	1.51118	1.5275	1.54382	1.56092	1.57798	1.59398	1.61006	1.62692	1.6436	1.65936	1.67522	1.69184	1.7083	1.72386	1.73952	1.75586	1.77222	1.78766	1.80314	1.8192	1.83558	1.85092	1.86622	1.88204	1.89848	1.91378	1.92892	1.94448	1.96088
492	4.6e-08	2.06e-07	2870	1.15828	1.18746	1.20822	1.22862	1.25012	1.26846	1.28656	1.306	1.32402	1.34102	1.35854	1.37738	1.39426	1.41078	1.42806	1.4458	1.46208	1.47832	1.49534	1.5124	1.52832	1.54428	1.561	1.57768	1.59334	1.60904	1.62546	1.64194	1.6574	1.67288	1.68898	1.70542	1.72076	1.73602	1.75182	1.76828	1.78354	1.79864	1.81414	1.8305	1.8458	1.86072	1.87596	1.89194	1.90728	1.92208
493	4.6e-08	2.11e-07	2939	1.14058	1.16568	1.18874	1.20792	1.22708	1.2478	1.26566	1.28304	1.3014	1.31936	1.336	1.35282	1.37076	1.38772	1.40382	1.42026	1.43778	1.45422	1.46998	1.4861	1.50324	1.51932	1.5348	1.55062	1.56736	1.58322	1.59848	1.614	1.63032	1.64606	1.66112	1.67638	1.69228	1.70804	1.72298	1.73798	1.75352	1.76948	1.7844	1.7992	1.81442	1.83042	1.84542	1.86006	1.87498	1.89056
494	4.6e-08	2.16e-07	3007	1.12258	1.14556	1.16708	1.18816	1.20634	1.22452	1.24424	1.26188	1.27866	1.29608	1.31438	1.33084	1.34712	1.36412	1.3814	1.39732	1.4132	1.4298	1.44658	1.46216	1.4777	1.4939	1.51044	1.5258	1.54106	1.55686	1.57334	1.58856	1.60358	1.61902	1.63532	1.65052	1.66532	1.68042	1.69624	1.71146	1.7261	1.74088	1.75624	1.77164	1.7862	1.80074	1.81572	1.83142	1.84608	1.86044
495	4.6e-08	2.21e-07	3080	1.08902	1.11952	1.13998	1.15946	1.18066	1.1988	1.21606	1.23414	1.25232	1.26884	1.28536	1.30282	1.31976	1.33564	1.35168	1.36858	1.38498	1.40046	1.4161	1.4325	1.44862	1.46382	1.4791	1.49502	1.5111	1.52614	1.5411	1.5566	1.57276	1.58774	1.60246	1.61756	1.63342	1.64846	1.66298	1.67772	1.69306	1.70818	1.7226	1.73706	1.75196	1.76746	1.78192	1.79618	1.81072	1.82586
496	4.6e-08	2.26e-07	3148	1.07396	1.09932	1.1228	1.14176	1.16042	1.18072	1.1983	1.2151	1.23258	1.2506	1.26684	1.28294	1.2998	1.31678	1.33246	1.34808	1.36438	1.38094	1.39628	1.41152	1.42732	1.44374	1.45888	1.4738	1.48914	1.50538	1.52046	1.5351	1.55004	1.5657	1.5808	1.59524	1.60982	1.62494	1.64028	1.65468	1.66898	1.68366	1.69906	1.71364	1.72776	1.74208	1.75692	1.77172	1.7858	1.79984
497	4.6e-08	2.31e-07	3212	1.0639	1.08652	1.10896	1.12858	1.14626	1.16432	1.18354	1.20032	1.21672	1.23384	1.25126	1.26712	1.2829	1.29936	1.31606	1.33146	1.34678	1.36266	1.37914	1.39426	1.4092	1.4246	1.44088	1.4559	1.47054	1.48548	1.50114	1.51618	1.53058	1.54512	1.5602	1.57546	1.5898	1.60404	1.61864	1.63396	1.64848	1.6625	1.67672	1.69146	1.70622	1.7202	1.73414	1.7484	1.7633	1.77754
498	4.6e-08	2.36e-07	3278	1.05326	1.07482	1.09434	1.11548	1.1334	1.15034	1.16796	1.18598	1.20216	1.2182	1.23498	1.25184	1.26736	1.28282	1.29892	1.31536	1.33052	1.34552	1.36104	1.37738	1.39234	1.407	1.422	1.43782	1.45278	1.46716	1.48174	1.49688	1.51196	1.5262	1.54042	1.55504	1.57038	1.58474	1.59872	1.61292	1.62764	1.64224	1.65612	1.66998	1.6842	1.69904	1.71316	1.72684	1.74066	1.75494
499	4.6e-08	2.41e-07	3345	1.02706	1.05534	1.07494	1.09362	1.1137	1.13134	1.14784	1.16484	1.18292	1.19896	1.21462	1.23082	1.2479	1.26336	1.27846	1.29402	1.31056	1.32576	1.34046	1.35548	1.37126	1.38636	1.40076	1.4153	1.43042	1.44566	1.45994	1.47412	1.48868	1.50398	1.51842	1.53234	1.54646	1.56108	1.57578	1.58964	1.60344	1.61754	1.63226	1.64638	1.65998	1.6737	1.68782	1.70242	1.71612	1.72958
500	4.6e-08	2.46e-07	3405	1.0145	1.03962	1.06074	1.07874	1.09672	1.11614	1.13298	1.1491	1.16574	1.18332	1.19902	1.21438	1.23024	1.24704	1.26228	1.27712	1.29234	1.30844	1.32354	1.338	1.35268	1.368	1.38306	1.3973	1.41154	1.42622	1.4416	1.45586	1.4698	1.48398	1.49874	1.5132	1.52698	1.54076	1.55492	1.56974	1.5837	1.59726	1.61096	1.62512	1.6395	1.65304	1.66646	1.68012	1.69428	1.70816
501	5.1e-08	1e-09	0
502	5.1e-08	6e-09	0
503	5.1e-08	1.1e-08	0
504	5.1e-08	1.6e-08	0
505	5.1e-08	2.1e-08	0
506	5.1e-08	2.6e-08	0
507	5.1e-08	3.1e-08	0
508	5.1e-08	3.6e-08	0
509	5.1e-08	4.1e-08	0
510	5.1e-08	4.6e-08	0
511	5.1e-08	5.1e-08	0
512	5.1e-08	5.6e-08	0
513	5.1e-08	6.1e-08	0
514	5.1e-08	6.6e-08	0
515	5.1e-08	7.1e-08	0
516	5.1e-08	7.6e-08	0
517	5.1e-08	8.1e-08	0
518	5.1e-08	8.6e-08	0
519	5.1e-08	9.1e-08	0
520	5.1e-08	9.6e-08	0
521	5.1e-08	1.01e-07	0
522	5.1e-08	1.06e-07	0
523	5.1e-08	1.11e-07	0
524	5.1e-08	1.16e-07	0
525	5.1e-08	1.21e-07	819	4.72838	4.77018	4.80738	4.84396	4.88132	4.917	4.95634	4.99182	5.02936	5.06548	5.10194	5.13842	5.17414	5.21374	5.24892	5.2868	5.32278	5.35964	5.39584	5.43168	5.47036	5.50564	5.5441	5.57988	5.61708	5.65324	5.6893	5.72644	5.76204	5.80128	5.83676	5.87426	5.91036	5.94684	5.98328	6.019	6.05854	6.0937	6.1316	6.16756	6.20444	6.24062	6.27648	6.31496	6.3503	6.38882
526	5.1e-08	1.26e-07	1083	3.08718	3.1234	3.15586	3.18786	3.21898	3.24988	3.2808	3.31158	3.34282	3.37382	3.40556	3.43674	3.46888	3.50014	3.53256	3.56384	3.59648	3.62778	3.66058	3.69186	3.7248	3.75604	3.7891	3.82032	3.85348	3.88466	3.9179	3.94906	3.98238	4.0135	4.04688	4.07796	4.11142	4.14244	4.17596	4.20694	4.2405	4.27144	4.30502	4.33592	4.36952	4.40036	4.43398	4.46474	4.49834	4.52904
527	5.1e-08	1.31e-07	1284	2.56506	2.59822	2.62838	2.6571	2.68692	2.71526	2.74666	2.77478	2.8062	2.83414	2.8625	2.89028	2.91774	2.94642	2.97428	3.00506	3.0329	3.06236	3.09034	3.11782	3.14568	3.17336	3.2028	3.2307	3.261	3.28884	3.3167	3.3444	3.37194	3.4005	3.42836	3.45862	3.48636	3.51472	3.54254	3.57004	3.59812	3.62588	3.65556	3.68338	3.71228	3.7402	3.76768	3.79548	3.82316	3.85228
528	5.1e-08	1.36e-07	1498	2.2636	2.29744	2.32534	2.35672	2.38318	2.41202	2.43826	2.46374	2.49058	2.5162	2.54482	2.57068	2.59614	2.62224	2.64772	2.67616	2.70182	2.72728	2.75312	2.77856	2.8067	2.8323	2.85772	2.88346	2.90886	2.93674	2.9623	2.98766	3.01334	3.03876	3.0664	3.09194	3.11724	3.14292	3.16834	3.19572	3.22128	3.24656	3.27226	3.2977	3.32476	3.35038	3.37564	3.40138	3.42682	3.45354
529	5.1e-08	1.41e-07	1628	2.05986	2.0981	2.12452	2.15428	2.17946	2.20404	2.23	2.254	2.28016	2.30446	2.32806	2.35484	2.37876	2.40308	2.42748	2.4512	2.4769	2.501	2.52452	2.5504	2.57418	2.5982	2.62236	2.64604	2.67112	2.6951	2.71862	2.74428	2.76802	2.79172	2.81588	2.8396	2.86408	2.88792	2.91146	2.93702	2.96076	2.98434	3.00866	3.03238	3.05636	3.08014	3.10374	3.12864	3.15252	3.17602
530	5.1e-08	1.46e-07	1736	1.92292	1.95984	1.9855	2.0104	2.03586	2.05884	2.08406	2.10732	2.12974	2.1556	2.17844	2.20094	2.22592	2.24844	2.27138	2.29496	2.31736	2.34072	2.36354	2.38582	2.40952	2.43214	2.45432	2.47844	2.50108	2.52322	2.5476	2.57004	2.59224	2.61598	2.63834	2.6607	2.68374	2.7061	2.72862	2.75126	2.77354	2.79622	2.81866	2.84086	2.8637	2.8861	2.90824	2.93132	2.95376	2.97588
531	5.1e-08	1.51e-07	1835	1.82682	1.85428	1.87876	1.90436	1.92658	1.95046	1.97346	1.99496	2.01864	2.04076	2.062	2.0855	2.1073	2.12842	2.15176	2.17342	2.1945	2.21772	2.23932	2.26036	2.2835	2.30504	2.32608	2.34914	2.37064	2.39168	2.41468	2.43612	2.45716	2.48008	2.50148	2.52254	2.54538	2.56674	2.5878	2.61054	2.6319	2.65294	2.67562	2.69694	2.71798	2.74056	2.76188	2.78292	2.80542	2.82672
532	5.1e-08	1.56e-07	1976	1.72818	1.76176	1.78648	1.80944	1.83518	1.8567	1.87876	1.9024	1.9232	1.94482	1.96774	1.98834	2.00964	2.03224	2.05278	2.07376	2.09628	2.11676	2.13746	2.15996	2.18044	2.20086	2.22336	2.24382	2.26406	2.2864	2.30688	2.32704	2.34892	2.36946	2.38958	2.41092	2.43136	2.45146	2.47228	2.49268	2.51278	2.53316	2.55384	2.574	2.59416	2.6154	2.63562	2.65578	2.67736	2.69766
533	5.1e-08	1.61e-07	2111	1.66008	1.68808	1.71282	1.73466	1.7583	1.78016	1.8007	1.82304	1.84418	1.86416	1.8856	1.90664	1.9263	1.94702	1.9684	1.98806	2.00824	2.03008	2.04978	2.06954	2.09142	2.1112	2.1306	2.15168	2.17148	2.1908	2.21108	2.23104	2.25038	2.27008	2.29084	2.31032	2.3297	2.35076	2.3704	2.38972	2.41006	2.42966	2.44894	2.4686	2.48848	2.50782	2.52714	2.54782	2.5673	2.58662
534	5.1e-08	1.66e-07	2226	1.58618	1.61242	1.64024	1.66202	1.68398	1.7072	1.72746	1.74824	1.7707	1.79042	1.81044	1.8327	1.85222	1.87166	1.89304	1.91266	1.93158	1.95188	1.97166	1.99044	2.0099	2.03058	2.0495	2.06844	2.0891	2.10822	2.12688	2.14652	2.16584	2.1845	2.20346	2.22378	2.24262	2.26126	2.2811	2.30006	2.31866	2.33768	2.35718	2.37584	2.39446	2.4144	2.43332	2.45192	2.47102	2.48994
535	5.1e-08	1.71e-07	2299	1.52764	1.55408	1.57914	1.6002	1.622	1.6441	1.66386	1.68428	1.70606	1.72534	1.74488	1.76658	1.78574	1.80462	1.8251	1.8444	1.86282	1.88216	1.9022	1.92052	1.93914	1.9595	1.97812	1.99626	2.01542	2.03454	2.05268	2.07108	2.09108	2.10944	2.12748	2.1464	2.1651	2.18314	2.20136	2.221	2.23928	2.25728	2.27596	2.2945	2.3125	2.33052	2.34986	2.36812	2.3861	2.40452
536	5.1e-08	1.76e-07	2370	1.4633	1.49132	1.51624	1.53734	1.55938	1.58084	1.6003	1.62054	1.64178	1.6607	1.67992	1.70116	1.72002	1.7385	1.75832	1.7774	1.79544	1.81418	1.83424	1.8523	1.87034	1.8897	1.90818	1.9258	1.94406	1.96362	1.9814	1.99906	2.0178	2.03606	2.0536	2.07144	2.09068	2.10846	2.12594	2.14408	2.1625	2.18002	2.19754	2.2161	2.23388	2.25132	2.26898	2.28774	2.30534	2.3228
537	5.1e-08	1.81e-07	2436	1.41588	1.44698	1.46888	1.49078	1.5131	1.5326	1.55248	1.5741	1.59296	1.61176	1.63222	1.65112	1.66918	1.6882	1.70764	1.72548	1.74358	1.7632	1.78138	1.7989	1.81722	1.83622	1.85364	1.87118	1.8899	1.90782	1.92492	1.94256	1.96156	1.9789	1.99596	2.0138	2.032	2.0491	2.06622	2.08434	2.10182	2.1188	2.136	2.15436	2.17162	2.18858	2.2059	2.22406	2.24114	2.2581
538	5.1e-08	1.86e-07	2505	1.38236	1.4065	1.4297	1.45142	1.47086	1.49098	1.5119	1.53046	1.54922	1.56984	1.58836	1.60626	1.6252	1.6441	1.66164	1.67952	1.6989	1.71678	1.73402	1.75202	1.77076	1.7879	1.8051	1.82336	1.84108	1.8579	1.8751	1.89352	1.91076	1.92742	1.94466	1.96298	1.97978	1.9964	2.01374	2.03144	2.0481	2.06472	2.08214	2.09934	2.1159	2.1325	2.15	2.1669	2.1834	2.2
539	5.1e-08	1.91e-07	2562	1.3326	1.35924	1.38396	1.40426	1.4248	1.44628	1.465	1.48378	1.50434	1.52282	1.54058	1.55932	1.5782	1.59558	1.61322	1.6322	1.64996	1.66694	1.68456	1.70336	1.72038	1.73726	1.75498	1.7728	1.78942	1.8062	1.82398	1.84118	1.85758	1.87428	1.89206	1.90892	1.92514	1.94178	1.95956	1.97614	1.99228	2.00888	2.02656	2.04292	2.05906	2.07564	2.0931	2.10938	2.1255	2.14206
540	5.1e-08	1.96e-07	2619	1.30174	1.32684	1.34754	1.3696	1.38954	1.40804	1.42736	1.44718	1.465	1.48296	1.5024	1.52038	1.53754	1.5554	1.5743	1.59138	1.60834	1.62624	1.64398	1.66058	1.67742	1.69532	1.71244	1.72876	1.74548	1.76332	1.78006	1.7962	1.81282	1.83058	1.84698	1.86298	1.8795	1.89704	1.91318	1.92906	1.9455	1.9628	1.9788	1.9946	2.01092	2.02804	2.04398	2.05974	2.07596	2.09296
541	5.1e-08	2.01e-07	2679	1.2707	1.29626	1.31946	1.33902	1.35876	1.37978	1.39798	1.416	1.43538	1.45352	1.47066	1.48834	1.50742	1.52452	1.54132	1.55894	1.57684	1.59338	1.60998	1.6275	1.64466	1.66086	1.67728	1.69466	1.7114	1.72734	1.74358	1.76078	1.77724	1.793	1.80908	1.82606	1.84232	1.85794	1.87384	1.8906	1.90672	1.92222	1.93794	1.95446	1.97052	1.98598	2.00158	2.01786	2.03392	2.04936
542	5.1e-08	2.06e-07	2744	1.23514	1.2603	1.28066	1.30192	1.3218	1.3399	1.35848	1.37848	1.39604	1.41332	1.43164	1.44958	1.4663	1.48326	1.5014	1.51848	1.53478	1.5515	1.56946	1.58606	1.60208	1.6186	1.63628	1.65246	1.66828	1.68462	1.70198	1.7179	1.73354	1.74968	1.76678	1.78254	1.79802	1.81394	1.83082	1.8465	1.8618	1.8775	1.89412	1.90976	1.92492	1.94042	1.9567	1.97232	1.98744	2.00272
543	5.1e-08	2.11e-07	2816	1.20538	1.23186	1.2551	1.2745	1.29404	1.31472	1.3326	1.35024	1.36902	1.38688	1.4036	1.42072	1.43916	1.4561	1.47236	1.48918	1.50716	1.52346	1.53944	1.55602	1.57346	1.58942	1.60516	1.62148	1.63858	1.65428	1.6698	1.68586	1.70276	1.71832	1.73364	1.74942	1.76614	1.78162	1.79676	1.81228	1.82868	1.84416	1.85914	1.8744	1.8904	1.90588	1.92076	1.93578	1.95142	1.96704
544	5.1e-08	2.16e-07	2894	1.19126	1.2138	1.23596	1.25632	1.27448	1.29296	1.31288	1.33026	1.34724	1.3651	1.38292	1.39934	1.41582	1.43328	1.4502	1.46614	1.48228	1.49934	1.5158	1.53142	1.54724	1.56392	1.5801	1.59548	1.61102	1.6273	1.64338	1.65858	1.67386	1.68976	1.70588	1.72098	1.73604	1.7516	1.76786	1.78292	1.79778	1.81302	1.8291	1.84426	1.85894	1.8739	1.88952	1.90476	1.91936	1.93406
545	5.1e-08	2.21e-07	2968	1.15806	1.18678	1.20698	1.22658	1.24776	1.2657	1.28308	1.3014	1.3193	1.3358	1.35248	1.37022	1.38706	1.40298	1.4192	1.43646	1.45278	1.46834	1.4842	1.50098	1.517	1.53228	1.54778	1.56412	1.57996	1.59502	1.61024	1.62612	1.64198	1.65694	1.67188	1.68734	1.70342	1.71834	1.73306	1.74818	1.7641	1.77912	1.79368	1.80846	1.8239	1.83902	1.85346	1.86798	1.883	1.8985
546	5.1e-08	2.26e-07	3037	1.14124	1.16596	1.18848	1.20716	1.22568	1.24584	1.26336	1.28014	1.29764	1.31564	1.33192	1.34806	1.365	1.38202	1.39774	1.41346	1.4299	1.4465	1.4619	1.47726	1.49324	1.50968	1.52488	1.53994	1.5555	1.5719	1.587	1.6018	1.61696	1.63294	1.6481	1.66268	1.6775	1.69294	1.70816	1.72264	1.73714	1.75214	1.76774	1.78226	1.79656	1.81118	1.82646	1.84118	1.85536	1.86966
547	5.1e-08	2.31e-07	3102	1.12458	1.14696	1.16814	1.18852	1.20622	1.22386	1.24286	1.26012	1.2764	1.29314	1.31116	1.32736	1.34306	1.35926	1.37656	1.39228	1.40758	1.42332	1.4401	1.45558	1.47054	1.48586	1.50204	1.5174	1.53212	1.54706	1.56264	1.57802	1.5926	1.6072	1.6223	1.638	1.65256	1.66692	1.6816	1.69698	1.71172	1.7259	1.74024	1.75508	1.77014	1.7843	1.79838	1.8128	1.82788	1.8423
548	5.1e-08	2.36e-07	3173	1.09376	1.12206	1.14186	1.161	1.18174	1.1993	1.21612	1.23368	1.25148	1.26758	1.2836	1.3004	1.31718	1.33268	1.34816	1.36432	1.38076	1.39592	1.411	1.42662	1.44296	1.45798	1.4727	1.48784	1.50384	1.51886	1.53332	1.54802	1.56338	1.57844	1.59276	1.6071	1.62192	1.63738	1.65174	1.66584	1.68022	1.69524	1.70982	1.72378	1.73782	1.75228	1.76732	1.78138	1.7952	1.80926
549	5.1e-08	2.41e-07	3244	1.07726	1.10302	1.12506	1.14344	1.16174	1.18154	1.1986	1.21496	1.23196	1.24962	1.2655	1.28112	1.29738	1.31426	1.32962	1.34476	1.3604	1.37696	1.39206	1.40682	1.42196	1.43792	1.453	1.46746	1.48212	1.49742	1.51254	1.52684	1.54114	1.55588	1.57136	1.58572	1.59976	1.61404	1.62894	1.64352	1.65742	1.67136	1.68568	1.7007	1.71476	1.72848	1.7424	1.75682	1.77122	1.7849
550	5.1e-08	2.46e-07	3310	1.06692	1.08968	1.11256	1.13158	1.14888	1.1667	1.18512	1.2014	1.21742	1.23414	1.25108	1.26654	1.28188	1.29784	1.31434	1.32942	1.34428	1.35962	1.37586	1.3908	1.4053	1.4201	1.43564	1.45056	1.4648	1.47916	1.49402	1.50926	1.52344	1.53746	1.55182	1.56684	1.58122	1.59504	1.60898	1.62336	1.6382	1.65206	1.6657	1.67962	1.69408	1.70824	1.7218	1.73536	1.74926	1.76376
551	5.6e-08	1e-09	0
552	5.6e-08	6e-09	0
553	5.6e-08	1.1e-08	0
554	5.6e-08	1.6e-08	0
555	5.6e-08	2.1e-08	0
556	5.6e-08	2.6e-08	0
557	5.6e-08	3.1e-08	0
558	5.6e-08	3.6e-08	0
559	5.6e-08	4.1e-08	0
560	5.6e-08	4.6e-08	0
561	5.6e-08	5.1e-08	0
562	5.6e-08	5.6e-08	0
563	5.6e-08	6.1e-08	0
564	5.6e-08	6.6e-08	0
565	5.6e-08	7.1e-08	0
566	5.6e-08	7.6e-08	0
567	5.6e-08	8.1e-08	0
568	5.6e-08	8.6e-08	0
569	5.6e-08	9.1e-08	0
570	5.6e-08	9.6e-08	0
571	5.6e-08	1.01e-07	0
572	5.6e-08	1.06e-07	0
573	5.6e-08	1.11e-07	0
574	5.6e-08	1.16e-07	0
575	5.6e-08	1.21e-07	0
576	5.6e-08	1.26e-07	0
577	5.6e-08	1.31e-07	929	3.94728	3.9863	4.02006	4.05426	4.08708	4.12054	4.15314	4.18634	4.21886	4.2519	4.2844	4.31734	4.3498	4.38266	4.4151	4.4479	4.48032	4.51308	4.5455	4.57822	4.61062	4.64332	4.67572	4.7084	4.74078	4.77346	4.80582	4.8385	4.87086	4.90352	4.93588	4.96854	5.0009	5.03356	5.06592	5.09856	5.13092	5.16356	5.19592	5.22856	5.26094	5.29356	5.32594	5.35856	5.39094	5.42356
578	5.6e-08	1.36e-07	1242	2.92922	2.96262	2.99304	3.0222	3.05072	3.07982	3.10852	3.13906	3.16792	3.19992	3.2286	3.25974	3.28846	3.31714	3.34562	3.37388	3.40298	3.43162	3.4623	3.49106	3.52268	3.55124	3.58066	3.6093	3.63754	3.66612	3.69462	3.72442	3.75318	3.78442	3.81302	3.8431	3.87184	3.90016	3.9286	3.95698	3.98628	4.01498	4.04572	4.0744	4.10504	4.13368	4.16222	4.19068	4.219	4.24798
579	5.6e-08	1.41e-07	1368	2.51458	2.55048	2.57814	2.60782	2.63476	2.66084	2.6876	2.71372	2.7433	2.7695	2.79606	2.82224	2.8481	2.87632	2.90246	2.92962	2.95588	2.98168	3.0088	3.03494	3.06266	3.08902	3.11482	3.1413	3.16736	3.19568	3.22186	3.24772	3.27388	3.29986	3.32816	3.3542	3.38026	3.40632	3.43224	3.46002	3.48608	3.51238	3.53848	3.56434	3.5916	3.61768	3.64424	3.67038	3.69622	3.7231
580	5.6e-08	1.46e-07	1587	2.24984	2.2828	2.3093	2.33442	2.3605	2.38504	2.412	2.43682	2.46082	2.48714	2.51142	2.5366	2.56106	2.5851	2.61212	2.63644	2.66054	2.68538	2.70956	2.73494	2.75934	2.7833	2.8095	2.83368	2.85788	2.88234	2.90646	2.93188	2.9563	2.98022	3.00576	3.0299	3.05412	3.07842	3.1025	3.1279	3.15228	3.17622	3.20138	3.22552	3.24972	3.27394	3.298	3.32332	3.34766	3.3716
581	5.6e-08	1.51e-07	1706	2.05542	2.0933	2.11876	2.14428	2.16868	2.1918	2.2178	2.2413	2.26396	2.28972	2.31264	2.33576	2.35968	2.38242	2.40616	2.42924	2.45184	2.47614	2.49916	2.52164	2.54664	2.56948	2.592	2.61618	2.63888	2.66164	2.6849	2.70758	2.73068	2.75352	2.7761	2.79956	2.82236	2.84482	2.86886	2.89172	2.91418	2.9384	2.96104	2.98358	3.00702	3.02968	3.05232	3.07528	3.09792	3.12072
582	5.6e-08	1.56e-07	1803	1.92404	1.96044	1.9853	2.00916	2.03416	2.05636	2.07992	2.10278	2.12444	2.14788	2.17004	2.1915	2.21486	2.23682	2.25816	2.2815	2.30336	2.32466	2.34802	2.36986	2.39116	2.4146	2.43638	2.45766	2.48116	2.50282	2.52414	2.54754	2.56912	2.59048	2.61364	2.63518	2.65658	2.6795	2.70102	2.72242	2.74516	2.76664	2.78806	2.81062	2.83208	2.85352	2.87592	2.89738	2.9188	2.9411
583	5.6e-08	1.61e-07	1897	1.84078	1.86612	1.89388	1.9167	1.93856	1.96356	1.9848	2.00618	2.02996	2.05088	2.072	2.09524	2.11602	2.13694	2.1599	2.18064	2.20134	2.22418	2.24486	2.2654	2.28814	2.30882	2.32926	2.35184	2.37254	2.39292	2.41522	2.43596	2.4563	2.47818	2.49892	2.51922	2.54064	2.56126	2.58156	2.60252	2.62304	2.64334	2.6639	2.6846	2.70494	2.7253	2.74646	2.76686	2.78722	2.80884
584	5.6e-08	1.66e-07	2030	1.73614	1.7711	1.7943	1.8179	1.84104	1.8618	1.88388	1.90578	1.92586	1.94706	1.96884	1.98876	2.00934	2.03136	2.05128	2.07142	2.09364	2.11356	2.13332	2.15528	2.17528	2.19482	2.2159	2.23586	2.25536	2.27572	2.2958	2.31534	2.33514	2.356	2.37564	2.39518	2.41648	2.43628	2.4558	2.47646	2.49628	2.51574	2.53572	2.5555	2.575	2.5945	2.61508	2.63464	2.65414	2.67496
585	5.6e-08	1.71e-07	2158	1.66766	1.7	1.72308	1.74482	1.7691	1.78952	1.81002	1.833	1.85284	1.87262	1.89476	1.91452	1.93372	1.95468	1.97444	1.99332	2.0133	2.03362	2.05262	2.07194	2.0931	2.11224	2.13112	2.1516	2.17086	2.18964	2.20918	2.22886	2.2477	2.26664	2.28724	2.30628	2.32508	2.34492	2.364	2.38276	2.40182	2.42152	2.44034	2.45912	2.4792	2.49828	2.51704	2.53628	2.55532	2.57406
586	5.6e-08	1.76e-07	2280	1.59432	1.62298	1.64754	1.66874	1.69124	1.71254	1.73218	1.75288	1.77388	1.79296	1.81264	1.83412	1.85306	1.87202	1.89284	1.912	1.9304	1.95	1.96956	1.9879	2.00666	2.0272	2.04574	2.06398	2.0835	2.1023	2.12048	2.13908	2.15898	2.17734	2.19552	2.21484	2.23338	2.25152	2.26996	2.28946	2.30774	2.32588	2.34498	2.3634	2.38152	2.3998	2.41912	2.43734	2.45546	2.47434
587	5.6e-08	1.81e-07	2364	1.53834	1.56978	1.5923	1.61326	1.63676	1.65664	1.67608	1.6975	1.717	1.73562	1.7555	1.77514	1.7934	1.81222	1.83282	1.85116	1.86932	1.88884	1.90756	1.92532	1.94374	1.96356	1.9815	1.9993	2.01828	2.03666	2.05432	2.07234	2.09184	2.10972	2.12732	2.14576	2.1641	2.18172	2.19942	2.21838	2.2363	2.25386	2.27182	2.29046	2.3081	2.32568	2.34406	2.36188	2.37944	2.39702
588	5.6e-08	1.86e-07	2429	1.4771	1.50992	1.53184	1.55324	1.57596	1.5954	1.61492	1.63662	1.65552	1.67402	1.69398	1.71296	1.73088	1.74952	1.76948	1.78736	1.80524	1.82442	1.84274	1.86016	1.87818	1.89764	1.9152	1.93254	1.9509	1.96914	1.98636	2.00382	2.02256	2.04016	2.05726	2.07486	2.09356	2.11082	2.12792	2.14578	2.1636	2.18072	2.19784	2.21598	2.23336	2.2504	2.2676	2.286	2.30326	2.3203
589	5.6e-08	1.91e-07	2492	1.44864	1.47174	1.49452	1.51606	1.5353	1.55518	1.57608	1.59452	1.61306	1.63334	1.65186	1.66958	1.68824	1.70732	1.7248	1.7425	1.76156	1.77948	1.7966	1.81436	1.83336	1.85058	1.86762	1.8856	1.90356	1.92038	1.93742	1.9556	1.97294	1.98962	2.0067	2.02506	2.04204	2.05868	2.07584	2.09388	2.11068	2.1273	2.14458	2.16206	2.17874	2.19536	2.21272	2.22978	2.24638	2.26298
590	5.6e-08	1.96e-07	2555	1.39968	1.4252	1.44882	1.46862	1.48866	1.51004	1.52854	1.54698	1.567	1.58546	1.603	1.62132	1.64052	1.65788	1.67526	1.69382	1.71166	1.72854	1.74586	1.7646	1.78184	1.79852	1.81588	1.83418	1.85088	1.86748	1.8849	1.90246	1.91888	1.9354	1.95286	1.96992	1.98624	2.0027	2.02014	2.03692	2.05314	2.06958	2.087	2.10358	2.11976	2.13616	2.15356	2.17004	2.1862	2.20258
591	5.6e-08	2.01e-07	2616	1.34848	1.37996	1.40114	1.42158	1.44374	1.4625	1.48092	1.50082	1.5193	1.53672	1.55484	1.57414	1.59142	1.60858	1.62676	1.64462	1.66136	1.67838	1.6966	1.7138	1.73022	1.74714	1.76536	1.7821	1.79836	1.81522	1.8331	1.84944	1.86558	1.8824	1.89984	1.91594	1.93196	1.9487	1.9658	1.9818	1.99774	2.01436	2.03124	2.04718	2.06306	2.07956	2.0963	2.1122	2.12804	2.14442
592	5.6e-08	2.06e-07	2674	1.32478	1.34844	1.37272	1.393	1.4117	1.4315	1.45056	1.4681	1.48602	1.5056	1.52312	1.54008	1.55784	1.57614	1.59286	1.6096	1.6273	1.64464	1.66096	1.67752	1.6951	1.71196	1.728	1.74438	1.76182	1.77836	1.7942	1.81042	1.82768	1.84398	1.85966	1.87574	1.89278	1.90892	1.92446	1.94038	1.9572	1.97322	1.98872	2.00448	2.02108	2.03702	2.0525	2.06812	2.0845	2.10042
593	5.6e-08	2.11e-07	2730	1.28548	1.31538	1.33598	1.35586	1.37752	1.39588	1.4137	1.43266	1.45086	1.46782	1.48512	1.50384	1.52102	1.53748	1.55456	1.57278	1.58926	1.60548	1.62238	1.63994	1.65602	1.67204	1.68876	1.70586	1.7217	1.7375	1.754	1.77084	1.7865	1.80212	1.81838	1.8351	1.85062	1.86606	1.88208	1.89876	1.9142	1.9295	1.94528	1.96194	1.97734	1.99252	2.00808	2.02456	2.04002	2.05516
594	5.6e-08	2.16e-07	2785	1.26336	1.28716	1.31114	1.33046	1.34874	1.3682	1.3866	1.40366	1.4211	1.44004	1.45714	1.4736	1.49072	1.5088	1.52516	1.5413	1.55818	1.57554	1.5915	1.6074	1.62402	1.64096	1.65666	1.67234	1.68866	1.7054	1.72092	1.73636	1.7524	1.76906	1.78446	1.79972	1.81548	1.8321	1.84744	1.86252	1.878	1.8944	1.9098	1.9247	1.93994	1.95594	1.97134	1.98622	2.00124	2.01686
595	5.6e-08	2.21e-07	2849	1.22518	1.25324	1.27342	1.29326	1.3143	1.3322	1.34974	1.3684	1.38616	1.40274	1.4196	1.43774	1.45458	1.47062	1.48712	1.50484	1.52114	1.53684	1.55304	1.57036	1.5863	1.60174	1.61764	1.63458	1.65034	1.66556	1.68116	1.69768	1.71334	1.72836	1.74368	1.75976	1.77536	1.79024	1.80528	1.82098	1.8367	1.85152	1.86634	1.88168	1.89768	1.91256	1.9272	1.94222	1.958	1.97304
596	5.6e-08	2.26e-07	2922	1.20282	1.22776	1.2515	1.27046	1.28902	1.30914	1.32696	1.34378	1.36126	1.37958	1.396	1.41222	1.42922	1.44646	1.46232	1.47814	1.49472	1.51146	1.527	1.5425	1.55866	1.57522	1.59054	1.60576	1.62154	1.63806	1.65326	1.66824	1.68366	1.69998	1.7152	1.72996	1.74504	1.76088	1.77612	1.79072	1.80548	1.82086	1.83628	1.85086	1.86538	1.88036	1.8961	1.91078	1.92514	1.93978
597	5.6e-08	2.31e-07	2998	1.19022	1.21206	1.2331	1.25344	1.27114	1.2888	1.30782	1.32512	1.34144	1.35826	1.37636	1.3926	1.40838	1.4247	1.44208	1.45784	1.47324	1.48914	1.5061	1.52162	1.53672	1.55222	1.56868	1.58412	1.59896	1.6141	1.63	1.64536	1.66004	1.67484	1.69024	1.7058	1.7204	1.73494	1.74992	1.7657	1.78042	1.79476	1.80938	1.82464	1.83952	1.85374	1.86806	1.88286	1.89816	1.91246
598	5.6e-08	2.36e-07	3069	1.15714	1.18568	1.2054	1.2243	1.24474	1.2625	1.27924	1.2966	1.31472	1.33092	1.34692	1.36362	1.3807	1.39632	1.41182	1.42798	1.44466	1.45996	1.4751	1.49078	1.50732	1.52246	1.5373	1.55252	1.56864	1.5838	1.59838	1.61322	1.62874	1.6439	1.65834	1.67282	1.68784	1.70338	1.71782	1.73206	1.74666	1.76194	1.7766	1.79068	1.80492	1.81966	1.83468	1.84878	1.86276	1.87708
599	5.6e-08	2.41e-07	3137	1.14138	1.16562	1.18778	1.206	1.22396	1.24326	1.26058	1.27682	1.29354	1.31152	1.32758	1.34316	1.35922	1.37642	1.39198	1.40712	1.42266	1.43922	1.45462	1.46942	1.4845	1.5004	1.51568	1.53022	1.54492	1.5602	1.57566	1.59012	1.60448	1.61928	1.63488	1.64948	1.66362	1.678	1.69298	1.70776	1.7218	1.73586	1.75032	1.7655	1.77972	1.79356	1.80762	1.82224	1.83676	1.85056
600	5.6e-08	2.46e-07	3207	1.12576	1.14776	1.16852	1.18838	1.20564	1.22278	1.24108	1.258	1.27384	1.28996	1.30716	1.32322	1.33844	1.35394	1.37034	1.38602	1.40086	1.41586	1.43156	1.44716	1.4618	1.4764	1.49152	1.50738	1.52198	1.53628	1.55092	1.56628	1.581	1.5951	1.60932	1.62406	1.63914	1.65324	1.66716	1.68142	1.69632	1.71066	1.72444	1.7383	1.7526	1.76744	1.78132	1.79494	1.8088	1.82322
601	6.1e-08	1e-09	0
602	6.1e-08	6e-09	0
603	6.1e-08	1.1e-08	0
604	6.1e-08	1.6e-08	0
605	6.1e-08	2.1e-08	0
606	6.1e-08	2.6e-08	0
607	6.1e-08	3.1e-08	0
608	6.1e-08	3.6e-08	0
609	6.1e-08	4.1e-08	0
610	6.1e-08	4.6e-08	0
611	6.1e-08	5.1e-08	0
612	6.1e-08	5.6e-08	0
613	6.1e-08	6.1e-08	0
614	6.1e-08	6.6e-08	0
615	6.1e-08	7.1e-08	0
616	6.1e-08	7.6e-08	0
617	6.1e-08	8.1e-08	0
618	6.1e-08	8.6e-08	0
619	6.1e-08	9.1e-08	0
620	6.1e-08	9.6e-08	0
621	6.1e-08	1.01e-07	0
622	6.1e-08	1.06e-07	0
623	6.1e-08	1.11e-07	0
624	6.1e-08	1.16e-07	0
625	6.1e-08	1.21e-07	0
626	6.1e-08	1.26e-07	0
627	6.1e-08	1.31e-07	0
628	6.1e-08	1.36e-07	650	7.4908	7.52624	7.5622	7.59628	7.6312	7.66522	7.69946	7.73332	7.76708	7.80078	7.83434	7.86812	7.90154	7.93582	7.9692	8.00514	8.0382	8.07518	8.10836	8.14444	8.1782	8.2135	8.2475	8.28216	8.31612	8.35022	8.38402	8.4177	8.4514	8.4849	8.51876	8.55216	8.5867	8.62008	8.65664	8.68952	8.72632	8.7597	8.79554	8.8294	8.86452	8.89852	8.93304	8.96696	9.00092	9.03466
629	6.1e-08	1.41e-07	1103	3.5681	3.6021	3.6331	3.6641	3.69416	3.72538	3.75526	3.7873	3.81704	3.84972	3.87926	3.91172	3.94106	3.97144	4.00094	4.02998	4.05924	4.08846	4.11844	4.148	4.17908	4.2088	4.2409	4.27052	4.30304	4.3324	4.36342	4.393	4.42226	4.45154	4.48066	4.51028	4.53976	4.5704	4.60008	4.63178	4.66144	4.69384	4.72326	4.7548	4.78428	4.81382	4.84316	4.87224	4.90168	4.93106
630	6.1e-08	1.46e-07	1340	2.82194	2.85334	2.88296	2.91086	2.9412	2.9684	2.99728	3.02446	3.05086	3.07786	3.10452	3.13412	3.16082	3.18806	3.21482	3.24122	3.2689	3.29566	3.3245	3.35142	3.37782	3.40452	3.43108	3.45992	3.4866	3.5138	3.54056	3.56698	3.59438	3.6211	3.64972	3.67658	3.703	3.72964	3.7562	3.7848	3.81148	3.8385	3.86524	3.89166	3.91906	3.94576	3.97404	4.00092	4.02732	4.054
631	6.1e-08	1.51e-07	1458	2.4447	2.48094	2.508	2.5341	2.5596	2.58442	2.6127	2.6376	2.6624	2.68748	2.71208	2.73912	2.76414	2.7885	2.814	2.83864	2.8643	2.88914	2.91352	2.94008	2.9647	2.98944	3.01418	3.0387	3.06538	3.09016	3.11456	3.13964	3.16426	3.1896	3.21436	3.23876	3.26492	3.2895	3.31408	3.33876	3.36328	3.38942	3.41422	3.43862	3.46372	3.48832	3.51326	3.53794	3.56236	3.58858
632	6.1e-08	1.56e-07	1678	2.2075	2.2369	2.26178	2.29014	2.31416	2.33858	2.3626	2.3858	2.41104	2.43462	2.45748	2.48334	2.50654	2.52958	2.5537	2.57678	2.60044	2.62374	2.64668	2.67108	2.69438	2.71718	2.74236	2.76546	2.78832	2.81232	2.83536	2.8585	2.88178	2.90474	2.92836	2.9515	2.97432	2.99868	3.02192	3.0447	3.06918	3.09214	3.11504	3.13854	3.16154	3.18462	3.20772	3.23064	3.2541	3.27718
633	6.1e-08	1.61e-07	1794	2.05014	2.08158	2.1069	2.12996	2.15686	2.17962	2.20196	2.2265	2.24858	2.27106	2.29426	2.31612	2.33872	2.3612	2.38296	2.4056	2.42776	2.44944	2.47208	2.49408	2.51568	2.53832	2.56024	2.5818	2.60448	2.62638	2.6479	2.67064	2.69254	2.71406	2.73688	2.7588	2.78032	2.80326	2.82522	2.84672	2.86988	2.89176	2.9133	2.93656	2.95834	2.97992	3.00306	3.02478	3.04642	3.06932
634	6.1e-08	1.66e-07	1875	1.92382	1.95806	1.98266	2.0053	2.03056	2.05214	2.07408	2.09746	2.11856	2.14018	2.16292	2.18382	2.2052	2.22768	2.2485	2.26966	2.29204	2.31286	2.33378	2.3562	2.37698	2.39776	2.42022	2.44102	2.4617	2.4842	2.505	2.52566	2.54814	2.56896	2.58958	2.61202	2.63286	2.65346	2.67574	2.6966	2.71716	2.73916	2.76006	2.7806	2.80222	2.82308	2.84356	2.8648	2.88554	2.90602
635	6.1e-08	1.71e-07	1963	1.8431	1.86838	1.8964	1.91838	1.93982	1.96398	1.9846	2.00528	2.0285	2.04882	2.06904	2.09186	2.1121	2.13196	2.15412	2.17442	2.19412	2.21544	2.23562	2.25528	2.27592	2.29616	2.31586	2.33594	2.3569	2.37668	2.39646	2.41802	2.43796	2.45768	2.47896	2.49906	2.51872	2.5393	2.55924	2.57886	2.59882	2.6189	2.63858	2.65824	2.67916	2.69892	2.71862	2.73962	2.7596	2.77926
636	6.1e-08	1.76e-07	2086	1.74566	1.77558	1.79798	1.82162	1.84354	1.86366	1.88524	1.9063	1.92574	1.9462	1.96756	1.98692	2.00668	2.02852	2.04792	2.06718	2.08844	2.10802	2.12698	2.14718	2.16678	2.18574	2.20518	2.22574	2.24486	2.26386	2.28468	2.30404	2.32296	2.34282	2.3621	2.381	2.40012	2.4203	2.43932	2.45826	2.47852	2.4978	2.5167	2.53614	2.55532	2.57422	2.59312	2.61328	2.63232	2.65124
637	6.1e-08	1.81e-07	2212	1.67512	1.70684	1.72892	1.75116	1.77368	1.79348	1.81388	1.83578	1.85498	1.87442	1.89618	1.9153	1.93406	1.95444	1.97374	1.99214	2.0114	2.03156	2.0501	2.06872	2.08916	2.10796	2.12626	2.14552	2.16464	2.18296	2.20148	2.22168	2.24024	2.25852	2.27772	2.2964	2.31466	2.33306	2.35288	2.37132	2.38958	2.40868	2.4272	2.44544	2.46376	2.48328	2.50166	2.5199	2.53886	2.55732
638	6.1e-08	1.86e-07	2328	1.6035	1.63692	1.65916	1.68026	1.70362	1.72326	1.74276	1.76446	1.78376	1.80236	1.8224	1.84174	1.85988	1.87874	1.89912	1.9173	1.93546	1.9551	1.9737	1.99148	2.00996	2.02964	2.04762	2.06548	2.08462	2.1029	2.1206	2.13872	2.1582	2.17612	2.19382	2.21244	2.23064	2.24832	2.26612	2.28534	2.3033	2.32098	2.33914	2.35752	2.3752	2.39288	2.41152	2.42946	2.44712	2.46486
639	6.1e-08	1.91e-07	2420	1.5511	1.57972	1.60106	1.62286	1.64438	1.6635	1.68312	1.70438	1.72296	1.7415	1.76172	1.78044	1.79828	1.81702	1.83648	1.8542	1.87206	1.89142	1.90958	1.92692	1.94498	1.96424	1.98172	1.9991	2.01758	2.03562	2.05286	2.07038	2.08932	2.1069	2.12408	2.1418	2.16028	2.17758	2.19476	2.21282	2.23044	2.2476	2.26482	2.2832	2.30066	2.3178	2.33516	2.35348	2.37074	2.38788
640	6.1e-08	1.96e-07	2491	1.51106	1.53462	1.55674	1.5786	1.5977	1.61712	1.63836	1.6568	1.67502	1.69472	1.7133	1.73084	1.74908	1.7687	1.78626	1.8037	1.82228	1.8404	1.85746	1.87492	1.89384	1.91134	1.9282	1.94578	1.96434	1.98132	1.99818	2.01596	2.03366	2.05046	2.06736	2.08532	2.10252	2.11922	2.13616	2.1543	2.17132	2.188	2.20504	2.22306	2.23988	2.25658	2.27374	2.29124	2.30796	2.32464
641	6.1e-08	2.01e-07	2551	1.45708	1.48158	1.50734	1.52746	1.5468	1.56794	1.5869	1.60484	1.62376	1.64288	1.66036	1.67806	1.69724	1.71508	1.7321	1.74982	1.76872	1.78576	1.80268	1.82054	1.83836	1.855	1.87186	1.88982	1.90704	1.92344	1.94026	1.95828	1.97516	1.99148	2.00826	2.02628	2.04286	2.05916	2.07596	2.09366	2.1101	2.1264	2.14324	2.16056	2.17692	2.1932	2.21006	2.22704	2.24336	2.25962
642	6.1e-08	2.06e-07	2605	1.41068	1.4414	1.46254	1.48224	1.50382	1.52278	1.54072	1.55966	1.57856	1.59588	1.61346	1.63248	1.65014	1.66698	1.68446	1.70318	1.72006	1.73672	1.75424	1.772	1.78846	1.805	1.82252	1.83966	1.85586	1.87228	1.88972	1.90652	1.92252	1.93884	1.95618	1.97272	1.98866	2.00488	2.02214	2.0385	2.05438	2.07052	2.08766	2.1039	2.11976	2.13584	2.15286	2.16902	2.18486	2.20084
643	6.1e-08	2.11e-07	2661	1.3833	1.40608	1.42776	1.44878	1.4672	1.48578	1.50618	1.52404	1.54132	1.55956	1.57788	1.5947	1.6117	1.62986	1.64716	1.66356	1.68036	1.69844	1.71526	1.7314	1.74806	1.766	1.78238	1.79834	1.8149	1.8325	1.84858	1.86442	1.88084	1.89816	1.91404	1.92974	1.94602	1.96314	1.97892	1.9945	2.01062	2.02762	2.04334	2.0589	2.07486	2.09176	2.10748	2.12302	2.13884	2.15562
644	6.1e-08	2.16e-07	2727	1.33522	1.36144	1.38452	1.40374	1.42306	1.44378	1.46162	1.47912	1.49776	1.51568	1.5324	1.54944	1.56782	1.58488	1.60114	1.61794	1.63608	1.65254	1.66856	1.6852	1.70286	1.71894	1.73476	1.75122	1.76852	1.78436	1.80002	1.81628	1.83334	1.84902	1.86452	1.88056	1.8975	1.91306	1.9284	1.94422	1.96102	1.97656	1.99178	2.00738	2.02392	2.0395	2.0547	2.07012	2.08634	2.1019
645	6.1e-08	2.21e-07	2777	1.31824	1.34012	1.361	1.382	1.40006	1.41802	1.43746	1.4552	1.47192	1.48924	1.50784	1.52444	1.54074	1.5578	1.5754	1.59148	1.6075	1.6243	1.64134	1.65712	1.6729	1.6894	1.70616	1.72174	1.73728	1.7535	1.77014	1.78556	1.8009	1.81684	1.83346	1.8488	1.86396	1.8796	1.8962	1.91152	1.92652	1.94188	1.95814	1.97354	1.98846	2.0036	2.01946	2.0349	2.0498	2.06474
646	6.1e-08	2.26e-07	2832	1.27682	1.3039	1.32506	1.34362	1.3628	1.38212	1.39932	1.41646	1.4348	1.45212	1.46838	1.48498	1.50284	1.51944	1.53526	1.55152	1.56896	1.58514	1.60066	1.61662	1.63366	1.64958	1.66488	1.68054	1.69716	1.71292	1.728	1.74338	1.75958	1.77526	1.79022	1.80532	1.8211	1.8369	1.85178	1.86666	1.88208	1.89816	1.91304	1.92774	1.94286	1.9588	1.97386	1.98848	2.0033	2.0188
647	6.1e-08	2.31e-07	2884	1.25616	1.27868	1.30008	1.32004	1.3377	1.35548	1.37484	1.39204	1.40846	1.4255	1.44354	1.45972	1.47566	1.49226	1.50952	1.52526	1.54084	1.55706	1.57396	1.58944	1.60474	1.62058	1.63732	1.65264	1.66768	1.68316	1.69962	1.71494	1.72976	1.7449	1.76084	1.77616	1.79082	1.80564	1.8211	1.8366	1.8512	1.86578	1.88084	1.89668	1.91136	1.92578	1.9405	1.95592	1.97082	1.98518
648	6.1e-08	2.36e-07	2956	1.2183	1.24828	1.26824	1.28694	1.30698	1.32496	1.34168	1.3589	1.3774	1.3938	1.4098	1.42642	1.4439	1.45968	1.47524	1.49142	1.50842	1.52388	1.53912	1.55486	1.57162	1.58692	1.60186	1.61722	1.63352	1.64882	1.66354	1.67852	1.69426	1.70954	1.7241	1.73876	1.754	1.7696	1.78414	1.79856	1.81338	1.829	1.84376	1.858	1.87246	1.88756	1.90248	1.91666	1.93086	1.9455
649	6.1e-08	2.41e-07	3031	1.20036	1.22406	1.248	1.26664	1.28436	1.30306	1.32076	1.33706	1.35356	1.37118	1.3877	1.40328	1.41916	1.43606	1.45206	1.46722	1.48264	1.49892	1.51468	1.52958	1.54462	1.56032	1.57614	1.59092	1.60562	1.62084	1.63688	1.65166	1.66612	1.68092	1.69648	1.7114	1.72568	1.7401	1.7551	1.7703	1.78456	1.79872	1.81326	1.82856	1.84306	1.85706	1.87124	1.88596	1.90076	1.91474
650	6.1e-08	2.46e-07	3103	1.189	1.2102	1.23026	1.25066	1.268	1.28496	1.30288	1.32004	1.33592	1.35194	1.3689	1.38518	1.40048	1.41592	1.43216	1.44812	1.4631	1.4781	1.49372	1.50976	1.52456	1.53924	1.55436	1.5704	1.58524	1.59962	1.6143	1.6297	1.64462	1.65884	1.67314	1.68796	1.7033	1.71756	1.7316	1.74596	1.761	1.7755	1.7894	1.80338	1.81786	1.83284	1.84682	1.8606	1.87464	1.88926
651	6.6e-08	1e-09	0
652	6.6e-08	6e-09	0
653	6.6e-08	1.1e-08	0
654	6.6e-08	1.6e-08	0
655	6.6e-08	2.1e-08	0
656	6.6e-08	2.6e-08	0
657	6.6e-08	3.1e-08	0
658	6.6e-08	3.6e-08	0
659	6.6e-08	4.1e-08	0
660	6.6e-08	4.6e-08	0
661	6.6e-08	5.1e-08	0
662	6.6e-08	5.6e-08	0
663	6.6e-08	6.1e-08	0
664	6.6e-08	6.6e-08	0
665	6.6e-08	7.1e-08	0
666	6.6e-08	7.6e-08	0
667	6.6e-08	8.1e-08	0
668	6.6e-08	8.6e-08	0
669	6.6e-08	9.1e-08	0
670	6.6e-08	9.6e-08	0
671	6.6e-08	1.01e-07	0
672	6.6e-08	1.06e-07	0
673	6.6e-08	1.11e-07	0
674	6.6e-08	1.16e-07	0
675	6.6e-08	1.21e-07	0
676	6.6e-08	1.26e-07	0
677	6.6e-08	1.31e-07	0
678	6.6e-08	1.36e-07	0
679	6.6e-08	1.41e-07	0
680	6.6e-08	1.46e-07	869	4.96192	4.99568	5.02816	5.0593	5.09136	5.12222	5.15458	5.18536	5.21812	5.24884	5.28198	5.3126	5.346	5.37654	5.41014	5.44056	5.47424	5.50456	5.53822	5.56838	5.6017	5.63182	5.6639	5.69428	5.72486	5.75508	5.78498	5.81512	5.84526	5.8759	5.90638	5.93774	5.9684	6.0004	6.03114	6.06366	6.09438	6.12734	6.158	6.1913	6.22186	6.25538	6.28584	6.31948	6.34982	6.38348
681	6.6e-08	1.51e-07	1199	3.29132	3.32476	3.35316	3.38078	3.4082	3.43536	3.46388	3.49134	3.52164	3.549	3.57632	3.60358	3.63062	3.65894	3.68634	3.71638	3.74374	3.77096	3.79818	3.82526	3.8536	3.88098	3.91076	3.93816	3.96528	3.99248	4.01958	4.04802	4.07542	4.10482	4.13232	4.15934	4.18654	4.21366	4.24228	4.26968	4.29864	4.32622	4.35322	4.38042	4.40758	4.43644	4.46382	4.49236	4.51992	4.5469
682	6.6e-08	1.56e-07	1428	2.7172	2.75018	2.77766	2.80798	2.8339	2.8596	2.88506	2.91012	2.93816	2.96336	2.98846	3.0137	3.0387	3.06638	3.09158	3.11646	3.14178	3.1668	3.19366	3.21908	3.24388	3.26946	3.29452	3.32052	3.34582	3.37064	3.39678	3.42186	3.44722	3.47238	3.49724	3.52414	3.54918	3.57418	3.59928	3.62424	3.6513	3.6764	3.70128	3.72648	3.7515	3.77772	3.80304	3.82786	3.85344	3.8785
683	6.6e-08	1.61e-07	1559	2.3999	2.42964	2.45514	2.48386	2.50822	2.53242	2.55668	2.58022	2.60534	2.62916	2.65234	2.67832	2.7018	2.7251	2.7492	2.7726	2.79658	2.82012	2.84334	2.86838	2.89208	2.9152	2.94014	2.96348	2.9868	3.0105	3.03384	3.05768	3.08116	3.10434	3.12922	3.15282	3.17594	3.20046	3.22378	3.24708	3.27066	3.29398	3.31766	3.3411	3.36428	3.38886	3.41242	3.43556	3.46	3.4833
684	6.6e-08	1.66e-07	1767	2.18704	2.22308	2.2479	2.27198	2.2959	2.31842	2.34226	2.36496	2.38698	2.41092	2.43342	2.45528	2.47962	2.50204	2.52386	2.54818	2.57032	2.59222	2.61582	2.63788	2.65992	2.68284	2.7049	2.72704	2.74954	2.77156	2.79376	2.81602	2.83796	2.86022	2.88234	2.90422	2.92652	2.94858	2.97042	2.99278	3.01482	3.03662	3.05908	3.08114	3.10292	3.1255	3.1476	3.16936	3.19216	3.2143
685	6.6e-08	1.71e-07	1859	2.045	2.073	2.09964	2.12232	2.14616	2.1686	2.1899	2.2128	2.23446	2.2554	2.2778	2.29918	2.32	2.34202	2.36328	2.38408	2.40576	2.427	2.44778	2.46916	2.49048	2.5113	2.53242	2.5539	2.57476	2.59572	2.61744	2.63834	2.6592	2.68118	2.70208	2.72296	2.7451	2.76604	2.7869	2.80918	2.83012	2.85098	2.87332	2.89428	2.91512	2.93748	2.95846	2.97926	3.0016	3.02258
686	6.6e-08	1.76e-07	1945	1.9226	1.95428	1.97834	1.99996	2.0247	2.04604	2.0665	2.08982	2.11056	2.13058	2.15298	2.17356	2.19344	2.21502	2.23542	2.25526	2.27618	2.29662	2.31648	2.33684	2.35784	2.37778	2.3978	2.41948	2.43956	2.45948	2.48134	2.50154	2.52142	2.54272	2.563	2.58282	2.60346	2.62354	2.64334	2.6634	2.68366	2.7035	2.72336	2.7444	2.76434	2.78424	2.80556	2.82568	2.84554	2.86626
687	6.6e-08	1.81e-07	2028	1.8443	1.86934	1.89686	1.9183	1.93912	1.96272	1.98284	2.0027	2.02516	2.04506	2.06436	2.08554	2.10534	2.12446	2.14464	2.16478	2.18394	2.20346	2.22458	2.2439	2.26306	2.2841	2.30368	2.32276	2.34284	2.36228	2.38136	2.40068	2.42094	2.4401	2.4592	2.47988	2.49932	2.51838	2.53822	2.55752	2.57656	2.59568	2.61566	2.63476	2.65384	2.67416	2.69356	2.7126	2.73212	2.75134
688	6.6e-08	1.86e-07	2142	1.76826	1.79192	1.8139	1.83698	1.85678	1.87698	1.89922	1.91846	1.93772	1.95924	1.97856	1.9972	2.0173	2.03674	2.05526	2.07438	2.0949	2.1136	2.13218	2.15244	2.17138	2.1898	2.20896	2.22832	2.24678	2.26528	2.28556	2.3043	2.3227	2.3419	2.3607	2.37908	2.39752	2.41748	2.43606	2.45444	2.47364	2.49228	2.51062	2.52904	2.54862	2.5671	2.58548	2.60462	2.62322	2.64156
689	6.6e-08	1.91e-07	2263	1.68632	1.71308	1.73416	1.75646	1.77738	1.7965	1.81658	1.83734	1.85594	1.8749	1.89602	1.91468	1.9329	1.95252	1.9715	1.98946	2.008	2.02818	2.04634	2.06428	2.08352	2.10202	2.11984	2.13808	2.15782	2.17588	2.1937	2.2125	2.23082	2.24862	2.26654	2.28602	2.3041	2.32188	2.34028	2.35862	2.3764	2.39418	2.41316	2.43128	2.44904	2.46704	2.48566	2.50346	2.52122	2.53976
690	6.6e-08	1.96e-07	2378	1.61638	1.64486	1.66602	1.68762	1.70902	1.72802	1.74746	1.76872	1.78722	1.80558	1.82556	1.84426	1.86198	1.88054	1.90018	1.91788	1.93562	1.95474	1.97294	1.9903	2.00822	2.02766	2.04526	2.0626	2.08094	2.09912	2.11646	2.1339	2.1527	2.1704	2.18764	2.2053	2.22398	2.2414	2.25866	2.27666	2.29442	2.31166	2.3289	2.34726	2.3648	2.38202	2.39938	2.41784	2.4352	2.45242
691	6.6e-08	2.01e-07	2478	1.57862	1.60132	1.6235	1.64486	1.66378	1.68314	1.7041	1.72236	1.7405	1.76012	1.77858	1.796	1.81414	1.83368	1.85114	1.86846	1.88694	1.90504	1.92202	1.93938	1.9582	1.97568	1.99252	2.01	2.02862	2.04566	2.0625	2.08022	2.09798	2.11484	2.13172	2.14964	2.16686	2.18364	2.20054	2.21866	2.23576	2.25252	2.26952	2.28762	2.30452	2.32128	2.33846	2.356	2.3728	2.38956
692	6.6e-08	2.06e-07	2541	1.52142	1.54594	1.5704	1.59028	1.60908	1.62936	1.64828	1.66594	1.6843	1.70402	1.72152	1.7389	1.75748	1.7755	1.79242	1.80974	1.82854	1.84592	1.8626	1.87996	1.89846	1.91522	1.93182	1.9493	1.96702	1.98354	2.00012	2.01768	2.03484	2.05126	2.0678	2.0854	2.10224	2.11858	2.1351	2.15274	2.16942	2.18574	2.20226	2.21994	2.23652	2.25284	2.26938	2.28696	2.30344	2.31976
693	6.6e-08	2.11e-07	2604	1.46544	1.49212	1.51522	1.53466	1.55438	1.5752	1.59326	1.61118	1.63056	1.64864	1.6657	1.68336	1.7025	1.71958	1.73638	1.75406	1.77202	1.78858	1.80524	1.82296	1.8402	1.85646	1.87302	1.8907	1.90754	1.9236	1.94006	1.95768	1.97426	1.99024	2.00662	2.02418	2.04054	2.0565	2.07282	2.0903	2.10652	2.12246	2.13874	2.1561	2.17224	2.18818	2.2044	2.22162	2.23774	2.25366
694	6.6e-08	2.16e-07	2660	1.43118	1.45586	1.4755	1.49606	1.5156	1.53334	1.55146	1.57136	1.58888	1.60588	1.6238	1.642	1.65866	1.67542	1.69328	1.71054	1.72682	1.7434	1.76114	1.77794	1.79396	1.81038	1.828	1.8445	1.86034	1.87662	1.89408	1.91034	1.92602	1.94218	1.95946	1.97554	1.99114	2.00716	2.02424	2.04022	2.0558	2.0717	2.08858	2.1045	2.12006	2.13582	2.1525	2.16836	2.18392	2.19954
695	6.6e-08	2.21e-07	2716	1.39658	1.42032	1.44404	1.46302	1.4814	1.50124	1.5194	1.5364	1.554	1.57294	1.5898	1.60634	1.62372	1.64144	1.65772	1.674	1.6912	1.70826	1.7242	1.74026	1.75724	1.77392	1.78962	1.80548	1.82222	1.83868	1.85422	1.86988	1.88634	1.90272	1.91814	1.93362	1.94982	1.9662	1.9816	1.99694	2.01288	2.02936	2.04476	2.06002	2.07574	2.0923	2.10772	2.12296	2.1385	2.15496
696	6.6e-08	2.26e-07	2774	1.34948	1.37956	1.39974	1.41894	1.43994	1.4581	1.4753	1.49334	1.51168	1.5283	1.54492	1.56258	1.57976	1.59582	1.6121	1.62942	1.64606	1.6618	1.6778	1.69482	1.71114	1.72664	1.7424	1.75906	1.77522	1.79054	1.80606	1.82238	1.83846	1.85366	1.86896	1.88494	1.90112	1.91624	1.93136	1.94704	1.9634	1.97854	1.9935	2.0089	2.02524	2.04048	2.0554	2.07058	2.08654	2.10184
697	6.6e-08	2.31e-07	2828	1.32682	1.35002	1.3736	1.39304	1.41086	1.42948	1.44796	1.4647	1.4815	1.49942	1.51646	1.53248	1.5488	1.56626	1.58272	1.59836	1.61434	1.63136	1.6475	1.66288	1.67854	1.69516	1.7111	1.72628	1.74166	1.75786	1.77376	1.78878	1.80392	1.81972	1.83576	1.85072	1.86564	1.8811	1.89736	1.91236	1.9271	1.94224	1.95822	1.97338	1.98804	2.0029	2.01846	2.0337	2.04838	2.06302
698	6.6e-08	2.36e-07	2884	1.29416	1.31992	1.33924	1.35842	1.37882	1.39622	1.41318	1.43108	1.44862	1.4648	1.48106	1.49834	1.51502	1.53068	1.54652	1.56328	1.57958	1.59492	1.6104	1.6267	1.64284	1.65798	1.67318	1.68904	1.70524	1.72028	1.73522	1.75068	1.76702	1.78206	1.79678	1.8119	1.82788	1.84302	1.85758	1.87236	1.88784	1.9031	1.91756	1.9321	1.94714	1.9628	1.97736	1.99174	2.00644	2.02186
699	6.6e-08	2.41e-07	2937	1.2706	1.29462	1.31692	1.33516	1.35304	1.37228	1.3897	1.406	1.42276	1.44088	1.45712	1.4728	1.48902	1.50642	1.52216	1.53746	1.55324	1.57014	1.58568	1.60068	1.61606	1.6324	1.64784	1.6626	1.67762	1.6934	1.70882	1.72346	1.73814	1.75344	1.76918	1.78378	1.79824	1.81312	1.82882	1.84364	1.85792	1.87244	1.88758	1.90256	1.91678	1.93102	1.9457	1.96116	1.97554	1.98964
700	6.6e-08	2.46e-07	2992	1.25246	1.27394	1.29378	1.3144	1.33176	1.34864	1.36644	1.38376	1.3997	1.4157	1.43262	1.44908	1.46446	1.47994	1.49622	1.51238	1.52746	1.54254	1.55826	1.57446	1.58938	1.60416	1.6194	1.6356	1.65056	1.66506	1.67988	1.69548	1.7105	1.72484	1.7393	1.75434	1.76968	1.784	1.7982	1.81278	1.82812	1.8427	1.85672	1.87094	1.8857	1.90058	1.9146	1.92854	1.94284	1.95786
701	7.1e-08	1e-09	0
702	7.1e-08	6e-09	0
703	7.1e-08	1.1e-08	0
704	7.1e-08	1.6e-08	0
705	7.1e-08	2.1e-08	0
706	7.1e-08	2.6e-08	0
707	7.1e-08	3.1e-08	0
708	7.1e-08	3.6e-08	0
709	7.1e-08	4.1e-08	0
710	7.1e-08	4.6e-08	0
711	7.1e-08	5.1e-08	0
712	7.1e-08	5.6e-08	0
713	7.1e-08	6.1e-08	0
714	7.1e-08	6.6e-08	0
715	7.1e-08	7.1e-08	0
716	7.1e-08	7.6e-08	0
717	7.1e-08	8.1e-08	0
718	7.1e-08	8.6e-08	0
719	7.1e-08	9.1e-08	0
720	7.1e-08	9.6e-08	0
721	7.1e-08	1.01e-07	0
722	7.1e-08	1.06e-07	0
723	7.1e-08	1.11e-07	0
724	7.1e-08	1.16e-07	0
725	7.1e-08	1.21e-07	0
726	7.1e-08	1.26e-07	0
727	7.1e-08	1.31e-07	0
728	7.1e-08	1.36e-07	0
729	7.1e-08	1.41e-07	0
730	7.1e-08	1.46e-07	0
731	7.1e-08	1.51e-07	0
732	7.1e-08	1.56e-07	1060	4.10386	4.13668	4.16626	4.19472	4.22238	4.25032	4.2782	4.30772	4.33586	4.3668	4.39478	4.42284	4.45078	4.4784	4.50676	4.53478	4.56518	4.59326	4.62274	4.65102	4.6786	4.70638	4.73418	4.76336	4.79148	4.82238	4.85032	4.8785	4.90648	4.9341	4.96234	4.99032	5.02054	5.04862	5.07822	5.1065	5.1341	5.16188	5.18964	5.2187	5.2468	5.27766	5.3056	5.33384	5.36184	5.38946
733	7.1e-08	1.61e-07	1318	3.08198	3.11242	3.14082	3.16758	3.19698	3.22302	3.24866	3.27438	3.29986	3.3281	3.35368	3.37918	3.40478	3.43018	3.4582	3.48374	3.5092	3.53476	3.56018	3.58808	3.61362	3.63906	3.6646	3.69002	3.71786	3.74338	3.7688	3.79432	3.81976	3.84754	3.87306	3.89846	3.92398	3.94944	3.97716	4.0027	4.02808	4.0536	4.07904	4.10672	4.13226	4.15762	4.18316	4.20862	4.2362	4.26178
734	7.1e-08	1.66e-07	1512	2.64512	2.67886	2.70456	2.72972	2.75426	2.77822	2.80462	2.82888	2.85244	2.87732	2.9011	2.92518	2.94906	2.97268	2.99804	3.02214	3.0456	3.07068	3.0944	3.11812	3.142	3.16568	3.19026	3.2142	3.23768	3.26326	3.28694	3.31052	3.33456	3.35828	3.3823	3.4061	3.42964	3.45496	3.47884	3.50232	3.52678	3.55048	3.57416	3.59792	3.62154	3.64598	3.66988	3.69336	3.71856	3.7422
735	7.1e-08	1.71e-07	1653	2.3626	2.39194	2.41966	2.44312	2.46638	2.48996	2.51252	2.53586	2.5586	2.58084	2.60442	2.62702	2.64912	2.67316	2.69586	2.7179	2.74236	2.76474	2.78688	2.81058	2.83288	2.85514	2.8781	2.90042	2.92278	2.94536	2.96762	2.99008	3.01248	3.03464	3.05726	3.0796	3.10168	3.12452	3.1469	3.16894	3.1921	3.21456	3.2366	3.26028	3.28266	3.30472	3.32836	3.35058	3.37276	3.39584
736	7.1e-08	1.76e-07	1834	2.1738	2.20114	2.2281	2.25098	2.2744	2.29696	2.3185	2.3411	2.3629	2.38408	2.40626	2.4278	2.44884	2.47072	2.49216	2.51316	2.53478	2.5562	2.57722	2.5986	2.62008	2.64112	2.66234	2.68392	2.705	2.7261	2.74784	2.76894	2.79002	2.81192	2.83304	2.85412	2.87614	2.89726	2.91836	2.9405	2.96162	2.98272	3.00494	3.02606	3.04714	3.06944	3.09056	3.11164	3.13398	3.1551
737	7.1e-08	1.81e-07	1927	2.0406	2.06642	2.09442	2.11658	2.13836	2.16168	2.1825	2.20346	2.22606	2.24656	2.26706	2.28962	2.31004	2.33028	2.35286	2.37328	2.3934	2.41576	2.43626	2.45632	2.47808	2.49864	2.51864	2.53978	2.56014	2.5801	2.60062	2.62092	2.64092	2.661	2.68184	2.7019	2.72196	2.7435	2.76368	2.78376	2.80538	2.82574	2.84578	2.86682	2.88718	2.90714	2.92758	2.94774	2.9677	2.9877
738	7.1e-08	1.86e-07	2012	1.92076	1.95022	1.97414	1.9951	2.01782	2.03888	2.05866	2.07968	2.10044	2.11996	2.1401	2.16142	2.18098	2.20056	2.2224	2.24206	2.26136	2.28246	2.30224	2.32146	2.34162	2.3613	2.3805	2.39996	2.42056	2.43988	2.45914	2.48014	2.49976	2.51898	2.5391	2.5586	2.57778	2.59716	2.61704	2.63626	2.65548	2.67622	2.69566	2.71488	2.73488	2.75434	2.7735	2.79278	2.8124	2.8316
739	7.1e-08	1.91e-07	2088	1.84486	1.86954	1.89638	1.91738	1.93756	1.9604	1.98016	1.99926	2.0202	2.03972	2.05838	2.07804	2.09812	2.11684	2.13578	2.1568	2.17574	2.19432	2.21424	2.23324	2.25178	2.27074	2.29068	2.30934	2.32788	2.34794	2.36692	2.38542	2.40448	2.42356	2.44208	2.46058	2.48068	2.49948	2.51798	2.53712	2.55588	2.57434	2.59282	2.61264	2.63128	2.64978	2.66896	2.68768	2.70614	2.7246
740	7.1e-08	1.96e-07	2197	1.77448	1.79762	1.8207	1.8421	1.86138	1.88158	1.90242	1.92104	1.93996	1.96114	1.9798	1.99802	2.01764	2.03658	2.0546	2.07312	2.0933	2.11154	2.12954	2.1488	2.16728	2.1852	2.20348	2.2232	2.24134	2.25926	2.27818	2.29648	2.31438	2.33238	2.35192	2.37004	2.38792	2.40648	2.42474	2.44262	2.46048	2.4797	2.4979	2.51576	2.53396	2.55236	2.5702	2.58808	2.60688	2.62502
741	7.1e-08	2.01e-07	2315	1.70792	1.7306	1.75264	1.77422	1.79324	1.8127	1.83394	1.85236	1.87068	1.89064	1.90928	1.9269	1.94538	1.965	1.98274	2.00042	2.0195	2.03766	2.05508	2.07296	2.09242	2.1101	2.1275	2.1458	2.16398	2.18138	2.19884	2.21766	2.23542	2.25276	2.27044	2.28914	2.3066	2.32396	2.34202	2.35976	2.37708	2.3944	2.41286	2.43052	2.44782	2.46526	2.48368	2.50108	2.5184	2.5362
742	7.1e-08	2.06e-07	2427	1.6432	1.6661	1.68808	1.70934	1.7281	1.74722	1.7682	1.7864	1.80432	1.82368	1.84212	1.85944	1.87736	1.89698	1.91448	1.93164	1.94986	1.96814	1.9852	2.00244	2.021	2.03854	2.05542	2.07276	2.09156	2.10872	2.12562	2.14314	2.16116	2.17814	2.19502	2.21278	2.23014	2.24698	2.26386	2.28184	2.299	2.31582	2.33276	2.35094	2.368	2.38482	2.40192	2.41968	2.43656	2.4534
743	7.1e-08	2.11e-07	2532	1.5839	1.60724	1.631	1.65134	1.66992	1.68954	1.70892	1.72658	1.74452	1.76426	1.7821	1.7992	1.81718	1.83586	1.85282	1.86982	1.888	1.90562	1.92222	1.93918	1.9575	1.97466	1.99112	2.0081	2.02648	2.04324	2.05968	2.07674	2.0946	2.1112	2.12764	2.14478	2.1621	2.17858	2.195	2.21222	2.22916	2.24556	2.26196	2.2792	2.2959	2.31228	2.32864	2.34592	2.36254	2.3789
744	7.1e-08	2.16e-07	2594	1.53122	1.55656	1.5792	1.59828	1.61752	1.6384	1.65636	1.67398	1.69284	1.71096	1.72786	1.74518	1.76408	1.78136	1.79792	1.8152	1.83362	1.85022	1.86666	1.88396	1.90158	1.91786	1.9342	1.95148	1.96858	1.98474	2.001	2.01822	2.035	2.05106	2.06724	2.08438	2.10094	2.11694	2.13306	2.1501	2.1665	2.18248	2.1985	2.21546	2.23176	2.24772	2.2637	2.28054	2.29678	2.31272
745	7.1e-08	2.21e-07	2660	1.47594	1.50698	1.52764	1.54684	1.56772	1.5863	1.6037	1.6219	1.6408	1.65776	1.6747	1.69276	1.71028	1.72668	1.74338	1.76136	1.7783	1.7944	1.81096	1.82882	1.84538	1.8613	1.87774	1.89546	1.9117	1.92746	1.94378	1.96128	1.9773	1.99298	2.00916	2.02648	2.0424	2.05804	2.07412	2.09128	2.10716	2.12278	2.13874	2.15576	2.17162	2.18724	2.20308	2.21994	2.2358	2.2514
746	7.1e-08	2.26e-07	2716	1.4516	1.47382	1.49554	1.51566	1.53356	1.55174	1.57162	1.58898	1.6058	1.62348	1.6415	1.65794	1.67438	1.69184	1.70898	1.725	1.7412	1.75842	1.77512	1.79086	1.80686	1.82382	1.84026	1.85582	1.8716	1.8883	1.90458	1.92	1.93558	1.952	1.96824	1.98362	1.99906	2.01522	2.0315	2.04688	2.0622	2.0781	2.09452	2.10992	2.12522	2.1409	2.15744	2.17288	2.18816	2.20368
747	7.1e-08	2.31e-07	2772	1.40534	1.43168	1.4529	1.47132	1.49014	1.50988	1.5271	1.5441	1.56214	1.57964	1.59592	1.6124	1.63002	1.6468	1.66264	1.6788	1.69608	1.71246	1.72802	1.74394	1.76086	1.777	1.79236	1.80802	1.8246	1.8406	1.85582	1.87122	1.88746	1.90344	1.91854	1.93374	1.94964	1.96576	1.98088	1.99592	2.0115	2.02786	2.043	2.05798	2.0733	2.08958	2.10482	2.11978	2.13488	2.15076
748	7.1e-08	2.36e-07	2828	1.38236	1.40408	1.42424	1.44506	1.46272	1.48002	1.49846	1.51596	1.53226	1.54882	1.5666	1.58326	1.59902	1.61518	1.6325	1.64872	1.66418	1.68	1.6969	1.71286	1.72808	1.74362	1.76008	1.7759	1.79094	1.8062	1.82224	1.83808	1.85302	1.86802	1.88366	1.89974	1.91466	1.92946	1.94476	1.961	1.97602	1.9907	2.0057	2.02154	2.03668	2.05134	2.0661	2.08148	2.09684	2.11154
749	7.1e-08	2.41e-07	2884	1.3359	1.36122	1.38348	1.40186	1.42004	1.43982	1.4572	1.47364	1.49074	1.50878	1.52492	1.5408	1.55736	1.5746	1.59026	1.60576	1.62192	1.63882	1.65422	1.66944	1.6852	1.70196	1.71726	1.73222	1.74764	1.76404	1.77938	1.79412	1.80918	1.82506	1.84038	1.85498	1.86974	1.88514	1.9007	1.91528	1.9298	1.94478	1.96066	1.9754	1.9898	2.00446	2.01984	2.03476	2.04916	2.06356
750	7.1e-08	2.46e-07	2940	1.32052	1.34192	1.36234	1.38234	1.39964	1.41676	1.43504	1.45212	1.46806	1.4843	1.50168	1.51796	1.53336	1.54908	1.5658	1.5817	1.59678	1.6121	1.62826	1.64402	1.65888	1.67386	1.6895	1.7054	1.7202	1.73488	1.75008	1.76622	1.78106	1.79554	1.81034	1.82596	1.84094	1.85526	1.86974	1.8848	1.9001	1.91444	1.92866	1.9433	1.95872	1.97332	1.98746	2.00176	2.01664	2.0315
751	7.6e-08	1e-09	0
752	7.6e-08	6e-09	0
753	7.6e-08	1.1e-08	0
754	7.6e-08	1.6e-08	0
755	7.6e-08	2.1e-08	0
756	7.6e-08	2.6e-08	0
757	7.6e-08	3.1e-08	0
758	7.6e-08	3.6e-08	0
759	7.6e-08	4.1e-08	0
760	7.6e-08	4.6e-08	0
761	7.6e-08	5.1e-08	0
762	7.6e-08	5.6e-08	0
763	7.6e-08	6.1e-08	0
764	7.6e-08	6.6e-08	0
765	7.6e-08	7.1e-08	0
766	7.6e-08	7.6e-08	0
767	7.6e-08	8.1e-08	0
768	7.6e-08	8.6e-08	0
769	7.6e-08	9.1e-08	0
770	7.6e-08	9.6e-08	0
771	7.6e-08	1.01e-07	0
772	7.6e-08	1.06e-07	0
773	7.6e-08	1.11e-07	0
774	7.6e-08	1.16e-07	0
775	7.6e-08	1.21e-07	0
776	7.6e-08	1.26e-07	0
777	7.6e-08	1.31e-07	0
778	7.6e-08	1.36e-07	0
779	7.6e-08	1.41e-07	0
780	7.6e-08	1.46e-07	0
781	7.6e-08	1.51e-07	0
782	7.6e-08	1.56e-07	0
783	7.6e-08	1.61e-07	824	6.75332	6.78628	6.81596	6.84606	6.8752	6.90646	6.93542	6.9675	6.99612	7.02544	7.05422	7.08238	7.11084	7.13936	7.16924	7.1981	7.2298	7.25858	7.28962	7.31846	7.34686	7.37534	7.40362	7.4326	7.4613	7.49204	7.52092	7.553	7.5816	7.61116	7.64	7.66816	7.69658	7.72504	7.75474	7.78358	7.81516	7.84396	7.87532	7.90408	7.9326	7.96112	7.98938	8.01824	8.04692	8.07746
784	7.6e-08	1.66e-07	1259	3.66056	3.6912	3.71992	3.74614	3.7726	3.79878	3.8246	3.85188	3.87798	3.90476	3.93104	3.95676	3.9835	4.00956	4.03678	4.06316	4.08886	4.1152	4.14122	4.16904	4.1954	4.22112	4.2472	4.27316	4.30158	4.32764	4.35346	4.3794	4.40532	4.43358	4.45958	4.48556	4.51156	4.53742	4.56512	4.5912	4.6174	4.6435	4.6693	4.69652	4.7226	4.74908	4.77528	4.80104	4.82784	4.85392
785	7.6e-08	1.71e-07	1469	2.92014	2.94998	2.97594	3.00412	3.02892	3.05344	3.07794	3.1021	3.128	3.15256	3.1764	3.2016	3.2257	3.2499	3.27408	3.29804	3.32378	3.3482	3.37202	3.39694	3.42102	3.44516	3.4693	3.49324	3.51884	3.54324	3.56706	3.5919	3.61596	3.64006	3.66416	3.68812	3.71354	3.73792	3.76174	3.78658	3.81064	3.8347	3.85878	3.88276	3.90798	3.93234	3.95616	3.98108	4.00512	4.02914
786	7.6e-08	1.76e-07	1596	2.56342	2.59158	2.61832	2.64244	2.66688	2.69032	2.71308	2.7377	2.76088	2.78328	2.80814	2.8308	2.85328	2.87688	2.89948	2.9221	2.94504	2.9676	2.99044	3.01312	3.03556	3.05872	3.08142	3.10374	3.12742	3.15026	3.17256	3.19688	3.21944	3.24184	3.26544	3.28798	3.31048	3.33342	3.35598	3.37854	3.4012	3.4237	3.44638	3.46896	3.49136	3.5143	3.53696	3.55926	3.58272	3.60548
787	7.6e-08	1.81e-07	1750	2.3154	2.34738	2.37224	2.3946	2.4195	2.44152	2.46326	2.48654	2.50812	2.5297	2.55238	2.57382	2.59532	2.61768	2.63908	2.66052	2.68272	2.7041	2.72548	2.74762	2.76898	2.79032	2.81242	2.83378	2.8551	2.87716	2.89852	2.91984	2.9419	2.96326	2.98458	3.00664	3.028	3.04932	3.0714	3.09274	3.11406	3.13616	3.1575	3.17882	3.20092	3.22228	3.24358	3.2657	3.28706	3.30836
788	7.6e-08	1.86e-07	1911	2.16518	2.19008	2.21562	2.2381	2.25912	2.28228	2.30358	2.32398	2.3462	2.3671	2.38732	2.40886	2.4295	2.44968	2.47062	2.49122	2.51142	2.5319	2.55292	2.57318	2.59344	2.61514	2.6355	2.65578	2.67788	2.69832	2.7186	2.74066	2.76122	2.78146	2.803	2.82364	2.8438	2.8648	2.88524	2.90536	2.92582	2.94614	2.96628	2.98644	3.0071	3.02732	3.04754	3.06892	3.08922	3.10946
789	7.6e-08	1.91e-07	1993	2.03672	2.061	2.08644	2.10834	2.1286	2.15092	2.17142	2.19106	2.21198	2.23212	2.2516	2.27166	2.29244	2.31194	2.3315	2.35312	2.37282	2.39224	2.41344	2.43338	2.45274	2.47304	2.49272	2.51204	2.5316	2.55184	2.57122	2.5906	2.6117	2.63132	2.6507	2.67114	2.69086	2.71018	2.72982	2.74942	2.76874	2.78806	2.80864	2.82808	2.84746	2.86792	2.88764	2.90696	2.92664	2.94612
790	7.6e-08	1.96e-07	2077	1.9186	1.94622	1.9705	1.99114	2.01252	2.03394	2.0534	2.07324	2.09482	2.11404	2.1331	2.15438	2.17374	2.19246	2.2124	2.23166	2.25032	2.26936	2.28974	2.30858	2.32728	2.34752	2.36666	2.38528	2.4045	2.4237	2.44234	2.46098	2.48132	2.50024	2.51888	2.5383	2.55718	2.57578	2.59442	2.61422	2.6329	2.65154	2.67112	2.69006	2.70864	2.72734	2.74652	2.76512	2.78372	2.80342
791	7.6e-08	2.01e-07	2152	1.84496	1.8692	1.89516	1.9159	1.93542	1.95702	1.97652	1.99492	2.01458	2.03418	2.05246	2.07108	2.09176	2.11026	2.12836	2.1477	2.16642	2.18444	2.2028	2.22282	2.24112	2.25914	2.27822	2.29666	2.31466	2.3328	2.3525	2.37072	2.38872	2.40752	2.42584	2.44382	2.4618	2.4813	2.49952	2.5175	2.536	2.55428	2.57224	2.5902	2.6094	2.62768	2.64564	2.66384	2.68222	2.70018
792	7.6e-08	2.06e-07	2251	1.77626	1.7993	1.82244	1.84328	1.86214	1.88192	1.90222	1.92038	1.93878	1.95918	1.97758	1.99522	2.01394	2.0329	2.05056	2.06836	2.08778	2.10582	2.1233	2.14138	2.16036	2.17798	2.19546	2.21408	2.23198	2.24942	2.267	2.28616	2.30386	2.3213	2.33928	2.35742	2.37486	2.39228	2.4107	2.42842	2.44582	2.46326	2.48202	2.49958	2.51698	2.53478	2.55262	2.57002	2.58742	2.6056
793	7.6e-08	2.11e-07	2369	1.71112	1.73388	1.75652	1.77718	1.79578	1.81506	1.83542	1.85336	1.8713	1.89082	1.90904	1.92626	1.94422	1.96358	1.98094	1.9981	2.0164	2.03442	2.05148	2.06874	2.0874	2.10488	2.12182	2.13922	2.1579	2.17506	2.192	2.20966	2.22744	2.24442	2.26136	2.27926	2.29654	2.31344	2.33038	2.34854	2.3658	2.38268	2.39972	2.41786	2.43488	2.45178	2.46906	2.48656	2.50346	2.52036
794	7.6e-08	2.16e-07	2476	1.64734	1.67112	1.6938	1.71394	1.73222	1.75128	1.7711	1.7887	1.80634	1.82548	1.84342	1.86034	1.8779	1.89704	1.91414	1.9309	1.9486	1.96668	1.9834	2.00016	2.01802	2.03536	2.05192	2.06866	2.08664	2.10362	2.1201	2.13686	2.155	2.1718	2.18826	2.2051	2.223	2.23964	2.2561	2.27304	2.29046	2.307	2.32346	2.34048	2.3575	2.37396	2.3904	2.40748	2.42424	2.44066
795	7.6e-08	2.21e-07	2579	1.5883	1.61236	1.63734	1.65682	1.67538	1.69544	1.7139	1.73112	1.749	1.76828	1.78538	1.80224	1.8201	1.83796	1.85448	1.8712	1.88908	1.90626	1.92248	1.93908	1.95696	1.97376	1.98988	2.00642	2.02428	2.04082	2.0569	2.07342	2.0912	2.10754	2.1236	2.1401	2.15764	2.17388	2.18996	2.20644	2.22372	2.2399	2.25596	2.27242	2.2895	2.30562	2.32168	2.3381	2.355	2.3711
796	7.6e-08	2.26e-07	2655	1.53732	1.56516	1.58638	1.605	1.6245	1.64364	1.66094	1.67842	1.6974	1.7149	1.73146	1.74862	1.76722	1.78386	1.80016	1.81724	1.83502	1.85122	1.86736	1.88436	1.90158	1.91754	1.93352	1.95038	1.96728	1.98312	1.999	2.0157	2.03238	2.04818	2.06394	2.08046	2.09704	2.1128	2.1285	2.14486	2.1614	2.17714	2.1928	2.20902	2.22556	2.2413	2.25696	2.27306	2.28964	2.30536
797	7.6e-08	2.31e-07	2716	1.4958	1.52034	1.5393	1.55886	1.57818	1.59544	1.61282	1.63166	1.64908	1.6655	1.68246	1.70092	1.71752	1.73362	1.75038	1.76824	1.78436	1.80024	1.81684	1.83422	1.85008	1.86578	1.8822	1.8993	1.91498	1.93052	1.94672	1.9637	1.97928	1.99468	2.01066	2.02758	2.04314	2.0585	2.07428	2.09112	2.10668	2.12202	2.13762	2.15422	2.16984	2.18514	2.20056	2.21686	2.23244	2.24772
798	7.6e-08	2.36e-07	2772	1.4575	1.48072	1.50446	1.52372	1.54146	1.56008	1.57838	1.59504	1.6118	1.62976	1.64678	1.66278	1.67912	1.69666	1.71316	1.72882	1.74486	1.76204	1.77824	1.79366	1.80944	1.82628	1.84228	1.8575	1.87304	1.88952	1.90542	1.92052	1.93582	1.95192	1.96786	1.98298	1.99808	2.01386	2.03002	2.04514	2.06016	2.07562	2.092	2.10718	2.12218	2.13742	2.15358	2.16886	2.18384	2.19886
799	7.6e-08	2.41e-07	2828	1.4159	1.44468	1.46422	1.4828	1.50288	1.52074	1.5374	1.55464	1.57308	1.58944	1.60548	1.62224	1.6397	1.65552	1.6712	1.6876	1.70462	1.72016	1.73556	1.7516	1.76848	1.78386	1.79902	1.81474	1.83152	1.84684	1.8618	1.8772	1.89362	1.909	1.92378	1.93888	1.95482	1.97022	1.98496	1.99982	2.01532	2.03094	2.04572	2.06042	2.07556	2.09156	2.10642	2.1211	2.13598	2.15164
800	7.6e-08	2.46e-07	2884	1.39122	1.41412	1.4359	1.45476	1.47188	1.48948	1.50828	1.52476	1.54088	1.55774	1.57516	1.59092	1.60658	1.62296	1.63986	1.65532	1.67062	1.68658	1.70334	1.71862	1.73366	1.74922	1.76586	1.7811	1.79592	1.81112	1.82726	1.84256	1.85718	1.87204	1.88764	1.90302	1.91756	1.93214	1.9473	1.9631	1.97772	1.99214	2.00692	2.02254	2.0374	2.05178	2.06628	2.0814	2.09648	2.11092
801	8.1e-08	1e-09	0
802	8.1e-08	6e-09	0
803	8.1e-08	1.1e-08	0
804	8.1e-08	1.6e-08	0
805	8.1e-08	2.1e-08	0
806	8.1e-08	2.6e-08	0
807	8.1e-08	3.1e-08	0
808	8.1e-08	3.6e-08	0
809	8.1e-08	4.1e-08	0
810	8.1e-08	4.6e-08	0
811	8.1e-08	5.1e-08	0
812	8.1e-08	5.6e-08	0
813	8.1e-08	6.1e-08	0
814	8.1e-08	6.6e-08	0
815	8.1e-08	7.1e-08	0
816	8.1e-08	7.6e-08	0
817	8.1e-08	8.1e-08	0
818	8.1e-08	8.6e-08	0
819	8.1e-08	9.1e-08	0
820	8.1e-08	9.6e-08	0
821	8.1e-08	1.01e-07	0
822	8.1e-08	1.06e-07	0
823	8.1e-08	1.11e-07	0
824	8.1e-08	1.16e-07	0
825	8.1e-08	1.21e-07	0
826	8.1e-08	1.26e-07	0
827	8.1e-08	1.31e-07	0
828	8.1e-08	1.36e-07	0
829	8.1e-08	1.41e-07	0
830	8.1e-08	1.46e-07	0
831	8.1e-08	1.51e-07	0
832	8.1e-08	1.56e-07	0
833	8.1e-08	1.61e-07	0
834	8.1e-08	1.66e-07	0
835	8.1e-08	1.71e-07	1038	4.84234	4.87348	4.90126	4.92834	4.95674	4.98362	5.01138	5.03836	5.06454	5.09124	5.11776	5.14698	5.1735	5.19984	5.22628	5.2526	5.28078	5.3074	5.33452	5.36126	5.38746	5.41446	5.44102	5.46968	5.49648	5.5227	5.54908	5.5755	5.60426	5.63082	5.65752	5.68412	5.71036	5.73782	5.76442	5.79224	5.81918	5.84534	5.87192	5.89838	5.92756	5.95406	5.98044	6.0069	6.03322	6.06122
836	8.1e-08	1.76e-07	1342	3.3555	3.3874	3.41418	3.4391	3.4644	3.48912	3.51448	3.5393	3.56354	3.58968	3.61414	3.63854	3.66304	3.6874	3.71336	3.73818	3.76234	3.78744	3.81188	3.83646	3.86096	3.88522	3.91176	3.9362	3.96048	3.9851	4.00952	4.0345	4.05914	4.08332	4.10932	4.1337	4.15806	4.18252	4.2069	4.23244	4.25724	4.28138	4.3066	4.33102	4.35546	4.3799	4.4042	4.43044	4.455	4.47922
837	8.1e-08	1.81e-07	1572	2.8176	2.84556	2.8739	2.89806	2.92162	2.9453	2.96844	2.992	3.01516	3.03788	3.06208	3.08532	3.1079	3.13274	3.15558	3.17828	3.2019	3.22476	3.2476	3.27062	3.29344	3.3165	3.33942	3.3621	3.38568	3.40874	3.4313	3.45584	3.47874	3.50138	3.52524	3.54804	3.57082	3.59392	3.61676	3.6396	3.66248	3.68522	3.70834	3.73126	3.75388	3.77762	3.8007	3.82328	3.8476	3.87036
838	8.1e-08	1.86e-07	1668	2.50862	2.53652	2.56048	2.58296	2.60716	2.62972	2.65132	2.67534	2.69734	2.7188	2.74258	2.7643	2.78578	2.80914	2.83076	2.8523	2.87524	2.89686	2.9184	2.94102	2.96264	2.9842	3.00658	3.02818	3.04974	3.07196	3.09356	3.1151	3.13722	3.1588	3.18034	3.20238	3.22396	3.24548	3.26748	3.28904	3.31056	3.33252	3.35408	3.37558	3.39752	3.41906	3.44058	3.4625	3.48404	3.50556
839	8.1e-08	1.91e-07	1836	2.29648	2.32204	2.34844	2.37126	2.39244	2.41632	2.43756	2.4582	2.48134	2.50228	2.52276	2.54552	2.56642	2.58682	2.60916	2.6301	2.65046	2.67232	2.69318	2.7135	2.73484	2.75554	2.77582	2.79666	2.8172	2.8375	2.85792	2.87864	2.899	2.91938	2.94066	2.96112	2.98156	3.00342	3.02396	3.0444	3.06644	3.08708	3.10748	3.12922	3.14998	3.17032	3.19156	3.21226	3.23254	3.25328
840	8.1e-08	1.96e-07	1985	2.13006	2.1615	2.18404	2.20618	2.22848	2.24888	2.26946	2.2913	2.3113	2.33118	2.3533	2.37326	2.39292	2.41468	2.4348	2.45434	2.47518	2.49512	2.51458	2.53458	2.5545	2.57398	2.59348	2.61444	2.63406	2.6536	2.6748	2.69472	2.71422	2.7346	2.75438	2.77382	2.79344	2.81328	2.83274	2.85222	2.87308	2.89268	2.91222	2.93284	2.95274	2.9722	2.99202	3.01164	3.03108	3.0505
841	8.1e-08	2.01e-07	2067	2.02928	2.0527	2.07418	2.09664	2.11644	2.13624	2.15828	2.17774	2.19678	2.21788	2.23742	2.25624	2.27606	2.29546	2.31424	2.33324	2.35388	2.37286	2.39166	2.41192	2.43116	2.4499	2.46914	2.48844	2.50718	2.52592	2.54638	2.5654	2.58416	2.60374	2.62274	2.64144	2.6602	2.67994	2.6987	2.71746	2.73728	2.7564	2.7751	2.794	2.81304	2.83174	2.85046	2.87048	2.88946	2.90818
842	8.1e-08	2.06e-07	2142	1.91632	1.94244	1.96736	1.98766	2.008	2.02994	2.04906	2.06798	2.08906	2.1081	2.1264	2.1458	2.1649	2.1831	2.20154	2.22194	2.24042	2.25856	2.27778	2.29636	2.31446	2.33272	2.35262	2.37096	2.38906	2.40808	2.4265	2.44458	2.46268	2.48234	2.5006	2.5187	2.53748	2.55582	2.57386	2.59192	2.6114	2.62968	2.64774	2.66628	2.68456	2.70262	2.72066	2.73994	2.75828	2.77632
843	8.1e-08	2.11e-07	2211	1.84472	1.86844	1.89328	1.91384	1.93276	1.9532	1.97246	1.99044	2.00908	2.02924	2.04728	2.0651	2.08438	2.10268	2.12026	2.1383	2.15794	2.17576	2.19334	2.2119	2.23006	2.2476	2.2652	2.28444	2.30238	2.31988	2.33788	2.35634	2.37388	2.3914	2.4099	2.42772	2.4452	2.4627	2.48164	2.49932	2.51682	2.53472	2.55266	2.57012	2.5876	2.60596	2.62372	2.64118	2.65862	2.67724
844	8.1e-08	2.16e-07	2308	1.77734	1.80022	1.82318	1.8436	1.86206	1.88134	1.90134	1.91912	1.93698	1.9565	1.9746	1.9918	2.0097	2.02894	2.04632	2.06346	2.08174	2.09966	2.11676	2.13398	2.15266	2.17016	2.18716	2.20456	2.2232	2.24038	2.2574	2.27508	2.2928	2.3098	2.3268	2.34476	2.36206	2.37904	2.396	2.41428	2.43158	2.44854	2.46566	2.48372	2.50076	2.51772	2.5351	2.55248	2.56944	2.58638
845	8.1e-08	2.21e-07	2423	1.71318	1.73602	1.75894	1.77908	1.79732	1.8163	1.83604	1.85354	1.87106	1.89004	1.90792	1.92474	1.94214	1.96126	1.97834	1.99502	2.01254	2.0307	2.04748	2.06414	2.08184	2.09924	2.11584	2.13252	2.15036	2.16736	2.18388	2.20056	2.21852	2.23542	2.25194	2.26866	2.28668	2.30338	2.3199	2.33674	2.35434	2.37094	2.38744	2.40442	2.42156	2.43808	2.45458	2.47162	2.48844	2.50492
846	8.1e-08	2.26e-07	2528	1.65442	1.67786	1.70176	1.72084	1.739	1.7585	1.77686	1.7939	1.81142	1.8307	1.84788	1.8645	1.88196	1.9002	1.9167	1.9332	1.95068	1.9681	1.9844	2.0008	2.01828	2.03524	2.05142	2.06776	2.08522	2.10188	2.11798	2.13426	2.15166	2.16816	2.18424	2.20046	2.21782	2.23426	2.25032	2.2665	2.28382	2.3002	2.31626	2.33242	2.3497	2.36604	2.3821	2.39822	2.41548	2.43174
847	8.1e-08	2.31e-07	2632	1.59264	1.61758	1.64118	1.66006	1.6786	1.69888	1.7169	1.73386	1.75162	1.77016	1.7868	1.80336	1.82096	1.83838	1.85454	1.8709	1.88834	1.90524	1.92114	1.93732	1.9546	1.97118	1.987	2.00304	2.02016	2.03656	2.0523	2.06824	2.08518	2.10142	2.11712	2.13294	2.1497	2.16584	2.18152	2.19722	2.2138	2.2299	2.24556	2.26122	2.2776	2.2937	2.30936	2.32502	2.34124	2.3574
848	8.1e-08	2.36e-07	2709	1.545	1.57436	1.59412	1.61288	1.63332	1.65142	1.66832	1.68596	1.70452	1.72108	1.73748	1.7548	1.7722	1.78824	1.80436	1.82144	1.83832	1.85406	1.86994	1.88678	1.90338	1.91894	1.93462	1.95118	1.96766	1.98316	1.9987	2.015	2.03146	2.04694	2.06234	2.0784	2.09494	2.11042	2.1258	2.14164	2.15828	2.17378	2.18914	2.20482	2.22148	2.23702	2.25236	2.26786	2.28434	2.29994
849	8.1e-08	2.41e-07	2772	1.5153	1.53712	1.55774	1.57778	1.59524	1.61266	1.63144	1.64876	1.665	1.68172	1.6999	1.71636	1.73216	1.74854	1.76624	1.78222	1.79776	1.81388	1.83124	1.84698	1.86232	1.87818	1.89524	1.9109	1.92604	1.94166	1.95834	1.97398	1.98904	2.0044	2.02068	2.03628	2.05132	2.06646	2.08236	2.09806	2.1131	2.1281	2.14366	2.15966	2.17476	2.18978	2.2051	2.22134	2.23652	2.25152
850	8.1e-08	2.46e-07	2829	1.46376	1.48832	1.51118	1.5295	1.54738	1.56662	1.58414	1.60046	1.61724	1.6355	1.65186	1.6676	1.68392	1.70154	1.71738	1.7328	1.74878	1.766	1.78162	1.7968	1.81246	1.82928	1.84486	1.85982	1.87518	1.8915	1.90704	1.92184	1.9369	1.95276	1.96834	1.98314	1.99796	2.0134	2.02932	2.04416	2.0589	2.074	2.09008	2.10506	2.11976	2.1346	2.1502	2.16528	2.17994	2.1946
851	8.6e-08	1e-09	0
852	8.6e-08	6e-09	0
853	8.6e-08	1.1e-08	0
854	8.6e-08	1.6e-08	0
855	8.6e-08	2.1e-08	0
856	8.6e-08	2.6e-08	0
857	8.6e-08	3.1e-08	0
858	8.6e-08	3.6e-08	0
859	8.6e-08	4.1e-08	0
860	8.6e-08	4.6e-08	0
861	8.6e-08	5.1e-08	0
862	8.6e-08	5.6e-08	0
863	8.6e-08	6.1e-08	0
864	8.6e-08	6.6e-08	0
865	8.6e-08	7.1e-08	0
866	8.6e-08	7.6e-08	0
867	8.6e-08	8.1e-08	0
868	8.6e-08	8.6e-08	0
869	8.6e-08	9.1e-08	0
870	8.6e-08	9.6e-08	0
871	8.6e-08	1.01e-07	0
872	8.6e-08	1.06e-07	0
873	8.6e-08	1.11e-07	0
874	8.6e-08	1.16e-07	0
875	8.6e-08	1.21e-07	0
876	8.6e-08	1.26e-07	0
877	8.6e-08	1.31e-07	0
878	8.6e-08	1.36e-07	0
879	8.6e-08	1.41e-07	0
880	8.6e-08	1.46e-07	0
881	8.6e-08	1.51e-07	0
882	8.6e-08	1.56e-07	0
883	8.6e-08	1.61e-07	0
884	8.6e-08	1.66e-07	0
885	8.6e-08	1.71e-07	0
886	8.6e-08	1.76e-07	550	12.6636	12.6958	12.7237	12.7541	12.7814	12.809	12.8363	12.8629	12.8903	12.9174	12.9475	12.9746	13.0015	13.0285	13.0552	13.0832	13.1103	13.1399	13.1672	13.1939	13.2207	13.2475	13.2763	13.3034	13.3317	13.3592	13.3858	13.4128	13.4397	13.4694	13.4965	13.5239	13.5511	13.5778	13.6052	13.6323	13.6624	13.6894	13.7163	13.7433	13.77	13.7981	13.8252	13.8546	13.882	13.9087
887	8.6e-08	1.81e-07	1202	4.07376	4.10718	4.13338	4.15868	4.18382	4.20872	4.2359	4.26092	4.28554	4.3105	4.3353	4.36098	4.38614	4.41064	4.43636	4.46118	4.48604	4.51088	4.53552	4.5625	4.58728	4.61194	4.63676	4.66152	4.68754	4.71276	4.73726	4.7626	4.7874	4.81238	4.8373	4.86188	4.88858	4.91334	4.93804	4.96282	4.98756	5.01394	5.0391	5.06362	5.08876	5.11354	5.1387	5.16368	5.18822	5.21454
888	8.6e-08	1.86e-07	1424	3.15822	3.18608	3.21076	3.23442	3.26012	3.2838	3.30686	3.33108	3.35428	3.3774	3.4007	3.42382	3.44726	3.4705	3.49342	3.51774	3.5412	3.56402	3.58872	3.61176	3.63476	3.65826	3.68138	3.7045	3.72766	3.75068	3.77424	3.79752	3.8204	3.84506	3.86834	3.89122	3.91528	3.93836	3.9614	3.98468	4.00778	4.03094	4.05408	4.07706	4.10078	4.1241	4.14696	4.1717	4.19478	4.21772
889	8.6e-08	1.91e-07	1663	2.71272	2.7448	2.76892	2.79206	2.81508	2.83734	2.85978	2.88198	2.90378	2.926	2.94794	2.96958	2.99172	3.01358	3.03514	3.05724	3.07908	3.10062	3.1227	3.14452	3.16604	3.18814	3.20996	3.23148	3.2536	3.27542	3.29694	3.31908	3.34092	3.36242	3.38462	3.40648	3.42796	3.45022	3.4721	3.4936	3.51594	3.53786	3.55934	3.58182	3.60376	3.62526	3.6479	3.66988	3.6914	3.71428
890	8.6e-08	1.96e-07	1733	2.44086	2.4688	2.49252	2.51452	2.53718	2.55878	2.5797	2.6013	2.62236	2.64298	2.664	2.68498	2.70556	2.72624	2.74752	2.76816	2.78878	2.81058	2.83126	2.85192	2.8741	2.89484	2.9155	2.9379	2.95868	2.97932	3.00174	3.02256	3.04316	3.06544	3.08634	3.10688	3.1288	3.14978	3.17028	3.19176	3.21268	3.23312	3.25416	3.2749	3.29532	3.31598	3.33658	3.35704	3.3775	3.39824
891	8.6e-08	2.01e-07	1926	2.2562	2.28828	2.31098	2.3323	2.3553	2.37586	2.39608	2.41852	2.43872	2.45862	2.48076	2.50098	2.52072	2.54198	2.56222	2.58182	2.60224	2.62216	2.64174	2.66146	2.68186	2.7015	2.72116	2.74254	2.7624	2.78208	2.80312	2.82324	2.84284	2.86308	2.88292	2.90248	2.92208	2.94214	2.96176	2.98138	3.00246	3.02224	3.0419	3.06262	3.08266	3.10226	3.1222	3.14194	3.1615	3.18106
892	8.6e-08	2.06e-07	2054	2.1195	2.14726	2.16972	2.19004	2.2114	2.2317	2.25104	2.27084	2.29154	2.31072	2.32982	2.35118	2.37056	2.38952	2.40972	2.42906	2.4479	2.4671	2.4869	2.50578	2.52466	2.54534	2.5646	2.58348	2.60314	2.62228	2.6411	2.65994	2.67988	2.69876	2.71764	2.73772	2.757	2.77582	2.79494	2.814	2.83282	2.85164	2.87186	2.89086	2.90972	2.9292	2.94826	2.96706	2.98584	3.00532
893	8.6e-08	2.11e-07	2133	2.002	2.03166	2.05284	2.0736	2.09564	2.11494	2.134	2.15542	2.17452	2.19294	2.2126	2.2315	2.24978	2.26834	2.28854	2.307	2.32526	2.34474	2.36338	2.38156	2.39998	2.41958	2.43788	2.45608	2.4754	2.49396	2.51212	2.5304	2.54972	2.56796	2.58614	2.60528	2.62376	2.6419	2.66008	2.67928	2.6975	2.71568	2.7346	2.75302	2.77114	2.78926	2.80846	2.82668	2.84484	2.86356
894	8.6e-08	2.16e-07	2206	1.91408	1.93894	1.9644	1.98436	2.00378	2.02554	2.0444	2.0625	2.0819	2.10068	2.11848	2.13662	2.15668	2.17474	2.19242	2.21108	2.22944	2.24708	2.26478	2.28418	2.30226	2.31984	2.33794	2.3565	2.37412	2.39174	2.41042	2.42836	2.44592	2.46354	2.48256	2.5003	2.51788	2.536	2.5539	2.57144	2.589	2.60762	2.62554	2.64308	2.66068	2.67916	2.69676	2.71432	2.73238	2.75012
895	8.6e-08	2.21e-07	2272	1.84422	1.86744	1.89114	1.91138	1.92976	1.94922	1.96856	1.98624	2.00414	2.02392	2.04186	2.0591	2.07712	2.09588	2.1132	2.1304	2.14884	2.16654	2.18362	2.20092	2.21982	2.2373	2.25436	2.2719	2.29018	2.30734	2.32442	2.3423	2.35976	2.3768	2.39384	2.41202	2.4294	2.44642	2.4635	2.4819	2.49908	2.51612	2.53346	2.55114	2.56816	2.58518	2.6028	2.62004	2.63704	2.65404
896	8.6e-08	2.26e-07	2364	1.77802	1.8007	1.82332	1.8434	1.86148	1.88024	1.90006	1.9175	1.93486	1.95356	1.97144	1.98828	2.0055	2.02442	2.04166	2.05834	2.07564	2.09404	2.11088	2.12754	2.14502	2.16258	2.17926	2.19588	2.21354	2.2306	2.24718	2.26378	2.28156	2.29848	2.31504	2.33166	2.34958	2.36646	2.383	2.39972	2.41754	2.43422	2.45078	2.46762	2.48502	2.5016	2.51816	2.53512	2.5521	2.56862
897	8.6e-08	2.31e-07	2476	1.71478	1.73766	1.7607	1.78048	1.79838	1.81706	1.83626	1.85338	1.8705	1.88894	1.9065	1.92296	1.93986	1.95826	1.97524	1.9915	2.00832	2.02662	2.04316	2.05938	2.0762	2.094	2.11038	2.12658	2.14344	2.16076	2.17702	2.1932	2.21008	2.22704	2.24324	2.2594	2.27624	2.29296	2.3091	2.32524	2.34204	2.3586	2.3747	2.39082	2.40756	2.424	2.44008	2.45618	2.47288	2.48922
898	8.6e-08	2.36e-07	2581	1.6582	1.68194	1.70504	1.72362	1.74172	1.76132	1.77926	1.79598	1.8133	1.83216	1.84886	1.86516	1.8823	1.90012	1.9163	1.9324	1.94942	1.96666	1.98264	1.99864	2.0155	2.0324	2.0483	2.06416	2.08088	2.09756	2.1134	2.12918	2.14576	2.16232	2.17812	2.19388	2.2103	2.2268	2.24258	2.25834	2.27462	2.29112	2.3069	2.32264	2.3388	2.35534	2.3711	2.38684	2.4029	2.41946
899	8.6e-08	2.41e-07	2682	1.5972	1.6232	1.64496	1.6633	1.6817	1.70184	1.71916	1.73586	1.75346	1.77138	1.78764	1.8039	1.82116	1.83822	1.85406	1.87004	1.88702	1.9037	1.91932	1.93508	1.95178	1.96826	1.9838	1.9994	2.01584	2.03226	2.04776	2.0632	2.0794	2.09586	2.11134	2.12674	2.1427	2.15928	2.17478	2.19018	2.20594	2.22262	2.23814	2.25352	2.26914	2.28578	2.30136	2.31672	2.33214	2.34854
900	8.6e-08	2.46e-07	2773	1.5598	1.58402	1.6023	1.62086	1.64012	1.65698	1.67362	1.69132	1.70864	1.72466	1.7408	1.75804	1.77472	1.79034	1.80618	1.82302	1.8394	1.85478	1.87036	1.88682	1.9031	1.91834	1.93368	1.9498	1.96612	1.98134	1.9965	2.0123	2.0288	2.04404	2.05912	2.07464	2.09124	2.10652	2.12158	2.13688	2.15314	2.16852	2.18352	2.1986	2.21446	2.22984	2.2448	2.25978	2.27528	2.29092
901	9.1e-08	1e-09	0
902	9.1e-08	6e-09	0
903	9.1e-08	1.1e-08	0
904	9.1e-08	1.6e-08	0
905	9.1e-08	2.1e-08	0
906	9.1e-08	2.6e-08	0
907	9.1e-08	3.1e-08	0
908	9.1e-08	3.6e-08	0
909	9.1e-08	4.1e-08	0
910	9.1e-08	4.6e-08	0
911	9.1e-08	5.1e-08	0
912	9.1e-08	5.6e-08	0
913	9.1e-08	6.1e-08	0
914	9.1e-08	6.6e-08	0
915	9.1e-08	7.1e-08	0
916	9.1e-08	7.6e-08	0
917	9.1e-08	8.1e-08	0
918	9.1e-08	8.6e-08	0
919	9.1e-08	9.1e-08	0
920	9.1e-08	9.6e-08	0
921	9.1e-08	1.01e-07	0
922	9.1e-08	1.06e-07	0
923	9.1e-08	1.11e-07	0
924	9.1e-08	1.16e-07	0
925	9.1e-08	1.21e-07	0
926	9.1e-08	1.26e-07	0
927	9.1e-08	1.31e-07	0
928	9.1e-08	1.36e-07	0
929	9.1e-08	1.41e-07	0
930	9.1e-08	1.46e-07	0
931	9.1e-08	1.51e-07	0
932	9.1e-08	1.56e-07	0
933	9.1e-08	1.61e-07	0
934	9.1e-08	1.66e-07	0
935	9.1e-08	1.71e-07	0
936	9.1e-08	1.76e-07	0
937	9.1e-08	1.81e-07	0
938	9.1e-08	1.86e-07	1039	5.82894	5.86234	5.8885	5.91388	5.93916	5.96432	5.992	6.01722	6.04224	6.06736	6.09248	6.1196	6.1451	6.16998	6.19526	6.22038	6.24658	6.27218	6.29698	6.3227	6.34788	6.37338	6.39872	6.4236	6.4502	6.4754	6.50056	6.52576	6.55076	6.57818	6.60332	6.62838	6.65348	6.67856	6.70608	6.73134	6.7563	6.78146	6.80658	6.83326	6.85888	6.88372	6.90914	6.93428	6.96012	6.9856
939	9.1e-08	1.91e-07	1408	3.65968	3.68756	3.71316	3.7371	3.76026	3.7849	3.80826	3.8316	3.85512	3.8785	3.9021	3.9256	3.94878	3.9735	3.99724	4.02034	4.04486	4.0682	4.09152	4.11504	4.13842	4.16196	4.18542	4.20862	4.2332	4.25694	4.28004	4.3046	4.32792	4.35124	4.37474	4.39812	4.42162	4.44506	4.46828	4.4927	4.51642	4.53952	4.56418	4.58748	4.61078	4.63434	4.65772	4.68116	4.70458	4.7278
940	9.1e-08	1.96e-07	1577	2.97772	3.00738	3.03158	3.05508	3.078	3.10034	3.1232	3.14558	3.16746	3.1903	3.21258	3.23432	3.25742	3.27974	3.30144	3.32504	3.3472	3.36896	3.39264	3.4146	3.43646	3.45964	3.48162	3.50356	3.52626	3.54828	3.57026	3.59264	3.61464	3.63662	3.6588	3.68078	3.70272	3.72478	3.74672	3.76864	3.79064	3.81254	3.83444	3.8564	3.87826	3.90016	3.9221	3.94394	3.96586	3.9878
941	9.1e-08	2.01e-07	1716	2.64216	2.67092	2.6947	2.71646	2.74032	2.76198	2.78296	2.80614	2.82734	2.84816	2.87106	2.89218	2.91292	2.93566	2.95676	2.97748	3.00004	3.02116	3.04184	3.06414	3.08532	3.10598	3.12796	3.14914	3.16976	3.1914	3.21246	3.23306	3.25432	3.27524	3.29582	3.3167	3.3375	3.3581	3.37876	3.39956	3.42022	3.4409	3.462	3.48276	3.50352	3.5251	3.5459	3.5667	3.5887	3.60952
942	9.1e-08	2.06e-07	1826	2.39378	2.42268	2.44518	2.46718	2.48892	2.50948	2.52998	2.55146	2.5716	2.59164	2.61356	2.6337	2.65362	2.67558	2.69584	2.71568	2.73684	2.75714	2.77686	2.7972	2.81718	2.83688	2.85662	2.87692	2.8967	2.91648	2.93782	2.95774	2.97756	2.99874	3.01898	3.03872	3.05912	3.07912	3.0988	3.11856	3.1385	3.15822	3.17796	3.19882	3.21864	3.23844	3.25954	3.27968	3.29944	3.31978
943	9.1e-08	2.11e-07	2008	2.23284	2.25938	2.28366	2.3048	2.32452	2.3458	2.36576	2.38492	2.40482	2.42446	2.44352	2.4626	2.4835	2.50272	2.52176	2.54228	2.56182	2.58078	2.60026	2.61954	2.63848	2.65742	2.67794	2.69706	2.71606	2.73614	2.7555	2.77442	2.79354	2.81284	2.83178	2.85072	2.87118	2.89038	2.90934	2.92894	2.94812	2.96702	2.98592	3.0055	3.02444	3.0434	3.06346	3.08282	3.10174	3.12088
944	9.1e-08	2.16e-07	2120	2.10488	2.13064	2.15502	2.17548	2.19462	2.21538	2.23472	2.25328	2.27244	2.2921	2.31056	2.32896	2.34932	2.3682	2.38652	2.40556	2.42434	2.44262	2.4609	2.48102	2.49962	2.5179	2.53688	2.55546	2.5737	2.59192	2.61176	2.63024	2.6485	2.6674	2.6859	2.70412	2.72234	2.74196	2.76038	2.77864	2.79742	2.81586	2.83408	2.85228	2.8718	2.89018	2.90844	2.92708	2.94548	2.9637
945	9.1e-08	2.21e-07	2197	1.99454	2.0244	2.04598	2.06526	2.08634	2.1055	2.12364	2.14254	2.16194	2.17994	2.19786	2.21754	2.23588	2.2536	2.27186	2.29086	2.30864	2.32636	2.3453	2.3634	2.38104	2.39884	2.41808	2.4359	2.45358	2.47198	2.48996	2.5076	2.52522	2.54424	2.56228	2.5799	2.59776	2.61608	2.6337	2.65134	2.66978	2.68768	2.70528	2.72288	2.74174	2.75952	2.77714	2.79504	2.81292	2.83052
946	9.1e-08	2.26e-07	2269	1.91192	1.9357	1.96078	1.9806	1.99914	2.0192	2.03788	2.05544	2.07354	2.09326	2.1109	2.12822	2.14664	2.16466	2.18188	2.19918	2.21808	2.23576	2.2529	2.27042	2.28904	2.30632	2.32346	2.34136	2.35898	2.37608	2.3932	2.41144	2.42892	2.446	2.46312	2.48166	2.49894	2.51604	2.53346	2.5512	2.56828	2.58538	2.60312	2.62042	2.63748	2.65454	2.67256	2.68996	2.707	2.72404
947	9.1e-08	2.31e-07	2160	1.84356	1.86624	1.8889	1.90884	1.92678	1.94544	1.9651	1.98252	1.9998	2.0184	2.03618	2.05304	2.07018	2.08896	2.10624	2.12294	2.14016	2.15858	2.17546	2.19214	2.20956	2.22714	2.24384	2.2605	2.27806	2.29514	2.31176	2.32838	2.34608	2.36304	2.37964	2.39624	2.41412	2.43108	2.44764	2.46432	2.4822	2.49892	2.51552	2.53234	2.54976	2.56638	2.58298	2.59996	2.61694	2.63352
948	9.1e-08	2.36e-07	2232	1.77842	1.80084	1.82306	1.8428	1.86052	1.87878	1.89848	1.91564	1.93252	1.95048	1.96828	1.98482	2.00148	2.0194	2.0365	2.05278	2.06934	2.08726	2.10402	2.12022	2.13674	2.15466	2.17126	2.18744	2.20396	2.22178	2.2382	2.25438	2.27094	2.28844	2.30474	2.32094	2.33752	2.3547	2.37094	2.38714	2.40372	2.42066	2.43686	2.45302	2.46962	2.48634	2.5025	2.51866	2.53522	2.5518
949	9.1e-08	2.41e-07	2529	1.7161	1.73896	1.76202	1.78148	1.79904	1.8174	1.83618	1.85294	1.86968	1.88758	1.90488	1.92102	1.93744	1.9551	1.97186	1.9878	2.00402	2.02152	2.038	2.0538	2.06992	2.08724	2.10354	2.1193	2.1353	2.15248	2.16866	2.1844	2.2003	2.2173	2.2334	2.24912	2.26492	2.28174	2.29778	2.3135	2.3292	2.34584	2.36182	2.37752	2.3932	2.40966	2.4256	2.4413	2.45698	2.47328
950	9.1e-08	2.46e-07	2636	1.66058	1.68476	1.70692	1.7251	1.74302	1.76246	1.78006	1.79648	1.81348	1.83196	1.84834	1.8643	1.88098	1.89868	1.9146	1.9303	1.94676	1.96406	1.97978	1.99532	2.01156	2.02866	2.04432	2.0598	2.07582	2.09284	2.10848	2.12392	2.13978	2.15674	2.17238	2.18778	2.20348	2.2203	2.23596	2.25134	2.26686	2.2834	2.29908	2.31444	2.32978	2.346	2.3616	2.37692	2.39222	2.40816
951	9.6e-08	1e-09	0
952	9.6e-08	6e-09	0
953	9.6e-08	1.1e-08	0
954	9.6e-08	1.6e-08	0
955	9.6e-08	2.1e-08	0
956	9.6e-08	2.6e-08	0
957	9.6e-08	3.1e-08	0
958	9.6e-08	3.6e-08	0
959	9.6e-08	4.1e-08	0
960	9.6e-08	4.6e-08	0
961	9.6e-08	5.1e-08	0
962	9.6e-08	5.6e-08	0
963	9.6e-08	6.1e-08	0
964	9.6e-08	6.6e-08	0
965	9.6e-08	7.1e-08	0
966	9.6e-08	7.6e-08	0
967	9.6e-08	8.1e-08	0
968	9.6e-08	8.6e-08	0
969	9.6e-08	9.1e-08	0
970	9.6e-08	9.6e-08	0
971	9.6e-08	1.01e-07	0
972	9.6e-08	1.06e-07	0
973	9.6e-08	1.11e-07	0
974	9.6e-08	1.16e-07	0
975	9.6e-08	1.21e-07	0
976	9.6e-08	1.26e-07	0
977	9.6e-08	1.31e-07	0
978	9.6e-08	1.36e-07	0
979	9.6e-08	1.41e-07	0
980	9.6e-08	1.46e-07	0
981	9.6e-08	1.51e-07	0
982	9.6e-08	1.56e-07	0
983	9.6e-08	1.61e-07	0
984	9.6e-08	1.66e-07	0
985	9.6e-08	1.71e-07	0
986	9.6e-08	1.76e-07	0
987	9.6e-08	1.81e-07	0
988	9.6e-08	1.86e-07	0
989	9.6e-08	1.91e-07	0
990	9.6e-08	1.96e-07	1265	4.58538	4.61424	4.63912	4.6631	4.68838	4.71262	4.73608	4.76066	4.78432	4.80794	4.83162	4.85522	4.87934	4.90324	4.92662	4.95218	4.97578	4.99926	5.02322	5.04688	5.07056	5.09424	5.11774	5.14244	5.1665	5.18984	5.21466	5.23826	5.26184	5.28554	5.30918	5.3331	5.3569	5.38032	5.4058	5.42954	5.45298	5.4771	5.50076	5.52438	5.54802	5.57158	5.59594	5.61992	5.64326	5.6685
991	9.6e-08	2.01e-07	1487	3.36544	3.3956	3.41968	3.44284	3.46576	3.4883	3.51088	3.5333	3.55544	3.57796	3.6003	3.62226	3.64498	3.66736	3.68926	3.71238	3.73486	3.75674	3.7805	3.80278	3.82474	3.84838	3.87048	3.8926	3.91558	3.93778	3.95996	3.98252	4.00474	4.02692	4.04924	4.07142	4.09356	4.11576	4.13788	4.16002	4.18218	4.20422	4.2264	4.24858	4.27056	4.29284	4.31506	4.33698	4.35946	4.38174
992	9.6e-08	2.06e-07	1701	2.8568	2.884	2.90624	2.92844	2.9499	2.97082	2.99228	3.01342	3.03422	3.0553	3.07632	3.09712	3.118	3.13908	3.15996	3.18084	3.2022	3.22316	3.2441	3.26582	3.28682	3.30782	3.32986	3.35088	3.37188	3.39414	3.41516	3.43616	3.45856	3.47958	3.50058	3.52304	3.54408	3.56506	3.58758	3.60862	3.62956	3.6521	3.67316	3.6941	3.71662	3.73768	3.7586	3.78108	3.80218	3.82306
993	9.6e-08	2.11e-07	1791	2.56434	2.5905	2.61538	2.63696	2.65794	2.68022	2.70076	2.7211	2.74328	2.7636	2.78374	2.80584	2.82622	2.8462	2.86756	2.88804	2.9079	2.92846	2.9486	2.9684	2.98832	3.00844	3.0283	3.04816	3.06924	3.08918	3.10914	3.13072	3.15094	3.17086	3.19176	3.21208	3.2319	3.25206	3.27206	3.29186	3.31166	3.33186	3.35174	3.37164	3.39284	3.41284	3.43278	3.4539	3.4742	3.49408
994	9.6e-08	2.16e-07	1918	2.36136	2.38658	2.40986	2.4309	2.45072	2.47122	2.49106	2.51036	2.52972	2.5503	2.56956	2.58876	2.6098	2.62944	2.64854	2.66852	2.68792	2.70694	2.72602	2.74592	2.76498	2.78406	2.80474	2.82424	2.8433	2.86296	2.88226	2.90126	2.92024	2.9401	2.95916	2.97824	2.99856	3.01806	3.0371	3.05646	3.07564	3.09464	3.11362	3.13368	3.15276	3.17184	3.1918	3.21122	3.23024	3.24932
995	9.6e-08	2.21e-07	1928	2.19352	2.22438	2.24592	2.26616	2.28842	2.3079	2.32688	2.34758	2.36692	2.38546	2.40466	2.42372	2.44214	2.46056	2.48092	2.49968	2.51806	2.53724	2.55592	2.57424	2.59256	2.6125	2.63104	2.6494	2.66856	2.68718	2.7055	2.72378	2.74338	2.7618	2.78016	2.79926	2.81788	2.83618	2.85446	2.8738	2.89216	2.91052	2.92956	2.94814	2.96644	2.98472	3.00392	3.02226	3.0406	3.05954
996	9.6e-08	2.26e-07	1857	2.08452	2.11312	2.13128	2.1496	9.97168	9.99576	10.021	10.0413	10.0602	10.0807	10.0996	10.1178	10.1364	10.1558	10.1738	10.1917	10.211	10.2293	10.2471	10.2651	10.2843	10.3022	10.32	10.3387	10.3568	10.3745	10.3922	10.4115	10.4295	10.4472	10.4654	10.4835	10.5012	10.5189	10.5377	10.5558	10.5735	10.5913	10.6098	10.6275	10.6452	10.6635	10.6815	10.6991	10.7168	10.7357
997	9.6e-08	2.31e-07	2090	1.98614	2.01162	2.03358	2.05248	2.07136	2.09226	2.11046	2.12812	2.14692	2.16516	2.18252	2.20002	2.21932	2.23712	2.25434	2.2721	2.29056	2.30786	2.32508	2.34326	2.36084	2.378	2.39516	2.41378	2.43138	2.44852	2.46588	2.48418	2.5014	2.51856	2.5363	2.55378	2.5709	2.58804	2.6061	2.62356	2.64066	2.65776	2.67614	2.69344	2.71058	2.72786	2.74558	2.76268	2.77982	2.79742
998	9.6e-08	2.36e-07	2330	1.90982	1.93268	1.95576	1.97556	1.99344	2.01212	2.03134	2.04872	2.06596	2.08462	2.10224	2.11906	2.1362	2.15504	2.17224	2.18898	2.20624	2.22442	2.24128	2.258	2.27546	2.29286	2.30956	2.32624	2.34386	2.36088	2.37754	2.39416	2.41194	2.42896	2.44558	2.4622	2.48018	2.4971	2.51372	2.53046	2.5482	2.56492	2.58156	2.59846	2.61572	2.63234	2.64898	2.66602	2.6829	2.69952
999	9.6e-08	2.41e-07	2213	1.84276	1.86492	1.88664	1.90636	1.92396	1.94194	1.96174	1.97898	1.9957	2.01332	2.03134	2.04794	2.06442	2.08202	2.09922	2.11556	2.13194	2.14952	2.16632	2.18254	2.19886	2.2164	2.23304	2.24922	2.2655	2.28304	2.29962	2.31578	2.33204	2.34962	2.36612	2.38228	2.39856	2.4161	2.43248	2.44866	2.46496	2.48234	2.49864	2.51482	2.53116	2.54834	2.56458	2.58078	2.59712	2.61412
1000	9.6e-08	2.46e-07	2102	1.7786	1.80076	1.82248	1.84194	1.85932	1.87708	1.8966	1.91358	1.93	1.94726	1.9652	1.98146	1.9976	2.01466	2.03186	2.0479	2.06388	2.08078	2.09762	2.11354	2.12942	2.14616	2.1628	2.17864	2.19446	2.21106	2.22758	2.2434	2.2592	2.27564	2.2921	2.3079	2.32368	2.34002	2.35648	2.37226	2.38804	2.40426	2.42072	2.4365	2.45228	2.46838	2.4849	2.5007	2.51646	2.53246
1001	1.01e-07	1e-09	0
1002	1.01e-07	6e-09	0
1003	1.01e-07	1.1e-08	0
1004	1.01e-07	1.6e-08	0
1005	1.01e-07	2.1e-08	0
1006	1.01e-07	2.6e-08	0
1007	1.01e-07	3.1e-08	0
1008	1.01e-07	3.6e-08	0
1009	1.01e-07	4.1e-08	0
1010	1.01e-07	4.6e-08	0
1011	1.01e-07	5.1e-08	0
1012	1.01e-07	5.6e-08	0
1013	1.01e-07	6.1e-08	0
1014	1.01e-07	6.6e-08	0
1015	1.01e-07	7.1e-08	0
1016	1.01e-07	7.6e-08	0
1017	1.01e-07	8.1e-08	0
1018	1.01e-07	8.6e-08	0
1019	1.01e-07	9.1e-08	0
1020	1.01e-07	9.6e-08	0
1021	1.01e-07	1.01e-07	0
1022	1.01e-07	1.06e-07	0
1023	1.01e-07	1.11e-07	0
1024	1.01e-07	1.16e-07	0
1025	1.01e-07	1.21e-07	0
1026	1.01e-07	1.26e-07	0
1027	1.01e-07	1.31e-07	0
1028	1.01e-07	1.36e-07	0
1029	1.01e-07	1.41e-07	0
1030	1.01e-07	1.46e-07	0
1031	1.01e-07	1.51e-07	0
1032	1.01e-07	1.56e-07	0
1033	1.01e-07	1.61e-07	0
1034	1.01e-07	1.66e-07	0
1035	1.01e-07	1.71e-07	0
1036	1.01e-07	1.76e-07	0
1037	1.01e-07	1.81e-07	0
1038	1.01e-07	1.86e-07	0
1039	1.01e-07	1.91e-07	0
1040	1.01e-07	1.96e-07	0
1041	1.01e-07	2.01e-07	818	7.34872	7.3819	20.3747	20.4034	20.4285	20.4525	20.4765	20.5004	20.5242	20.5499	20.574	20.5977	20.6221	20.646	20.6698	20.6937	20.7175	20.7426	20.767	20.7906	20.8154	20.8393	20.8631	20.887	20.9109	20.9355	20.9597	20.9833	21.0088	21.0327	21.0565	21.0804	21.1043	21.1286	21.1527	21.1763	21.2023	21.2261	21.2499	21.274	21.2979	21.3219	21.346	21.3696	21.3955	21.4196
1042	1.01e-07	2.06e-07	1208	3.95654	3.98462	4.00838	4.03144	4.05418	4.07656	4.09948	4.12212	4.14426	4.16762	4.19034	4.21242	4.23648	4.25884	4.28104	4.3045	4.32686	4.3492	4.37204	4.39446	4.41684	4.43934	4.46172	4.48406	4.50644	4.52874	4.55112	4.5735	4.5957	4.61824	4.6407	4.66282	4.68568	4.70826	4.73034	4.75384	4.77648	4.79858	4.82248	4.84478	4.86702	4.89022	4.9126	4.93496	4.95766	4.98008
1043	1.01e-07	2.11e-07	1135	3.17014	3.19976	3.22296	3.24522	3.26752	3.28918	3.31064	3.3324	3.35374	3.37498	3.3967	3.41794	3.43912	3.46098	3.48218	3.50336	3.52538	3.54658	3.56774	3.58988	3.61108	3.63226	3.6545	3.6757	3.69686	3.7192	3.74038	3.76154	3.78392	3.8051	3.82626	3.8487	3.86986	3.891	3.91348	3.93464	3.95578	3.97828	3.99944	4.02058	4.0431	4.06426	4.0854	4.10794	4.1291	4.15022
1044	1.01e-07	2.16e-07	1787	2.76304	2.78932	2.81256	2.83396	2.8549	2.87642	2.89696	2.91736	2.93916	2.95948	2.97972	3.00182	3.0222	3.04234	3.064	3.08458	3.1046	3.1255	3.1459	3.16582	3.186	3.2061	3.22602	3.24594	3.26638	3.2864	3.30644	3.3279	3.34804	3.36812	3.38962	3.41006	3.43006	3.45084	3.4712	3.49112	3.51124	3.5313	3.55122	3.57114	3.59144	3.61146	3.63148	3.65282	3.67292	3.69298
1045	1.01e-07	2.21e-07	1866	2.51008	2.53656	2.55868	2.5791	2.59966	2.61978	2.63932	2.65876	2.67958	2.69898	2.71832	2.73936	2.75914	2.77834	2.7983	2.81776	2.83686	2.85598	2.87586	2.895	2.91418	2.93494	2.9545	2.97366	2.99344	3.01282	3.03192	3.05098	3.0707	3.08984	3.109	3.12954	3.14908	3.16822	3.18778	3.2071	3.22618	3.24526	3.26502	3.28414	3.30332	3.3236	3.34318	3.3623	3.38164	3.40088
1046	1.01e-07	2.26e-07	2008	2.31362	2.34058	2.36244	2.38232	2.40228	2.42246	2.44138	2.4602	2.4811	2.50014	2.51874	2.53828	2.55714	2.57558	2.59404	2.6139	2.63244	2.65092	2.67044	2.68928	2.70768	2.72612	2.74538	2.76378	2.78222	2.80174	2.8206	2.83898	2.85744	2.87632	2.8947	2.91312	2.93262	2.95144	2.96982	2.98828	3.00696	3.02534	3.04374	3.0632	3.082	3.10036	3.1188	3.1374	3.15576	3.17416
1047	1.01e-07	2.31e-07	2177	2.1766	2.20156	2.22538	2.2452	2.26434	2.2857	2.30464	2.32288	2.34206	2.36058	2.37852	2.39648	2.41634	2.43452	2.45238	2.4709	2.48914	2.50692	2.5247	2.54398	2.56224	2.58	2.59806	2.61648	2.63422	2.65198	2.67074	2.68886	2.7066	2.72432	2.74324	2.76106	2.77884	2.79712	2.81506	2.8328	2.85052	2.86944	2.88754	2.90526	2.92308	2.94122	2.95894	2.97668	2.9951	3.0131
1048	1.01e-07	2.36e-07	2259	2.05932	2.08942	2.1108	2.1296	2.14978	2.16842	2.18614	2.20422	2.22372	2.2414	2.25882	2.27724	2.2951	2.31238	2.32968	2.3486	2.36634	2.38356	2.40108	2.41954	2.43684	2.45408	2.47204	2.48958	2.50676	2.52394	2.5423	2.5599	2.57706	2.59424	2.6127	2.62998	2.64718	2.66472	2.68228	2.69944	2.7166	2.7345	2.75192	2.76906	2.7862	2.80446	2.82192	2.83908	2.85624	2.87416
1049	1.01e-07	2.41e-07	2152	1.977	2.00052	2.02432	2.04384	2.06174	2.08066	2.09912	2.11634	2.13362	2.15252	2.17004	2.18688	2.2041	2.22278	2.23978	2.25656	2.274	2.29168	2.30846	2.3252	2.34282	2.35994	2.37664	2.39332	2.4111	2.42816	2.4448	2.46144	2.47946	2.49648	2.51312	2.52986	2.54776	2.56452	2.58118	2.59812	2.61546	2.63212	2.64878	2.66588	2.68282	2.69946	2.7161	2.7333	2.75014	2.76676
1050	1.01e-07	2.46e-07	2214	1.90782	1.92984	1.9514	1.97102	1.98862	2.00646	2.02618	2.04344	2.06012	2.07756	2.09562	2.11222	2.12866	2.14608	2.1633	2.17966	2.19598	2.21336	2.23018	2.24642	2.26266	2.28002	2.29662	2.31282	2.32902	2.34636	2.3629	2.37908	2.39524	2.41254	2.42908	2.44524	2.46138	2.47872	2.49524	2.51138	2.52752	2.54488	2.56132	2.57748	2.59364	2.61098	2.62734	2.6435	2.6597	2.67694
1051	1.06e-07	1e-09	0
1052	1.06e-07	6e-09	0
1053	1.06e-07	1.1e-08	0
1054	1.06e-07	1.6e-08	0
1055	1.06e-07	2.1e-08	0
1056	1.06e-07	2.6e-08	0
1057	1.06e-07	3.1e-08	0
1058	1.06e-07	3.6e-08	0
1059	1.06e-07	4.1e-08	0
1060	1.06e-07	4.6e-08	0
1061	1.06e-07	5.1e-08	0
1062	1.06e-07	5.6e-08	0
1063	1.06e-07	6.1e-08	0
1064	1.06e-07	6.6e-08	0
1065	1.06e-07	7.1e-08	0
1066	1.06e-07	7.6e-08	0
1067	1.06e-07	8.1e-08	0
1068	1.06e-07	8.6e-08	0
1069	1.06e-07	9.1e-08	0
1070	1.06e-07	9.6e-08	0
1071	1.06e-07	1.01e-07	0
1072	1.06e-07	1.06e-07	0
1073	1.06e-07	1.11e-07	0
1074	1.06e-07	1.16e-07	0
1075	1.06e-07	1.21e-07	0
1076	1.06e-07	1.26e-07	0
1077	1.06e-07	1.31e-07	0
1078	1.06e-07	1.36e-07	0
1079	1.06e-07	1.41e-07	0
1080	1.06e-07	1.46e-07	0
1081	1.06e-07	1.51e-07	0
1082	1.06e-07	1.56e-07	0
1083	1.06e-07	1.61e-07	0
1084	1.06e-07	1.66e-07	0
1085	1.06e-07	1.71e-07	0
1086	1.06e-07	1.76e-07	0
1087	1.06e-07	1.81e-07	0
1088	1.06e-07	1.86e-07	0
1089	1.06e-07	1.91e-07	0
1090	1.06e-07	1.96e-07	0
1091	1.06e-07	2.01e-07	0
1092	1.06e-07	2.06e-07	0
1093	1.06e-07	2.11e-07	934	5.15296	5.17782	15.9644	15.9922	16.0153	16.0366	16.0581	16.0795	16.1009	16.1229	16.145	16.167	16.1896	16.2122	16.2343	16.2577	16.2805	16.3027	16.3269	16.3494	16.3718	16.3952	16.4177	16.4403	16.4631	16.4857	16.5082	16.5308	16.5533	16.5759	16.5984	16.6208	16.6436	16.6663	16.6886	16.7118	16.7347	16.7569	16.7811	16.8037	16.826	16.8496	16.8721	16.8946	16.9175	16.9401
1094	1.06e-07	2.16e-07	1123	3.60626	3.63318	3.65656	3.67844	3.7	3.7219	3.74334	3.76472	3.78654	3.8079	3.82924	3.85112	3.87246	3.89378	3.91574	3.93708	3.9584	3.98044	4.00178	4.0231	4.0452	4.06654	4.08786	4.11002	4.13136	4.15266	4.17486	4.1962	4.21752	4.23974	4.26106	4.28238	4.30462	4.32596	4.34728	4.36954	4.39086	4.41218	4.43446	4.45578	4.4771	4.4994	4.52072	4.54202	4.56434	4.58566
1095	1.06e-07	2.21e-07	1690	3.0122	3.03868	3.0632	3.08534	3.10614	3.12824	3.14924	3.16948	3.19062	3.21122	3.23128	3.25166	3.2719	3.29192	3.31194	3.3323	3.35242	3.37254	3.39388	3.41408	3.43428	3.45614	3.47654	3.4967	3.51804	3.53866	3.55872	3.57934	3.5997	3.6197	3.63976	3.6599	3.67994	3.69998	3.7206	3.74074	3.7609	3.78246	3.8027	3.8229	3.84438	3.86492	3.88502	3.9058	3.92626	3.94628
1096	1.06e-07	2.26e-07	1860	2.68738	2.71252	2.73604	2.75744	2.77746	2.79802	2.81794	2.83736	2.85676	2.87666	2.89598	2.9153	2.93638	2.95594	2.97524	2.99546	3.01512	3.0343	3.05358	3.07302	3.09222	3.11142	3.13214	3.15154	3.1708	3.19094	3.21058	3.22974	3.24898	3.26832	3.28752	3.30672	3.32728	3.34662	3.36588	3.3859	3.4055	3.42468	3.44386	3.46318	3.48236	3.50156	3.52206	3.5414	3.56066	3.58056
1097	1.06e-07	2.31e-07	1779	2.44652	2.47398	2.49584	2.51548	2.53538	2.55472	2.5735	2.5922	2.61266	2.6315	2.65012	2.66974	2.6887	2.70718	2.7257	2.74514	2.76362	2.78214	2.8018	2.82078	2.83922	2.85778	2.87668	2.89512	2.9136	2.9333	2.95224	2.97068	2.98928	3.00796	3.02638	3.04482	3.06458	3.0834	3.10186	3.12052	3.1391	3.15752	3.17594	3.19568	3.21436	3.23282	3.25154	3.2701	3.28852	3.30694
1098	1.06e-07	2.36e-07	2102	2.29578	2.3192	2.3412	2.36136	2.38028	2.39912	2.4193	2.4377	2.4559	2.47526	2.49374	2.51168	2.52968	2.54896	2.56692	2.5848	2.60354	2.6217	2.6395	2.65728	2.67664	2.69466	2.71248	2.73074	2.7488	2.76658	2.78438	2.80336	2.8216	2.83938	2.85722	2.87558	2.89334	2.91116	2.92966	2.94772	2.96548	2.98322	3.00214	3.02004	3.03784	3.0559	3.07382	3.09158	3.10936	3.12806
1099	1.06e-07	2.41e-07	2254	2.16684	2.18976	2.21168	2.23154	2.24998	2.26844	2.28846	2.30642	2.32406	2.34266	2.36058	2.37796	2.39532	2.41434	2.43214	2.4494	2.46698	2.48528	2.50256	2.51982	2.53786	2.55538	2.5726	2.5898	2.60824	2.6259	2.64308	2.66032	2.67862	2.69588	2.7131	2.73072	2.74818	2.76538	2.78258	2.80056	2.81806	2.83522	2.85236	2.87074	2.88812	2.90532	2.92256	2.94028	2.95744	2.97464
1100	1.06e-07	2.46e-07	2150	2.04934	2.07442	2.09688	2.1157	2.13402	2.15428	2.1724	2.18964	2.20746	2.22584	2.2429	2.25982	2.27776	2.2951	2.3119	2.32866	2.34678	2.36398	2.38068	2.39744	2.41578	2.43276	2.44946	2.4664	2.48422	2.50098	2.51768	2.53486	2.55206	2.56872	2.58542	2.60276	2.61968	2.63634	2.65298	2.67044	2.68738	2.70402	2.72062	2.73824	2.75524	2.77186	2.78846	2.80622	2.82302	2.83968
[truncated: 3,772 more columns]

## Sheet: Figure 8 Heatmaps
Panel B: Heatmap LG bursts/100s
	g leak [S]
g Imi [S]	1e-09	6e-09	1.1e-08	1.6e-08	2.1e-08	2.6e-08	3.1e-08	3.6e-08	4.1e-08	4.6e-08	5.1e-08	5.6e-08	6.1e-08	6.6e-08	7.1e-08	7.6e-08	8.1e-08	8.6e-08	9.1e-08	9.6e-08	1.01e-07	1.06e-07		scale bar	LG bursts/100s
2.46e-07	1	15	15	15	15	15	15	15	15	15	15	15	15	14	14	14	14	14	14	14	13	13		0	0
2.41e-07	1	15	15	15	15	15	15	15	15	15	15	15	15	14	14	14	14	14	14	13	13	13		1	1
2.36e-07	1	15	15	15	15	15	15	15	15	15	15	15	15	14	14	14	14	14	14	13	13	13		2	2
2.31e-07	1	15	15	15	15	15	15	15	15	15	15	15	14	14	14	14	14	14	13	13	13	10		3	3
2.26e-07	1	15	15	15	15	15	15	15	15	15	15	15	14	14	14	14	14	14	13	11	13	12		4	4
2.21e-07	15	15	15	15	15	15	15	15	15	15	15	15	14	14	14	14	14	13	13	13	12	12		5	5
2.16e-07	15	15	15	15	15	15	15	15	15	15	15	14	14	14	14	14	14	13	13	13	12	9		6	6
2.11e-07	15	15	15	15	15	15	15	15	15	15	15	14	14	14	14	14	13	13	13	12	11	7		7	7
2.06e-07	15	15	15	15	15	15	15	15	15	15	15	14	14	14	14	14	13	13	13	12	10	0		8	8
2.01e-07	15	15	15	15	15	15	15	15	15	15	14	14	14	14	14	13	13	13	12	11	8	0		9	9
1.96e-07	15	15	15	15	15	15	15	15	15	15	14	14	14	14	14	13	13	12	12	10	0	0		10	10
1.91e-07	15	15	15	15	15	15	15	15	15	15	14	14	14	14	13	13	13	12	11	0	0	0		11	11
1.86e-07	15	15	15	15	15	15	15	15	15	14	14	14	14	14	13	13	12	11	9	0	0	0		12	12
1.81e-07	15	15	15	15	15	15	15	15	15	14	14	14	14	13	13	13	12	10	0	0	0	0		13	13
1.76e-07	15	15	15	15	15	15	15	15	15	14	14	14	14	13	13	12	11	5	0	0	0	0		14	14
1.71e-07	15	15	15	15	15	15	15	15	14	14	14	14	13	13	13	12	10	0	0	0	0	0		15	15
1.66e-07	15	15	15	15	15	15	15	15	14	14	14	14	13	13	12	11	0	0	0	0	0	0
1.61e-07	15	15	15	15	15	15	15	15	14	14	14	13	13	13	12	8	0	0	0	0	0	0
1.56e-07	15	15	15	15	15	15	15	14	14	14	14	13	13	12	10	0	0	0	0	0	0	0
1.51e-07	15	15	15	15	15	15	15	14	14	14	14	13	13	11	0	0	0	0	0	0	0	0
1.46e-07	15	15	15	15	15	15	14	14	14	14	13	13	12	9	0	0	0	0	0	0	0	0
1.41e-07	15	15	15	15	15	15	14	14	14	14	13	12	11	0	0	0	0	0	0	0	0	0
1.36e-07	15	15	15	15	15	15	14	14	14	13	13	12	8	0	0	0	0	0	0	0	0	0
1.31e-07	15	15	15	15	15	15	14	14	14	13	12	10	0	0	0	0	0	0	0	0	0	0
1.26e-07	15	15	15	15	15	14	14	14	13	13	12	0	0	0	0	0	0	0	0	0	0	0
1.21e-07	15	15	15	15	15	14	14	14	13	12	10	0	0	0	0	0	0	0	0	0	0	0
1.16e-07	15	15	15	15	15	14	14	13	13	11	0	0	0	0	0	0	0	0	0	0	0	0
1.11e-07	15	15	15	15	14	14	14	13	12	8	0	0	0	0	0	0	0	0	0	0	0	0
1.06e-07	15	15	15	15	14	14	14	13	11	0	0	0	0	0	0	0	0	0	0	0	0	0
1.01e-07	15	15	15	15	14	14	13	12	0	0	0	0	0	0	0	0	0	0	0	0	0	0
9.6e-08	15	15	15	14	14	14	13	11	0	0	0	0	0	0	0	0	0	0	0	0	0	0
9.1e-08	15	15	15	14	14	13	12	0	0	0	0	0	0	0	0	0	0	0	0	0	0	0
8.6e-08	15	15	15	14	14	13	10	0	0	0	0	0	0	0	0	0	0	0	0	0	0	0
8.1e-08	15	15	14	14	13	12	0	0	0	0	0	0	0	0	0	0	0	0	0	0	0	0
7.6e-08	15	15	14	14	13	10	0	0	0	0	0	0	0	0	0	0	0	0	0	0	0	0
7.1e-08	15	15	14	14	12	0	0	0	0	0	0	0	0	0	0	0	0	0	0	0	0	0
6.6e-08	14	15	14	13	9	0	0	0	0	0	0	0	0	0	0	0	0	0	0	0	0	0
6.1e-08	14	14	14	12	0	0	0	0	0	0	0	0	0	0	0	0	0	0	0	0	0	0
5.6e-08	14	14	13	10	0	0	0	0	0	0	0	0	0	0	0	0	0	0	0	0	0	0
5.1e-08	14	14	13	0	0	0	0	0	0	0	0	0	0	0	0	0	0	0	0	0	0	0
4.6e-08	14	14	11	0	0	0	0	0	0	0	0	0	0	0	0	0	0	0	0	0	0	0
4.1e-08	14	13	0	0	0	0	0	0	0	0	0	0	0	0	0	0	0	0	0	0	0	0
3.6e-08	13	12	0	0	0	0	0	0	0	0	0	0	0	0	0	0	0	0	0	0	0	0
3.1e-08	13	7	0	0	0	0	0	0	0	0	0	0	0	0	0	0	0	0	0	0	0	0
2.6e-08	12	0	0	0	0	0	0	0	0	0	0	0	0	0	0	0	0	0	0	0	0	0
2.1e-08	11	0	0	0	0	0	0	0	0	0	0	0	0	0	0	0	0	0	0	0	0	0
1.6e-08	7	0	0	0	0	0	0	0	0	0	0	0	0	0	0	0	0	0	0	0	0	0
1.1e-08	0	0	0	0	0	0	0	0	0	0	0	0	0	0	0	0	0	0	0	0	0	0
6e-09	0	0	0	0	0	0	0	0	0	0	0	0	0	0	0	0	0	0	0	0	0	0
1e-09	0	0	0	0	0	0	0	0	0	0	0	0	0	0	0	0	0	0	0	0	0	0
Panel C: Heatmap LG spikes/burst
	gleak [S]
g IMI [S]	1e-09	6e-09	1.1e-08	1.6e-08	2.1e-08	2.6e-08	3.1e-08	3.6e-08	4.1e-08	4.6e-08	5.1e-08	5.6e-08	6.1e-08	6.6e-08	7.1e-08	7.6e-08	8.1e-08	8.6e-08	9.1e-08	9.6e-08	1.01e-07	1.06e-07		scale bar	LG spikes/burst
0	0	95.7333	106.467	120.333	140.467	181.467	237.2	233.933	230.267	227	220.667	213.8	206.867	213.714	210	206	202.071	198.071	188.286	150.143	170.308	165.385		0	0
2.46e-07	0	108.267	132.2	179.533	241.067	237.133	233.8	230.133	227	223	216.267	209.133	202.067	209.786	206	202	198	191.571	180.643	170.231	165.538	173.385		1	17
2.41e-07	0	133.267	246.267	241.8	237.8	234	230.6	227	223.933	218.533	211.533	204.6	197.067	206	202	198	193.5	184.357	159.429	179.231	173.769	161.692		2	34
2.36e-07	0	240.667	243.4	238.6	234.8	231	227.133	224	220.333	214.133	206.8	199.867	206	202	198	194	188	176.857	166.154	160.769	167.462	177.9		3	51
2.31e-07	0	246.667	240.2	235.933	231.6	227.933	224.267	220.8	216.867	209.867	202.467	194.8	202.286	198.143	194	189.643	180.571	168.857	174.538	168.818	154.462	155		4	68
2.26e-07	254.533	243.6	237.2	232.933	228.667	224.867	221	217.667	212.533	205.333	197.867	189.933	198.357	194	190	184.214	173.071	174.769	169	148.308	155.5	140.833		5	85
2.21e-07	251.333	240.8	234.467	229.733	225.6	221.867	218	214	208.267	200.467	192.933	198.929	194.786	190	185.286	176.857	164.857	169.692	163.077	147.538	148.917	124.778		6	102
2.16e-07	248.733	238	231.667	227	222.6	218.733	214.933	211	203.733	195.933	187.733	195	190.071	186	180.857	169.214	170.077	164.077	154.462	149.25	103.182	133.429		7	119
2.11e-07	245.8	235	228.933	224	219.533	215.467	211.6	206.933	199.267	191.333	182.933	191	186.071	181.5	173.357	160.786	164.769	158	140.462	141.75	120.8	0		8	136
2.06e-07	242.933	232.2	225.867	221	216.467	212.267	208.067	202.333	194.4	186.4	191.357	186.857	182.214	177	165.357	165.538	159	148.154	143	135.182	102.25	0		9	153
2.01e-07	240.333	229.467	223.067	217.867	213.267	209	204.933	197.933	189.467	181	187.071	182.5	177.929	169.857	156.929	159.769	152.692	144.417	131.417	126.5	0	0		10	170
1.96e-07	237.667	226.533	220	214.8	210.067	205.867	201.2	193.067	184.733	175.667	183	178	172.857	161.643	160.615	153.308	141.231	138.583	128	0	0	0		11	187
1.91e-07	234.867	223.8	217	211.733	206.867	202.2	196.667	188.267	179.867	183.857	178.929	173.5	166.286	153	154.769	147	139	129.455	115.444	0	0	0		12	204
1.86e-07	232.2	220.867	214	208.4	203.267	198.8	191.733	183.133	174.133	179.286	174	168.857	158	156	148.231	134.615	131	120.2	0	0	0	0		13	221
1.81e-07	229.333	217.933	210.8	205	199.867	195	187	177.933	168.467	175	169.286	162.857	149	149.615	141.077	133	122	110	0	0	0	0		14	238
1.76e-07	226.6	214.733	207.4	201.667	196.2	191.067	181.933	172.533	175.929	170.071	164.214	154.143	151	143	127.154	122.417	103.8	0	0	0	0	0		15	255
1.71e-07	223.6	211.6	204.2	198	192.8	186	176.733	166.667	171	165.071	159	145	144.231	135.923	126	114.455	0	0	0	0	0	0
1.66e-07	220.8	208.267	200.667	194.533	188.933	181.067	171.2	160.733	166.071	160	150.786	145.923	138	119.923	109.833	103	0	0	0	0	0	0
1.61e-07	217.667	204.933	197	190.667	184.867	175.4	165.6	167.286	161	154.643	141.143	138.692	129.077	119	106	0	0	0	0	0	0	0
1.56e-07	214.533	201.6	193.533	186.867	180.133	169.867	159.333	162.357	155.929	146.929	131.071	131.231	112.154	109	0	0	0	0	0	0	0	0
1.51e-07	211.067	198	189.8	182.867	174.933	164.133	163.929	157	149.929	137.214	133.538	122.077	111.667	96.5556	0	0	0	0	0	0	0	0
1.46e-07	207.933	194.4	185.533	178.467	169.267	158.2	158.571	151.786	143.571	126.929	125.231	114	100.273	0	0	0	0	0	0	0	0	0
1.41e-07	204.6	190.6	181.467	174	163.467	151.933	153	145.5	133.143	127.923	115.231	103.5	81.25	0	0	0	0	0	0	0	0	0
1.36e-07	200.933	186.733	177.4	169.333	157.133	144.8	147.071	138.929	122.643	119.077	107	92.9	0	0	0	0	0	0	0	0	0	0
1.31e-07	197.267	182.6	172.8	163.2	150.8	149	141	130	122	108.154	90.25	0	0	0	0	0	0	0	0	0	0	0
1.26e-07	193.667	178.267	168	157.133	144.4	143.143	134.714	118.714	113	99.0833	81.9	0	0	0	0	0	0	0	0	0	0	0
1.21e-07	189.8	173.8	163.2	150.667	136.533	136.643	126.643	116	101.154	87.1818	0	0	0	0	0	0	0	0	0	0	0	0
1.16e-07	185.333	169.2	158.067	143.467	139.429	130	115.214	106.846	92.8333	71.25	0	0	0	0	0	0	0	0	0	0	0	0
1.11e-07	180	164.533	151.4	136.867	132.929	122.286	102.571	94.0769	78	0	0	0	0	0	0	0	0	0	0	0	0	0
1.06e-07	174.6	159.533	144.733	129.333	125.929	112.214	100.462	84	0	0	0	0	0	0	0	0	0	0	0	0	0	0
1.01e-07	168.933	154	137.467	129.714	118	99.1429	88.8462	67.6364	0	0	0	0	0	0	0	0	0	0	0	0	0	0
9.6e-08	162.933	147.8	129.667	122.5	109.714	94.7692	76	0	0	0	0	0	0	0	0	0	0	0	0	0	0	0
9.1e-08	156.333	140.6	122.267	114.929	96.5714	83	59	0	0	0	0	0	0	0	0	0	0	0	0	0	0	0
8.6e-08	150.267	133.067	121	106	90	69.1667	0	0	0	0	0	0	0	0	0	0	0	0	0	0	0	0
8.1e-08	144.4	124.8	113	95.7857	78	49.3	0	0	0	0	0	0	0	0	0	0	0	0	0	0	0	0
7.6e-08	136.733	116.933	104.286	81.1429	63	0	0	0	0	0	0	0	0	0	0	0	0	0	0	0	0	0
7.1e-08	139.643	108.533	95	73.9231	44	0	0	0	0	0	0	0	0	0	0	0	0	0	0	0	0	0
6.6e-08	132.929	106.214	83.0714	59	0	0	0	0	0	0	0	0	0	0	0	0	0	0	0	0	0	0
6.1e-08	125.786	97.2143	72.8462	40	0	0	0	0	0	0	0	0	0	0	0	0	0	0	0	0	0	0
5.6e-08	117.929	87.2857	58.0769	0	0	0	0	0	0	0	0	0	0	0	0	0	0	0	0	0	0	0
5.1e-08	109.929	74.6429	41.9091	0	0	0	0	0	0	0	0	0	0	0	0	0	0	0	0	0	0	0
4.6e-08	97.9286	64	0	0	0	0	0	0	0	0	0	0	0	0	0	0	0	0	0	0	0	0
4.1e-08	91.1538	49	0	0	0	0	0	0	0	0	0	0	0	0	0	0	0	0	0	0	0	0
3.6e-08	81	31.8571	0	0	0	0	0	0	0	0	0	0	0	0	0	0	0	0	0	0	0	0
3.1e-08	69.25	0	0	0	0	0	0	0	0	0	0	0	0	0	0	0	0	0	0	0	0	0
2.6e-08	56.8182	0	0	0	0	0	0	0	0	0	0	0	0	0	0	0	0	0	0	0	0	0
